# Supplementary material for: Multi-Omics Reveals Protected Cultivation Improves Chinese Plum (Prunus salicina L.) Quality via Light-Regulated Sugar Metabolism
Source: Plants (Basel). 2026 Jan 5;15(1):164. doi: 10.3390/plants15010164 (PMC12788113; doi:10.3390/plants15010164)
Supplement: Supplementary file 1 [file plants-15-00164-s001.zip]

Archive with 11 entries (11 files):
- File S1 Key agronomic traits and quality data of Prunus salicina L. fruits under different cultivation modes.xlsx
- File S10  differentially abundant metabolite.xlsx
- File S2 Summary of raw sequencing data quality for Prunus salicina fruit samples under different cultivation systems.xlsx
- File S3 all metabolite data detected in positive ion mode.xlsx
- File S4 all metabolite data detected in negative ion mode.xlsx
- File S5 Parameters used in Metabolomics.xlsx
- File S6 metabolites across all samples.xlsx
- File S7 metabolites kegg annotation.xls
- File S8 CK vs M KEGG.xls
- File S9 CK vs R KEGG.xls
- Supplementary FigureS1-3.pdf
