# Supplementary material for: Multi-Omics Reveals Protected Cultivation Improves Chinese Plum (Prunus salicina L.) Quality via Light-Regulated Sugar Metabolism
Source: Plants (Basel). 2026 Jan 5;15(1):164. doi: 10.3390/plants15010164 (PMC12788113; doi:10.3390/plants15010164)
Supplement: Supplementary file 1 [file plants-15-00164-s001.zip › File S1 Key agronomic traits and quality data of Prunus salicina L. fruits under different cultivation modes.xlsx]

## Sheet: Sheet1
Data monitoring of Prunus salicina L.
	Connected greenhouses（M）				Retractable rain shelters（R）				Open-air（CK）
Monitoring time	Weight（g）	Transverse diameter（mm）	Longitudinal diameter（mm）	Sweetness	Weight（g）	Transverse diameter（mm）	Longitudinal diameter（mm）	Sweetness	Weight（g）	Transverse diameter（mm）	Longitudinal diameter（mm）	Sweetness
2024.6.27	54.9	45.5	39.84	15.1	56.4	44.02	36.54	13.3	46.2	46.7	37.22	12.4
	48.1	44.99	38.76	11.5	53.3	44.51	35.98	10.6	42.4	44.85	37.71	12.9
	45	44.8	37.49	14.7	57.3	44.14	37.29	11	42.5	42.79	38.69	11.6
	62.1	50.04	40.57	16.2	55.9	45.56	35.8	13.2	48.6	46.76	38.78	11.2
	53.2	44.83	39.85	15.9	40.9	38.57	32.16	13.6	48.3	46.52	39.02	9.2
Average	52.66	46.032	39.302	14.68	52.76	43.36	35.554	12.34	45.6	45.524	38.284	11.46

## Sheet: Sheet2
Key agronomic traits and quality data of Prunus salicina L. fruits under different cultivation modes
	Connected greenhouses（M）				Retractable rain shelters（R）				Open-air（CK）
	Weight（g）	Transverse diameter（mm）	Longitudinal diameter（mm）	Sweetness	Weight（g）	Transverse diameter（mm）	Longitudinal diameter（mm）	Sweetness	Weight（g）	Transverse diameter（mm）	Longitudinal diameter（mm）	Sweetness
	54.9	45.5	39.84	15.1	56.4	44.02	36.54	13.3	46.2	46.7	37.22	12.4
	48.1	44.99	38.76	11.5	53.3	44.51	35.98	10.6	42.4	44.85	37.71	12.9
	45	44.8	37.49	14.7	57.3	44.14	37.29	11	42.5	42.79	38.69	11.6
	62.1	50.04	40.57	16.2	55.9	45.56	35.8	13.2	48.6	46.76	38.78	11.2
	53.2	44.83	39.85	15.9	40.9	38.57	32.16	13.6	48.3	46.52	39.02	9.2
	52.66	46.032	39.302	14.68	52.76	43.36	35.554	12.34	45.6	45.524	38.284	11.46
