# Supplementary material for: Multi-Omics Reveals Protected Cultivation Improves Chinese Plum (Prunus salicina L.) Quality via Light-Regulated Sugar Metabolism
Source: Plants (Basel). 2026 Jan 5;15(1):164. doi: 10.3390/plants15010164 (PMC12788113; doi:10.3390/plants15010164)
Supplement: Supplementary file 1 [file plants-15-00164-s001.zip › File S10 differentially abundant metabolite.xlsx]

## Sheet: Sheet1
New_ID	Description	Log2FC_M_vs_CK	Log2FC_R_vs_CK	Old_ID
PsSY0001984.1	Ribosomal protein S26e; Ribosomal protein S26e superfamily	0.486279	0.796884	evm.model.LG01.18
PsSY0010110.1	Type I phosphodiesterase/nucleotide pyrophosphatase/phosphate transferase; Alkaline-phosphatase-like, core domain superfamily; GPI ethanolamine phosphate transferase 3	-0.300029	-1.18065	evm.model.LG01.20
PsSY0000948.1	Protein of unknown function DUF1350; Alpha/Beta hydrolase fold	0.462192	-0.3549	evm.model.LG01.28
PsSY0010829.1	DNA repair RAD52-like protein	0.0506973	-0.353499	evm.model.LG01.29
PsSY0009425.1	Peptide chain release factor eRF1/aRF1; eRF1 domain 1/Pelota-like; eRF1 domain 2; eRF1 domain 3; eRF1, domain 1; 50S ribosomal protein L30e-like; eRF1, domain 2 superfamily	-0.744589	-1.40128	evm.model.LG01.33
PsSY0020067.1		0.0051082	2.27534	evm.model.LG01.38
PsSY0007353.1	Cytochrome b245, heavy chain; EF-hand domain; EF-hand domain pair; FAD-binding 8; Ferric reductase, NAD binding domain; Ferric reductase transmembrane component-like domain; NADPH oxidase Respiratory burst; FAD-binding domain, ferredoxin reductase-type; Riboflavin synthase-like beta-barrel; Ferredoxin-NADP reductase (FNR), nucleotide-binding domain	-1.07225	-1.763	evm.model.LG01.39
PsSY0008731.1	Protein of unknown function DUF4228, plant	0.0359284	1.1998	evm.model.LG01.41
PsSY0018430.1		-0.777974	-0.104622	evm.model.LG01.42
PsSY0001566.1	Calreticulin/calnexin; Calreticulin/calnexin, P domain superfamily; Concanavalin A-like lectin/glucanase domain superfamily	0.0204693	-0.901654	evm.model.LG01.43
PsSY0029066.1		-1.35361	-1.007	evm.model.LG01.44
PsSY0017587.1		-5.01276	-1.04563	evm.model.LG01.60
PsSY0012523.1		-0.389962	-0.332509	evm.model.LG01.61
PsSY0026762.1		0.419152	0.387525	evm.model.LG01.62
PsSY0023601.1		-0.179087	-0.166276	evm.model.LG01.67
PsSY0012397.1		0.197176	-0.320078	evm.model.LG01.70
PsSY0012523.1		-0.420889	-0.519581	evm.model.LG01.72
PsSY0025229.1		0.34776	-1.29133	evm.model.LG01.74
PsSY0023601.1		-0.249073	-0.239413	evm.model.LG01.78
PsSY0014433.1		-0.169183	-1.02031	evm.model.LG01.82
PsSY0021457.1		-0.516462	-0.371042	evm.model.LG01.83
PsSY0009102.1	Development/cell death domain	-0.188282	-0.162291	evm.model.LG01.86
PsSY0012331.1		-1.15393	-2.00256	evm.model.LG01.90
PsSY0003500.1	SET domain; SRA-YDG; Post-SET domain; Pre-SET domain; PUA-like superfamily; Histone H3-K9 methyltransferase, plant; SRA-YDG superfamily	-1.57435	-1.09264	evm.model.LG01.94
PsSY0023241.1		-0.295719	-1.43641	evm.model.LG01.99
PsSY0008171.1	P-loop containing nucleoside triphosphate hydrolase	-1.10352	-1.34868	evm.model.LG01.102
PsSY0004790.1	Aspartate/glutamate/uridylate kinase; Aspartate kinase; ACT domain; Acetylglutamate kinase-like superfamily; Aspartokinase/Bifunctional aspartokinase/homoserine dehydrogenase, catalytic domain	-0.90654	-0.924595	evm.model.LG01.103
PsSY0023038.1		-0.552908	-2.45445	evm.model.LG01.104
PsSY0023331.1		-0.0174924	-0.558401	evm.model.LG01.107
PsSY0007499.1	BRCT domain; FCP1 homology domain; FCP1-like phosphatase, phosphatase domain; HAD superfamily; HAD-like superfamily; BRCT domain superfamily; CTD phosphatase Fcp1	-1.25901	-2.07381	evm.model.LG01.109
PsSY0013129.1		-0.931222	-4.65016	evm.model.LG01.114
PsSY0003350.1	Leucine-rich repeat; Leucine-rich repeat-containing N-terminal, plant-type; Leucine-rich repeat domain superfamily	-2.12828	1.50209	evm.model.LG01.126
PsSY0027203.1		-0.199675	-1.32765	evm.model.LG01.127
PsSY0025835.1		-0.0211586	-0.678771	evm.model.LG01.128
PsSY0017862.1		-0.646636	-0.31555	evm.model.LG01.130
PsSY0020388.1		-0.572667	-0.439802	evm.model.LG01.133
PsSY0005251.1	Protein kinase domain; Protein kinase-like domain superfamily	-0.48374	0.0929736	evm.model.LG01.134
PsSY0028032.1		-0.596471	-2.27489	evm.model.LG01.146
PsSY0005508.1	Amidohydrolase-related; 2-amino-3-carboxymuconate-6-semialdehyde decarboxylase; Metal-dependent hydrolase	0.199679	0.181613	evm.model.LG01.147
PsSY0002646.1	Glucose-6-phosphate dehydrogenase; Glucose-6-phosphate dehydrogenase, NAD-binding; Glucose-6-phosphate dehydrogenase, C-terminal; NAD(P)-binding domain superfamily	-1.05016	-1.1752	evm.model.LG01.151
PsSY0016618.1		-0.089848	-0.88082	evm.model.LG01.158
PsSY0017862.1		-0.657405	-0.175592	evm.model.LG01.168
PsSY0020388.1		-0.697119	-0.602313	evm.model.LG01.171
PsSY0005251.1	Protein kinase domain; Protein kinase-like domain superfamily	-0.416027	0.400061	evm.model.LG01.172
PsSY0028032.1		-0.420346	-2.30532	evm.model.LG01.180
PsSY0006049.1	Cyclophilin-type peptidyl-prolyl cis-trans isomerase domain; Cyclophilin-like domain superfamily	-0.00496473	0.155877	evm.model.LG01.182
PsSY0002646.1	Glucose-6-phosphate dehydrogenase; Glucose-6-phosphate dehydrogenase, NAD-binding; Glucose-6-phosphate dehydrogenase, C-terminal; NAD(P)-binding domain superfamily	-1.08823	-1.15015	evm.model.LG01.185
PsSY0016618.1		-0.279987	-0.713103	evm.model.LG01.192
PsSY0028439.1		-0.290663	-0.261969	evm.model.LG01.197
PsSY0029502.1		-1.36883	-1.97196	evm.model.LG01.198
PsSY0015938.1		-0.260026	0.295537	evm.model.LG01.200
PsSY0010586.1	IQ motif, EF-hand binding site; Ankyrin repeat; IPT domain; CG-1 DNA-binding domain; Immunoglobulin-like fold; Immunoglobulin E-set; Ankyrin repeat-containing domain; P-loop containing nucleoside triphosphate hydrolase; Ankyrin repeat-containing domain superfamily	-0.0289091	-1.29414	evm.model.LG01.204
PsSY0006046.1	DnaJ domain; Domain of unknown function DUF3444; Chaperone J-domain superfamily	-1.12118	-2.38071	evm.model.LG01.207
PsSY0022747.1		-0.030482	1.07237	evm.model.LG01.208
PsSY0009924.1	F-box domain; Galactose oxidase/kelch, beta-propeller; Kelch-type beta propeller; F-box-like domain superfamily	-0.647411	-0.976282	evm.model.LG01.209
PsSY0016538.1		-2.57094	0.576761	evm.model.LG01.214
PsSY0006653.1	IRX15/IRX15L/IGXM; Polysaccharide biosynthesis domain	-0.0676834	1.19044	evm.model.LG01.216
PsSY0016049.1		-1.26718	-0.672933	evm.model.LG01.225
PsSY0001630.1	FCP1 homology domain; Dullard phosphatase domain, eukaryotic; HAD superfamily; HAD-like superfamily	-0.47055	-0.989263	evm.model.LG01.227
PsSY0021902.1		-0.320596	2.11884	evm.model.LG01.231
PsSY0027926.1		-0.995842	-1.06705	evm.model.LG01.237
PsSY0014690.1		0.155421	-0.191271	evm.model.LG01.243
PsSY0025781.1		-0.0529403	-0.996685	evm.model.LG01.248
PsSY0006927.1	Glycoside hydrolase family 63; Rubber elongation factor; Glycosyl hydrolase family 63, N-terminal; Glycosyl hydrolase family 63, N-terminal domain superfamily	-0.65488	0.166584	evm.model.LG01.249
PsSY0028382.1		-0.118003	-0.536088	evm.model.LG01.251
PsSY0028741.1		-0.710564	-1.40034	evm.model.LG01.254
PsSY0016957.1		-0.529856	-1.36922	evm.model.LG01.262
PsSY0019857.1		-1.67005	-2.26729	evm.model.LG01.263
PsSY0019857.1		-1.8096	-1.74667	evm.model.LG01.300
PsSY0016957.1		-0.297294	-0.674005	evm.model.LG01.301
PsSY0029239.1		-1.40577	-0.817831	evm.model.LG01.308
PsSY0005900.1	Protein kinase domain; Protein kinase-like domain superfamily	-0.663964	-1.8366	evm.model.LG01.309
PsSY0008043.1	FAD-binding domain; FAD/NAD(P)-binding domain superfamily	0.170748	-0.491446	evm.model.LG01.312
PsSY0027496.1		0.079704	-0.407114	evm.model.LG01.313
PsSY0000137.1	Helicase, C-terminal; DNA helicase, ATP-dependent, RecQ type; DEAD/DEAH box helicase domain; Helicase superfamily 1/2, ATP-binding domain; P-loop containing nucleoside triphosphate hydrolase	-1.81999	-1.57646	evm.model.LG01.314
PsSY0001627.1		-0.996033	-1.19733	evm.model.LG01.315
PsSY0005171.1	Short-chain dehydrogenase/reductase SDR; 3-oxoacyl-(acyl-carrier-protein) reductase; NAD(P)-binding domain superfamily	-0.788112	-0.0760258	evm.model.LG01.317
PsSY0025470.1		-1.22901	-0.848336	evm.model.LG01.319
PsSY0017059.1		-0.164909	-0.948199	evm.model.LG01.321
PsSY0005456.1	Transferase; Chloramphenicol acetyltransferase-like domain superfamily	-0.930656	-0.489483	evm.model.LG01.324
PsSY0017408.1		-0.27266	-2.13751	evm.model.LG01.326
PsSY0018228.1		-1.28386	-1.32295	evm.model.LG01.327
PsSY0008196.1	Tetratricopeptide-like helical domain superfamily; Signal recognition particle, SRP72 subunit, RNA-binding; Signal recognition particle, SRP72 subunit; Putative TPR-like repeat	-0.213196	-0.440659	evm.model.LG01.329
PsSY0029236.1		-0.762331	-2.95073	evm.model.LG01.330
PsSY0020756.1		-0.527483	-0.50674	evm.model.LG01.331
PsSY0023756.1		-0.0845271	-0.909478	evm.model.LG01.332
PsSY0005679.1	Transferase; Chloramphenicol acetyltransferase-like domain superfamily	-2.20809	-1.26505	evm.model.LG01.346
PsSY0020451.1		0.614662	0.0901397	evm.model.LG01.349
PsSY0021878.1		-0.368758	0.230939	evm.model.LG01.369
PsSY0004866.1	Protein kinase domain; Serine-threonine/tyrosine-protein kinase, catalytic domain; Protein kinase-like domain superfamily; Malectin-like domain; Leucine-rich repeat domain superfamily	0.17573	-0.699724	evm.model.LG01.372
PsSY0015277.1		0.0837005	0.289298	evm.model.LG01.374
PsSY0015162.1		-0.603563	-1.25676	evm.model.LG01.375
PsSY0010920.1	Short-chain dehydrogenase/reductase SDR; NAD(P)-binding domain superfamily	-0.140058	1.00347	evm.model.LG01.380
PsSY0006444.1	REM family	-0.620622	-0.882112	evm.model.LG01.381
PsSY0029535.1		-1.43122	3.00642	evm.model.LG01.382
PsSY0024767.1		0.192353	0.918244	evm.model.LG01.383
PsSY0021268.1		-1.79811	-2.29748	evm.model.LG01.384
PsSY0029259.1		-0.0124547	-0.0898575	evm.model.LG01.385
PsSY0016474.1		-0.458754	-1.29717	evm.model.LG01.389
PsSY0023405.1		-0.664675	-1.37842	evm.model.LG01.390
PsSY0016809.1		-0.00425003	0.471954	evm.model.LG01.392
PsSY0013529.1		-0.174445	-0.932555	evm.model.LG01.393
PsSY0026239.1		-0.28943	-0.162043	evm.model.LG01.403
PsSY0027684.1		-0.198182	-0.641486	evm.model.LG01.411
PsSY0014895.1		-1.76996	-0.724667	evm.model.LG01.412
PsSY0017239.1		-0.642865	-1.27548	evm.model.LG01.416
PsSY0000604.1	Dual specificity phosphatase, catalytic domain; Tyrosine specific protein phosphatases domain; Dual specificity protein phosphatase domain; ADF-H/Gelsolin-like domain superfamily; Protein-tyrosine phosphatase-like	-0.19935	-1.14959	evm.model.LG01.417
PsSY0006188.1	Copper amine oxidase; Copper amine oxidase, catalytic domain; Copper amine oxidase, N2-terminal; Copper amine oxidase, N3-terminal; Copper amine oxidase, N-terminal; Copper amine oxidase, catalytic domain superfamily	-1.69262	-0.733875	evm.model.LG01.426
PsSY0009643.1	Frigida-like	-0.0740709	0.937851	evm.model.LG01.427
PsSY0022987.1		-0.635387	-2.05618	evm.model.LG01.432
PsSY0005033.1	PNN-interacting serine/arginine-rich protein	-0.425665	-1.82321	evm.model.LG01.433
PsSY0020578.1		-0.81212	-1.37555	evm.model.LG01.445
PsSY0019453.1		0.0141985	1.71166	evm.model.LG01.447
PsSY0029228.1		-0.163639	-0.644421	evm.model.LG01.457
PsSY0011027.1	Fe-S metabolism associated domain, SufE-like	-0.930949	-0.698035	evm.model.LG01.458
PsSY0025759.1		-0.138776	-0.965122	evm.model.LG01.460
PsSY0000251.1	Phosphoribosyltransferase domain; Ribose-phosphate pyrophosphokinase; Phosphoribosyltransferase-like; Ribose-phosphate pyrophosphokinase, N-terminal domain	-0.462876	-1.28696	evm.model.LG01.461
PsSY0010025.1	Nucleoside phosphorylase/phosphoribosyltransferase catalytic domain superfamily	-0.82613	-1.35051	evm.model.LG01.463
PsSY0020745.1		0.112479	-0.658878	evm.model.LG01.464
PsSY0028545.1		-0.172098	-1.02645	evm.model.LG01.470
PsSY0019906.1		0.0199237	-0.554321	evm.model.LG01.474
PsSY0022461.1		-0.14895	0.428509	evm.model.LG01.481
PsSY0013511.1		-0.386016	2.31509	evm.model.LG01.486
PsSY0005048.1	Zinc finger, RING-type; Zinc finger, RING/FYVE/PHD-type; E3 ubiquitin-protein ligase BOI-like	0.0650861	0.772514	evm.model.LG01.488
PsSY0002778.1	RNA-binding, CRM domain; YhbY-like superfamily; CRS2-associated factor, plant	0.0423902	-0.458975	evm.model.LG01.493
PsSY0012447.1		-0.18393	-0.341664	evm.model.LG01.505
PsSY0022222.1		0.0293808	-0.55515	evm.model.LG01.507
PsSY0016726.1		-0.754195	-1.26831	evm.model.LG01.513
PsSY0011612.1	Protein of unknown function DUF936, plant	-0.583358	0.480795	evm.model.LG01.524
PsSY0009712.1	WD40 repeat; WD40/YVTN repeat-like-containing domain superfamily; G-protein beta WD-40 repeat; Pre-mRNA-processing factor 17; WD40-repeat-containing domain superfamily	-0.296643	-1.57152	evm.model.LG01.525
PsSY0010162.1	Ulp1 protease family, C-terminal catalytic domain; Papain-like cysteine peptidase superfamily	-0.341792	-1.17656	evm.model.LG01.529
PsSY0026775.1		-0.782153	-1.36856	evm.model.LG01.531
PsSY0029602.1		-0.788438	-0.819756	evm.model.LG01.534
PsSY0012401.1		-2.21203	1.67786	evm.model.LG01.535
PsSY0004511.1	Potassium transporter	-1.22692	-1.03841	evm.model.LG01.545
PsSY0018122.1		-0.920065	-1.64453	evm.model.LG01.547
PsSY0006966.1	Clathrin/coatomer adaptor, adaptin-like, N-terminal; Clathrin adaptor, alpha/beta/gamma-adaptin, appendage, Ig-like subdomain; Gamma-adaptin ear (GAE) domain; Armadillo-like helical; Clathrin adaptor, appendage, Ig-like subdomain superfamily; Armadillo-type fold; Adaptor protein complex AP-1, gamma subunit	-0.812268	-1.94498	evm.model.LG01.550
PsSY0020587.1		-0.11176	-1.14264	evm.model.LG01.554
PsSY0012728.1		-0.0243063	-1.12646	evm.model.LG01.562
PsSY0028368.1		0.382812	0.706492	evm.model.LG01.574
PsSY0015364.1		-0.27373	-1.91395	evm.model.LG01.584
PsSY0004805.1	DnaJ domain; Chaperone J-domain superfamily	-0.298534	-1.69882	evm.model.LG01.597
PsSY0003397.1	Peptidase M10, metallopeptidase; Peptidoglycan binding-like; Peptidase M10A; Metallopeptidase, catalytic domain superfamily; PGBD-like superfamily	0.166431	1.83574	evm.model.LG01.603
PsSY0021363.1		-0.389675	-0.79807	evm.model.LG01.606
PsSY0002179.1	Formin, FH2 domain; Formin, FH2 domain superfamily	-1.95292	-0.464232	evm.model.LG01.610
PsSY0021500.1		-0.317918	0.137694	evm.model.LG01.613
PsSY0020548.1		-0.212539	-0.587462	evm.model.LG01.614
PsSY0017478.1		-0.377868	-0.706645	evm.model.LG01.615
PsSY0021981.1		-0.976981	-1.34523	evm.model.LG01.616
PsSY0029007.1		-0.35795	-1.59382	evm.model.LG01.617
PsSY0019232.1		-1.1511	-0.701787	evm.model.LG01.618
PsSY0010850.1	Cofactor assembly of complex C subunit B, CCB2/CCB4; COFACTOR ASSEMBLY OF COMPLEX C SUBUNIT B CCB4	-0.956206	-0.443255	evm.model.LG01.619
PsSY0005992.1	SANT/Myb domain; Zinc finger, CCHC-type; Myb domain, plants; Homeobox-like domain superfamily; SANT domain; Myb domain	-1.53547	-1.44935	evm.model.LG01.620
PsSY0017212.1		-0.178766	-0.43858	evm.model.LG01.622
PsSY0006382.1	Calcineurin-like phosphoesterase domain, ApaH type; Serine/threonine-specific protein phosphatase/bis(5-nucleosyl)-tetraphosphatase; Metallo-dependent phosphatase-like	0.0142516	-0.841648	evm.model.LG01.624
PsSY0017460.1		-0.562703	-2.23089	evm.model.LG01.630
PsSY0007600.1	Leucine-rich repeat; Leucine-rich repeat-containing N-terminal, plant-type; Leucine-rich repeat domain superfamily	-0.707456	-1.089	evm.model.LG01.635
PsSY0024901.1		-0.819364	-0.284728	evm.model.LG01.638
PsSY0016046.1		0.382041	0.334577	evm.model.LG01.641
PsSY0008558.1	Tetratricopeptide-like helical domain superfamily; Tetratricopeptide repeat protein 38	0.0294425	0.184483	evm.model.LG01.642
PsSY0016308.1		-1.75018	-0.579498	evm.model.LG01.643
PsSY0002746.1	DnaJ domain; Chaperone DnaJ, C-terminal; HSP40/DnaJ peptide-binding; Chaperone J-domain superfamily	-2.06549	-0.321511	evm.model.LG01.646
PsSY0011306.1	Thioredoxin domain; Thioredoxin-like superfamily	-0.406294	-0.0736463	evm.model.LG01.647
PsSY0003861.1	Adenosine/AMP deaminase domain; AMP deaminase; Metal-dependent hydrolase	-0.148019	-0.251908	evm.model.LG01.649
PsSY0017434.1		-3.44674	-1.43306	evm.model.LG01.650
PsSY0009327.1	Proton-dependent oligopeptide transporter family; MFS transporter superfamily	-0.191083	1.29384	evm.model.LG01.653
PsSY0020972.1		-1.22886	-1.54631	evm.model.LG01.656
PsSY0018820.1		-1.88334	-1.015	evm.model.LG01.662
PsSY0014473.1		-0.579083	-1.86889	evm.model.LG01.665
PsSY0021826.1		-0.0936626	-0.585711	evm.model.LG01.667
PsSY0023492.1		-1.05583	-1.43289	evm.model.LG01.671
PsSY0000217.1	F-box domain; Leucine-rich repeat domain superfamily; F-box-like domain superfamily	-0.0382437	-2.18427	evm.model.LG01.678
PsSY0003580.1	Protein kinase domain; Leucine-rich repeat; Protein kinase-like domain superfamily; Leucine-rich repeat domain superfamily	-0.981747	-1.91219	evm.model.LG01.683
PsSY0027510.1		-0.0417382	0.509352	evm.model.LG01.692
PsSY0014317.1		-1.92397	-2.77074	evm.model.LG01.693
PsSY0012875.1		-0.237069	-0.965177	evm.model.LG01.696
PsSY0005420.1	Myc-type, basic helix-loop-helix (bHLH) domain; Helix-loop-helix DNA-binding domain superfamily; Transcription factor PRE	-0.0116554	0.00566394	evm.model.LG01.698
PsSY0006622.1	Kelch repeat type 1; Kelch-type beta propeller	-1.13206	-2.21126	evm.model.LG01.700
PsSY0014906.1		-0.250056	-0.607652	evm.model.LG01.704
PsSY0009911.1	TB2/DP1/HVA22-related protein	-0.718726	1.21308	evm.model.LG01.705
PsSY0026864.1		-0.344128	-0.213181	evm.model.LG01.708
PsSY0020771.1		0.0880392	-0.092032	evm.model.LG01.709
PsSY0009929.1	Protein of unknown function DUF616	-0.0306154	-1.61758	evm.model.LG01.710
PsSY0015974.1		-0.0564308	0.761941	evm.model.LG01.712
PsSY0002062.1	Putative S-adenosyl-L-methionine-dependent methyltransferase; S-adenosyl-L-methionine-dependent methyltransferase	-0.45955	-1.43072	evm.model.LG01.715
PsSY0020345.1		-0.441274	-0.385817	evm.model.LG01.723
PsSY0011706.1	Nucleoside phosphatase GDA1/CD39	-0.549301	-1.09443	evm.model.LG01.724
PsSY0010305.1	Pentatricopeptide repeat; Tetratricopeptide-like helical domain superfamily; DYW domain	-0.993823	-2.46223	evm.model.LG01.727
PsSY0013767.1		-0.132864	-0.194401	evm.model.LG01.735
PsSY0028016.1		0.0445106	-0.737574	evm.model.LG01.738
PsSY0013857.1		0.0442107	1.09013	evm.model.LG01.741
PsSY0006916.1	Transcription factor, MADS-box; Transcription factor, MADS-box superfamily	-1.48842	-0.893003	evm.model.LG01.742
PsSY0013189.1		-0.154934	-1.14595	evm.model.LG01.743
PsSY0019444.1		0.0952159	-0.910931	evm.model.LG01.744
PsSY0025626.1		-0.677411	-1.27817	evm.model.LG01.751
PsSY0019920.1		-0.8883	-2.9146	evm.model.LG01.753
PsSY0007723.1	Mitochondrial carrier protein; Mitochondrial substrate/solute carrier; Mitochondrial carrier domain superfamily	0.129597	-0.757746	evm.model.LG01.755
PsSY0004848_PsSY0020203.1		-2.13197	-1.31698	evm.model.LG01.762
PsSY0027219.1		0.0945472	-0.659388	evm.model.LG01.764
PsSY0018240.1		0.135579	-0.68253	evm.model.LG01.775
PsSY0023724.1		0.109781	-1.14048	evm.model.LG01.776
PsSY0019086.1		-0.228014	-0.648946	evm.model.LG01.778
PsSY0028847.1		-0.513918	-0.88642	evm.model.LG01.783
PsSY0024955.1		-0.246342	0.0862349	evm.model.LG01.787
PsSY0025374.1		-0.25633	-0.875209	evm.model.LG01.790
PsSY0027829.1		-0.232298	-1.39969	evm.model.LG01.791
PsSY0025023.1		-0.0519406	-1.00637	evm.model.LG01.792
PsSY0024376.1		0.0336304	-0.451557	evm.model.LG01.801
PsSY0023140.1		-0.597623	-1.12319	evm.model.LG01.807
PsSY0028573.1		-0.514832	-0.976463	evm.model.LG01.808
PsSY0011156.1	UDP-glucose/GDP-mannose dehydrogenase, N-terminal; 6-phosphogluconate dehydrogenase-like, C-terminal domain superfamily; UDP-glucose/GDP-mannose dehydrogenase, dimerisation; UDP-glucose/GDP-mannose dehydrogenase, C-terminal; UDP-glucose/GDP-mannose dehydrogenase; UDP-glucose 6-dehydrogenase, eukaryotic type; UDP-glucose/GDP-mannose dehydrogenase, C-terminal domain superfamily; NAD(P)-binding doma…	-0.129145	-1.17714	evm.model.LG01.810
PsSY0005597.1	Glycoside hydrolase family 1; Glycoside hydrolase superfamily	-0.740317	-0.696787	evm.model.LG01.812
PsSY0002207.1	CobW/HypB/UreG, nucleotide-binding domain; Cobalamin (vitamin B12) biosynthesis CobW-like, C-terminal; P-loop containing nucleoside triphosphate hydrolase; CobW-like, C-terminal domain superfamily	-0.0698335	-0.554948	evm.model.LG01.813
PsSY0027738.1		-0.424289	-1.33752	evm.model.LG01.817
PsSY0007119.1	Pentatricopeptide repeat; Tetratricopeptide-like helical domain superfamily	0.651772	0.0668651	evm.model.LG01.824
PsSY0013166.1		-0.221132	-1.25895	evm.model.LG01.828
PsSY0018350.1		0.18804	-0.0627647	evm.model.LG01.833
PsSY0018701.1		-0.200296	-1.26429	evm.model.LG01.834
PsSY0023370.1		-0.407044	-2.00574	evm.model.LG01.836
PsSY0027625.1		-0.117811	-2.12377	evm.model.LG01.839
PsSY0028506.1		-0.683733	-0.891347	evm.model.LG01.845
PsSY0002477.1	Ethylene-responsive binding factor-associated repression; Ninja family; Jas TPL-binding domain; Putative nuclear localisation signal	-0.464376	-0.240796	evm.model.LG01.846
PsSY0011645.1	RNA recognition motif domain; Nuclear transport factor 2; Nucleotide-binding alpha-beta plait domain superfamily; Nuclear transport factor 2, eukaryote; NTF2-like domain superfamily; RNA-binding domain superfamily; Ras GTPase-activating protein-binding protein	-0.805862	-0.756223	evm.model.LG01.847
PsSY0016885.1		-0.687304	-2.56146	evm.model.LG01.850
PsSY0025286.1		-0.318915	-0.680326	evm.model.LG01.854
PsSY0003508.1	FY-rich, N-terminal; FY-rich, C-terminal; WD40/YVTN repeat-like-containing domain superfamily; WD40-repeat-containing domain superfamily; Transforming growth factor beta regulator 1	-0.304229	-0.332312	evm.model.LG01.861
PsSY0016996.1		-0.515961	-2.38379	evm.model.LG01.870
PsSY0025983.1		-1.45666	2.31022	evm.model.LG01.871
PsSY0026556.1		-0.668083	-1.06376	evm.model.LG01.881
PsSY0011960.1	Protein BREAKING OF ASYMMETRY IN THE STOMATAL LINEAGE	-0.0684527	-0.851204	evm.model.LG01.888
PsSY0011807.1	BSD domain; BSD domain superfamily	-0.0492988	-0.953723	evm.model.LG01.889
PsSY0024695.1		0.0200553	1.14839	evm.model.LG01.896
PsSY0007036.1	Phosphatidylinositol 3-/4-kinase, catalytic domain; Ubiquitin-like domain superfamily; Phosphatidylinositol 4-kinase gamma 1-8	-0.145266	-1.98517	evm.model.LG01.899
PsSY0017804.1		-0.171614	0.404616	evm.model.LG01.901
PsSY0016069.1		0.209764	0.402885	evm.model.LG01.903
PsSY0011720.1	DNA-directed RNA polymerase, phage-type; DNA-directed RNA polymerase, helix hairpin domain superfamily; DNA-directed RNA polymerase, N-terminal; DNA-directed RNA polymerase, N-terminal domain superfamily; DNA/RNA polymerase superfamily	-0.224531	-1.93275	evm.model.LG01.905
PsSY0007983.1	Aldehyde dehydrogenase domain; Aldehyde/histidinol dehydrogenase; Aldehyde dehydrogenase, N-terminal	-0.893757	-5.67702	evm.model.LG01.913
PsSY0003855_PsSY0015335.1		-0.121651	-2.14345	evm.model.LG01.922
PsSY0020701.1		-1.10694	-2.31532	evm.model.LG01.925
PsSY0029015.1		-2.39227	1.89325	evm.model.LG01.938
PsSY0009052.1	GNAT domain; Acyl-CoA N-acyltransferase; Acetyltransferase NSI-like	0.0852602	1.7691	evm.model.LG01.943
PsSY0028960.1		0.183013	-0.943924	evm.model.LG01.945
PsSY0005370.1	Plant peroxidase; Haem peroxidase; Haem peroxidase superfamily	-0.17747	1.03737	evm.model.LG01.946
PsSY0007659.1	Phosphoribulokinase/uridine kinase; CYTH domain; P-loop containing nucleoside triphosphate hydrolase; CYTH-like domain superfamily	-1.53122	-0.4392	evm.model.LG01.947
PsSY0027303.1		-0.0969193	-1.0886	evm.model.LG01.948
PsSY0017182.1		-0.901711	-1.01368	evm.model.LG01.949
PsSY0024476.1		0.0626898	-2.21686	evm.model.LG01.955
PsSY0010264.1	Importin-beta, N-terminal domain; Armadillo-like helical; Armadillo-type fold	-0.589773	-1.76195	evm.model.LG01.959
PsSY0006630.1	HD domain; 5'-deoxynucleotidase YfbR/HDDC2	-0.00359706	-0.0262708	evm.model.LG01.966
PsSY0006601.1	Protein kinase domain; Serine-threonine/tyrosine-protein kinase, catalytic domain; Protein kinase-like domain superfamily	-0.752155	-1.84561	evm.model.LG01.967
PsSY0004177.1	Cytidine and deoxycytidylate deaminase domain; Cytidine deaminase-like; tRNA-specific adenosine deaminase	-0.118716	-3.50638	evm.model.LG01.970
PsSY0021202.1		-0.28531	-1.01499	evm.model.LG01.974
PsSY0008402.1		0.229284	2.45809	evm.model.LG01.975
PsSY0010083.1	ABC transporter-like, ATP-binding domain; ABC-2 type transporter; P-loop containing nucleoside triphosphate hydrolase; ABC transporter family G domain	-0.81597	-1.15479	evm.model.LG01.977
PsSY0028314.1		0.132772	-1.04921	evm.model.LG01.978
PsSY0008568.1	Protein crowded nuclei	-0.725249	-1.36969	evm.model.LG01.985
PsSY0028195.1		-0.112482	-0.7216	evm.model.LG01.986
PsSY0021956.1		-0.930654	-1.1933	evm.model.LG01.989
PsSY0026220.1		-0.152874	-0.241787	evm.model.LG01.991
PsSY0001436.1	Saf4/Yju2 protein	0.0836348	-0.487724	evm.model.LG01.993
PsSY0019401.1		-0.575595	-0.479375	evm.model.LG01.997
PsSY0020699.1		-0.590161	-1.82856	evm.model.LG01.999
PsSY0012914.1		-0.506705	0.179848	evm.model.LG01.1002
PsSY0015916.1		-0.396972	-1.23666	evm.model.LG01.1003
PsSY0007571.1	AP2/ERF domain; B3 DNA binding domain; DNA-binding pseudobarrel domain superfamily; DNA-binding domain superfamily; AP2/ERF domain superfamily; B3 domain-containing transcription factor LEC2-like	-0.26557	0.742734	evm.model.LG01.1004
PsSY0004714.1	Mediator of RNA polymerase II transcription subunit 25, von Willebrand factor type A domain; Med25/PTOV1	-0.733601	-0.903494	evm.model.LG01.1011
PsSY0003854.1	Choline transporter-like	-0.0499878	-1.81986	evm.model.LG01.1016
PsSY0016577.1		-0.146073	-1.09353	evm.model.LG01.1022
PsSY0012782.1		-1.09107	-2.07628	evm.model.LG01.1023
PsSY0025574.1		-0.0905215	-0.684996	evm.model.LG01.1025
PsSY0016948.1		-0.217214	0.0934896	evm.model.LG01.1026
PsSY0014188.1		-0.444565	-1.58746	evm.model.LG01.1028
PsSY0020505.1		-0.501997	-1.00478	evm.model.LG01.1031
PsSY0004128.1	Biotin/lipoyl attachment; 2-oxoacid dehydrogenase acyltransferase, catalytic domain; Peripheral subunit-binding domain; Single hybrid motif; Chloramphenicol acetyltransferase-like domain superfamily; E3-binding domain superfamily	-1.36966	-0.816165	evm.model.LG01.1032
PsSY0004690.1	Ubiquitin-like domain; UV excision repair protein Rad23; UBA-like superfamily; XPC-binding domain; Ubiquitin-associated domain; Ubiquitin-like domain superfamily; XPC-binding domain superfamily	-0.104213	0.684173	evm.model.LG01.1035
PsSY0024388.1		-0.246248	-1.42151	evm.model.LG01.1040
PsSY0010021.1	Homocysteine-binding domain; Betaine-homocysteine S-methyltransferase, BHMT; Homocysteine-binding domain superfamily	-3.05763	-2.65444	evm.model.LG01.1044
PsSY0025825.1		0.0367523	0.163476	evm.model.LG01.1047
PsSY0003092.1	CLAVATA3/ESR (CLE)-related protein 27/43	-0.0252744	0.906305	evm.model.LG01.1048
PsSY0007598.1		-1.43236	0.373864	evm.model.LG01.1051
PsSY0027062.1		-0.214316	-1.33484	evm.model.LG01.1052
PsSY0026642.1		-0.23987	-1.29724	evm.model.LG01.1059
PsSY0018395.1		-1.20384	1.46265	evm.model.LG01.1062
PsSY0027267.1		0.0881395	1.55765	evm.model.LG01.1063
PsSY0027535.1		-0.182293	-1.72234	evm.model.LG01.1068
PsSY0010544.1	Mannose-6-phosphate isomerase, type I; RmlC-like cupin domain superfamily; RmlC-like jelly roll fold; Mannose-6-phosphate isomerase	0.0834962	-0.534691	evm.model.LG01.1069
PsSY0028139.1		-0.292374	-0.916457	evm.model.LG01.1075
PsSY0026437.1		-4.56183	-0.399818	evm.model.LG01.1082
PsSY0019553.1		0.165884	0.232908	evm.model.LG01.1086
PsSY0022228.1		0.0745914	0.371152	evm.model.LG01.1087
PsSY0017984.1		-0.260222	-1.65825	evm.model.LG01.1090
PsSY0011950.1	Modifying wall lignin-1/2	0.43433	0.0469729	evm.model.LG01.1092
PsSY0015751.1		-0.253522	-1.21276	evm.model.LG01.1099
PsSY0007556.1	Protein kinase domain; Leucine-rich repeat; Protein kinase-like domain superfamily; Leucine-rich repeat-containing N-terminal, plant-type; Leucine-rich repeat domain superfamily	-0.0601516	-1.25054	evm.model.LG01.1100
PsSY0015011.1		-0.79395	-1.68967	evm.model.LG01.1102
PsSY0001648.1	PB1 domain	-0.168103	-1.04454	evm.model.LG01.1104
PsSY0001465.1	HAD superfamily	-0.018238	-3.2256	evm.model.LG01.1113
PsSY0012957.1		-3.6686	0.490308	evm.model.LG01.1120
PsSY0025104.1		0.133156	-0.152709	evm.model.LG01.1121
PsSY0005759.1	Fructose-bisphosphate aldolase, class-I; Aldolase-type TIM barrel	-0.189804	-0.0649585	evm.model.LG01.1123
PsSY0002577.1	Helicase, C-terminal; Helicase-associated domain; DEAD/DEAH box helicase domain; Domain of unknown function DUF1605; Helicase superfamily 1/2, ATP-binding domain; Double-stranded RNA-binding domain; P-loop containing nucleoside triphosphate hydrolase	-1.21793	-1.97492	evm.model.LG01.1124
PsSY0009997.1	Origin recognition complex subunit 4; P-loop containing nucleoside triphosphate hydrolase; Origin recognition complex subunit 4, C-terminal; Orc1-like, AAA ATPase domain	-0.313916	-0.44548	evm.model.LG01.1127
PsSY0022569.1		0.019243	-0.33554	evm.model.LG01.1130
PsSY0020679.1		-1.17844	0.752212	evm.model.LG01.1134
PsSY0006875.1	ATPase, F1/V1/A1 complex, alpha/beta subunit, nucleotide-binding domain; ATPase, F1/V1/A1 complex, alpha/beta subunit, N-terminal domain; ATP synthase, F1 complex, beta subunit; ATP synthase, F1 beta subunit; ATPase, F1/V1 complex, beta/alpha subunit, C-terminal; P-loop containing nucleoside triphosphate hydrolase; ATPase, F1/V1/A1 complex, alpha/beta subunit, N-terminal domain superfamily; ATP s…	0.0748608	-0.522817	evm.model.LG01.1135
PsSY0008835.1	BRO1 domain; ALIX V-shaped domain; BRO1 domain superfamily	0.0862368	-1.10445	evm.model.LG01.1138
PsSY0011136.1	Tetratricopeptide-like helical domain superfamily; Tetratricopeptide repeat; Tetratricopeptide repeat protein 5, OB fold domain; TTC5, OB fold domain superfamily	0.118141	-1.35247	evm.model.LG01.1141
PsSY0003006.1	Thioredoxin domain; ERV/ALR sulfhydryl oxidase domain; Thioredoxin-like superfamily; ERV/ALR sulfhydryl oxidase domain superfamily; Sulfhydryl oxidase	-0.150781	-0.761875	evm.model.LG01.1145
PsSY0009376.1	FAS1 domain; FAS1 domain superfamily	-0.103567	-0.630308	evm.model.LG01.1147
PsSY0019174.1		-1.20802	-1.19414	evm.model.LG01.1148
PsSY0003242.1	Ribose 5-phosphate isomerase, type A; Ribose-5-phosphate isomerase, type A, subgroup; NagB/RpiA transferase-like	-0.991586	-0.529965	evm.model.LG01.1149
PsSY0021530.1		0.140892	-0.38396	evm.model.LG01.1153
PsSY0012616.1		-0.0404576	-0.343167	evm.model.LG01.1155
PsSY0011325.1	Pentatricopeptide repeat; Tetratricopeptide-like helical domain superfamily	0.0873582	0.408294	evm.model.LG01.1156
PsSY0003347.1	Multicopper oxidase, type 1; Cupredoxin; Multicopper oxidase, C-terminal; Multicopper oxidase, N-termianl; Multicopper oxidase	-0.0974435	0.374547	evm.model.LG01.1160
PsSY0023875.1		-1.17023	-0.902926	evm.model.LG01.1164
PsSY0024317.1		-0.645596	-1.22205	evm.model.LG01.1166
PsSY0005554.1	Quinolinate phosphoribosyl transferase, C-terminal; Nicotinate-nucleotide pyrophosphorylase; Aldolase-type TIM barrel; Quinolinate phosphoribosyl transferase, N-terminal; Nicotinate-nucleotide pyrophosphorylase/Putative pyrophosphorylase ModD; Nicotinate phosphoribosyltransferase-like, C-terminal; Quinolinate phosphoribosyl transferase, N-terminal domain superfamily	-0.0816822	-0.921669	evm.model.LG01.1167
PsSY0025865.1		-0.501871	-1.09496	evm.model.LG01.1172
PsSY0011876.1	TPX2, C-terminal; Protein WVD2-like 7	-0.286097	-0.155532	evm.model.LG01.1175
PsSY0018292.1		0.140212	-1.16299	evm.model.LG01.1179
PsSY0027884.1		0.052396	-1.01004	evm.model.LG01.1183
PsSY0026703.1		0.30464	0.182093	evm.model.LG01.1184
PsSY0008052.1	Phosphoribulokinase/uridine kinase; P-loop containing nucleoside triphosphate hydrolase; CYTH-like domain superfamily	-0.613691	-1.67863	evm.model.LG01.1186
PsSY0007292.1	SLC26A/SulP transporter; STAS domain; SLC26A/SulP transporter domain; Sulfate transporter 3.3; STAS domain superfamily	0.261359	0.202666	evm.model.LG01.1188
PsSY0022826.1		0.156908	1.60398	evm.model.LG01.1189
PsSY0026816.1		-1.9277	-1.9983	evm.model.LG01.1190
PsSY0012639.1		-0.113586	-0.306543	evm.model.LG01.1192
PsSY0016518.1		-0.581993	-1.55632	evm.model.LG01.1207
PsSY0009209.1	ENTH/VHS; AP180 N-terminal homology (ANTH) domain; ENTH domain; ANTH domain superfamily	0.0229125	-1.17602	evm.model.LG01.1211
PsSY0015932.1		-1.07562	-3.92613	evm.model.LG01.1212
PsSY0023786.1		-0.37201	-0.910833	evm.model.LG01.1216
PsSY0019233.1		-0.398677	-2.31146	evm.model.LG01.1224
PsSY0010080.1	UBX domain; Zinc finger C2H2-type; PUB domain; Ubiquitin-like domain superfamily; PUB-like domain superfamily	0.1151	-0.869291	evm.model.LG01.1226
PsSY0020562.1		-0.62155	0.143453	evm.model.LG01.1229
PsSY0001851.1	Zinc finger, RanBP2-type; Zinc finger, RanBP2-type superfamily	-0.249362	-0.954888	evm.model.LG01.1233
PsSY0029248.1		0.154052	-0.34289	evm.model.LG01.1236
PsSY0011679.1	Armadillo-like helical; Armadillo-type fold; HEAT, type 2; Vacuolar protein 14, C-terminal Fig4-binding domain; Vacuole morphology and inheritance protein 14	-0.657999	-2.12615	evm.model.LG01.1240
PsSY0026336.1		0.160441	-0.34725	evm.model.LG01.1241
PsSY0002022.1	Metallo-beta-lactamase; Zn-dependent metallo-hydrolase, RNA specificity domain; Beta-Casp domain; Ribonuclease Z/Hydroxyacylglutathione hydrolase-like	-0.720518	-1.11694	evm.model.LG01.1244
PsSY0013457.1		-0.432642	-1.76003	evm.model.LG01.1245
PsSY0006302.1	Dynamin stalk domain; Dynamin GTPase effector; GTPase effector domain; Dynamin; P-loop containing nucleoside triphosphate hydrolase; Dynamin-type guanine nucleotide-binding (G) domain; Dynamin, N-terminal	-0.508514	0.00207954	evm.model.LG01.1248
PsSY0006093.1	Signal transduction response regulator, receiver domain; Myb domain, plants; Homeobox-like domain superfamily; CheY-like superfamily; Myb domain	-0.398431	-1.96493	evm.model.LG01.1251
PsSY0024690.1		-0.233193	-2.17351	evm.model.LG01.1255
PsSY0024497.1		0.2053	-2.16906	evm.model.LG01.1258
PsSY0019052.1		-0.0213616	-1.14227	evm.model.LG01.1260
PsSY0018352.1		0.0777466	-0.169003	evm.model.LG01.1267
PsSY0001389.1	Tapt1 family	0.0295704	-0.513756	evm.model.LG01.1268
PsSY0009894.1	Protein kinase domain; Serine-threonine/tyrosine-protein kinase, catalytic domain; Leucine-rich repeat; Protein kinase-like domain superfamily; Leucine-rich repeat-containing N-terminal, plant-type; Leucine-rich repeat domain superfamily	-1.60358	-1.12597	evm.model.LG01.1275
PsSY0017778.1		-0.185408	-0.141545	evm.model.LG01.1276
PsSY0009390.1	Protein OBERON; Oberon, coiled-coil region; Oberon, PHD finger domain	0.160694	-1.31547	evm.model.LG01.1278
PsSY0025153.1		-0.383384	-0.587506	evm.model.LG01.1281
PsSY0024815.1		-2.32699	-0.883895	evm.model.LG01.1282
PsSY0008139.1	Calcineurin-like phosphoesterase domain, ApaH type; Purple acid phosphatase; Metallo-dependent phosphatase-like	0.0118728	-0.00240111	evm.model.LG01.1286
PsSY0000747.1	Microtubule-associated protein, MAP65/Ase1/PRC1	-0.8055	-1.94217	evm.model.LG01.1290
PsSY0010279.1	Zinc/iron permease	-0.624866	-1.10642	evm.model.LG01.1291
PsSY0024051.1		0.0836514	-0.475523	evm.model.LG01.1294
PsSY0006474.1	Protein kinase domain; Serine-threonine/tyrosine-protein kinase, catalytic domain; Leucine-rich repeat; Protein kinase-like domain superfamily; Leucine-rich repeat-containing N-terminal, plant-type; Leucine-rich repeat domain superfamily	-0.363835	-0.570191	evm.model.LG01.1297
PsSY0005142.1	Nonaspanin (TM9SF); MFS transporter superfamily	-0.243585	-1.27854	evm.model.LG01.1301
PsSY0004648.1	Potassium transporter	-1.75857	-2.13977	evm.model.LG01.1304
PsSY0000748.1	Proton-dependent oligopeptide transporter family; MFS transporter superfamily	-0.0550731	-0.653562	evm.model.LG01.1310
PsSY0018233.1		-1.45618	0.79886	evm.model.LG01.1315
PsSY0000216.1	Zinc finger, Sec23/Sec24-type; Sec23/Sec24, trunk domain; Sec23/Sec24, helical domain; Gelsolin-like domain; Sec23/Sec24 beta-sandwich; ADF-H/Gelsolin-like domain superfamily; Zinc finger, Sec23/Sec24-type superfamily; Sec23/Sec24 helical domain superfamily; Gelsolin-like domain superfamily; von Willebrand factor A-like domain superfamily	-0.536446	-1.89254	evm.model.LG01.1317
PsSY0005401.1	Nucleotide-diphospho-sugar transferase; Nucleotide-diphospho-sugar transferases; Putative nucleotide-diphospho-sugar transferase At1g28695/At4g15970-like	0.0948921	-1.19727	evm.model.LG01.1318
PsSY0018095.1		0.154411	-2.18614	evm.model.LG01.1319
PsSY0012756.1		-0.150519	-1.76024	evm.model.LG01.1324
PsSY0028380.1		-0.0124911	-0.44254	evm.model.LG01.1333
PsSY0027699.1		0.0182309	-1.10419	evm.model.LG01.1337
PsSY0027699.1		-3.37503	-3.37503	evm.model.LG01.1338
PsSY0000905.1	Zinc finger, CCCH-type; Zinc finger, CCCH-type superfamily; Zinc-finger CCCH domain	-0.428493	-1.86454	evm.model.LG01.1339
PsSY0009615.1	DEP domain; Glutaredoxin; Domain of unknown function DUF547; Thioredoxin-like superfamily; Winged helix-like DNA-binding domain superfamily; Winged helix DNA-binding domain superfamily	-0.137617	-1.77873	evm.model.LG01.1346
PsSY0007872.1	Protein kinase domain; Leucine-rich repeat; Protein kinase-like domain superfamily; Leucine-rich repeat-containing N-terminal, plant-type; Leucine-rich repeat domain superfamily	-0.794194	-0.518955	evm.model.LG01.1348
PsSY0029691.1		-1.31509	0.327701	evm.model.LG01.1352
PsSY0027067.1		-0.155562	-1.32203	evm.model.LG01.1353
PsSY0019896.1		-0.214439	0.0121913	evm.model.LG01.1355
PsSY0021270.1		-0.375516	-0.523842	evm.model.LG01.1357
PsSY0003183.1	Zinc finger, RING/FYVE/PHD-type; Isopenicillin N synthase-like superfamily	0.0831196	-0.533045	evm.model.LG01.1358
PsSY0004069.1	Protein BYPASS-related	-1.19239	0.845189	evm.model.LG01.1359
PsSY0019933.1		-0.663577	-0.539074	evm.model.LG01.1360
PsSY0009254.1	RNA recognition motif domain; Zinc finger, RanBP2-type; Nucleotide-binding alpha-beta plait domain superfamily; RNA-binding domain superfamily; Zinc finger, RanBP2-type superfamily	-0.188943	-0.71404	evm.model.LG01.1361
PsSY0003710.1	WW domain; FF domain; WW domain superfamily; FF domain superfamily; Transcription elongation regulator 1-like	-0.1722	-1.02153	evm.model.LG01.1362
PsSY0002836.1	C2 domain; Synaptotagmin-like mitochondrial-lipid-binding domain; C2 domain superfamily	-1.11442	-1.53661	evm.model.LG01.1363
PsSY0026583.1		0.114428	-0.571357	evm.model.LG01.1364
PsSY0002388.1	Palmitoyltransferase, DHHC domain	-0.262505	-0.990119	evm.model.LG01.1365
PsSY0018857.1		-0.0762904	-0.686589	evm.model.LG01.1368
PsSY0026360.1		-0.7815	-1.82449	evm.model.LG01.1369
PsSY0005888.1	Oligopeptide transporter, OPT superfamily; Metal-nicotianamine transporter YSL-like	-3.90074	-1.81509	evm.model.LG01.1371
PsSY0019776.1		-0.497515	-1.41278	evm.model.LG01.1376
PsSY0008472.1	RNA recognition motif domain; Nucleotide-binding alpha-beta plait domain superfamily; RNA-binding domain superfamily	0.188919	-1.12229	evm.model.LG01.1378
PsSY0000550.1	Zinc finger, RING-type; Zinc finger, RING/FYVE/PHD-type; Histidine kinase/HSP90-like ATPase superfamily	-0.406391	-2.03996	evm.model.LG01.1380
PsSY0009461.1	WD40/YVTN repeat-like-containing domain superfamily; Photosynthesis system II assembly factor Ycf48/Hcf136-like domain	0.175534	0.529528	evm.model.LG01.1382
PsSY0008004.1	LysM domain; LysM domain superfamily; LysM and putative peptidoglycan-binding domain-containing protein 1-4	0.157693	-0.535357	evm.model.LG01.1384
PsSY0005170.1	PWWP domain; CID domain; ENTH/VHS	-0.416162	-0.90804	evm.model.LG01.1386
PsSY0011144.1	Peptidase S10, serine carboxypeptidase; Alpha/Beta hydrolase fold	-0.0304144	2.51282	evm.model.LG01.1391
PsSY0009751.1	Porphobilinogen deaminase; Porphobilinogen deaminase, N-terminal; Porphobilinogen deaminase, C-terminal; Porphobilinogen deaminase, C-terminal domain superfamily	-0.291945	-1.28692	evm.model.LG01.1394
PsSY0009519.1	Dim1 family; Thioredoxin-like superfamily	0.0504365	0.257563	evm.model.LG01.1396
PsSY0001475.1	Armadillo-like helical; Armadillo-type fold	0.0779524	-0.305719	evm.model.LG01.1400
PsSY0008331.1	IQ motif, EF-hand binding site; Myosin head, motor domain; Myosin, N-terminal, SH3-like; P-loop containing nucleoside triphosphate hydrolase; Kinesin motor domain superfamily	0.061463	-1.3311	evm.model.LG01.1401
PsSY0018649.1		-0.225352	-0.008713	evm.model.LG01.1403
PsSY0000042.1	GRAM domain; PH-like domain superfamily; GEM-like protein	-0.671642	0.544328	evm.model.LG01.1405
PsSY0023386.1		-0.0304715	-1.03118	evm.model.LG01.1412
PsSY0019434.1		-0.983598	-1.93004	evm.model.LG01.1415
PsSY0026551.1		-1.16579	0.771106	evm.model.LG01.1416
PsSY0013367.1		0.144772	-0.655532	evm.model.LG01.1418
PsSY0011482.1	Calcineurin-like phosphoesterase domain, ApaH type; Serine/threonine-specific protein phosphatase/bis(5-nucleosyl)-tetraphosphatase; Metallo-dependent phosphatase-like	0.0716945	-0.403252	evm.model.LG01.1421
PsSY0028180.1		-0.191881	-0.181786	evm.model.LG01.1423
PsSY0023609.1		-0.0598712	-0.0655866	evm.model.LG01.1426
PsSY0023744.1		-0.484192	-0.844311	evm.model.LG01.1427
PsSY0012619.1		-0.404807	-1.47611	evm.model.LG01.1431
PsSY0017056.1		-0.766874	-1.73275	evm.model.LG01.1433
PsSY0026955.1		-0.241276	-0.631469	evm.model.LG01.1434
PsSY0024120.1		0.186357	0.563679	evm.model.LG01.1436
PsSY0028916.1		-0.448904	-0.80663	evm.model.LG01.1438
PsSY0029444.1		-0.484456	-1.69543	evm.model.LG01.1439
PsSY0010030.1	F-box domain; Herpesvirus UL92; F-box-like domain superfamily	0.00675703	-0.966284	evm.model.LG01.1441
PsSY0013745.1		0.12776	-0.253031	evm.model.LG01.1443
PsSY0006959.1		0.0976226	-0.379291	evm.model.LG01.1447
PsSY0020631.1		-0.0631507	2.28799	evm.model.LG01.1448
PsSY0000457.1	Transferase; Chloramphenicol acetyltransferase-like domain superfamily	-0.481838	-1.0011	evm.model.LG01.1449
PsSY0014310.1		0.114574	-1.24854	evm.model.LG01.1450
PsSY0022777.1		-0.835233	-1.62407	evm.model.LG01.1453
PsSY0028003.1		-0.085663	-0.917233	evm.model.LG01.1456
PsSY0020742.1		0.15842	-0.0738795	evm.model.LG01.1457
PsSY0027643.1		-0.170305	-0.335901	evm.model.LG01.1461
PsSY0014532.1		-0.0508378	0.427454	evm.model.LG01.1462
PsSY0018440.1		0.344769	-0.00105468	evm.model.LG01.1468
PsSY0001425.1	Amine oxidase; SWIRM domain; Homeobox-like domain superfamily; FAD/NAD(P)-binding domain superfamily; Winged helix-like DNA-binding domain superfamily	-0.495476	-1.60737	evm.model.LG01.1469
PsSY0015090.1		-0.380536	-1.04884	evm.model.LG01.1470
PsSY0017962.1		-3.04698	-0.0592904	evm.model.LG01.1471
PsSY0001909.1	Ubiquitin-like domain; Ubiquitin domain; Ubiquitin-like domain superfamily	-0.291831	-1.56917	evm.model.LG01.1473
PsSY0021893.1		-1.80973	-0.243741	evm.model.LG01.1476
PsSY0023789.1		-0.104545	-0.568567	evm.model.LG01.1479
PsSY0028778.1		-0.748906	-1.58839	evm.model.LG01.1480
PsSY0025705.1		-0.165554	-0.812849	evm.model.LG01.1482
PsSY0016256.1		-0.919752	-0.815217	evm.model.LG01.1485
PsSY0027620.1		-1.11138	-0.483359	evm.model.LG01.1492
PsSY0011225.1	Protein kinase domain; Serine-threonine/tyrosine-protein kinase, catalytic domain; ACT domain; Protein kinase-like domain superfamily	-0.134346	-0.57665	evm.model.LG01.1493
PsSY0027371.1		-0.333717	-0.775265	evm.model.LG01.1501
PsSY0012680.1		-0.14316	-0.53712	evm.model.LG01.1509
PsSY0003791.1	Proteasome component (PCI) domain; 26S proteasome regulatory subunit, C-terminal; Winged helix DNA-binding domain superfamily	0.10601	-0.384798	evm.model.LG01.1510
PsSY0020897.1		-0.606001	-2.3135	evm.model.LG01.1514
PsSY0006637.1	FYVE zinc finger; Zinc finger, FYVE/PHD-type; Zinc finger, RING/FYVE/PHD-type; Zinc finger, FYVE-related	0.091599	-1.06015	evm.model.LG01.1524
PsSY0011392.1	Vacuolar protein sorting-associated protein 35; Armadillo-type fold; Vacuolar protein sorting-associated protein 35, C-terminal	-0.256232	-2.19494	evm.model.LG01.1529
PsSY0001126.1		-0.357756	-2.04751	evm.model.LG01.1530
PsSY0011532.1	C2 domain; Synaptotagmin-like mitochondrial-lipid-binding domain; C2 domain superfamily; Synaptotagmin, SMP domain; Synaptotagmin, plant	-0.160663	-1.51565	evm.model.LG01.1534
PsSY0010613.1	Kinesin motor domain; P-loop containing nucleoside triphosphate hydrolase; Kinesin-like protein; Kinesin motor domain superfamily	-1.59499	-1.45381	evm.model.LG01.1536
PsSY0004207.1	Transcription factor IIS, N-terminal; TFIIS/LEDGF domain superfamily	-0.342337	-1.58477	evm.model.LG01.1537
PsSY0014832.1		-0.280418	-1.15553	evm.model.LG01.1538
PsSY0003972.1	Heat shock protein Hsp90 family; Histidine kinase/HSP90-like ATPase; Ribosomal protein S5 domain 2-type fold; Heat shock protein Hsp90, N-terminal; Histidine kinase/HSP90-like ATPase superfamily; HSP90, C-terminal domain	-0.244057	-0.786334	evm.model.LG01.1541
PsSY0001708.1	Domain of unknown function DUF668; Domain of unknown function DUF3475; Protein PSK SIMULATOR	-0.0431432	-0.424909	evm.model.LG01.1546
PsSY0024613.1		-0.191635	-0.153905	evm.model.LG01.1549
PsSY0022398.1		-1.66489	-1.30251	evm.model.LG01.1559
PsSY0004835.1	ABC transporter-like, ATP-binding domain; RNase L inhibitor RLI-like, possible metal-binding domain; RLI1; 4Fe-4S ferredoxin-type, iron-sulphur binding domain; P-loop containing nucleoside triphosphate hydrolase	-0.394663	-1.2163	evm.model.LG01.1565
PsSY0018346.1		-0.065885	-0.542461	evm.model.LG01.1571
PsSY0014115.1		-0.189602	-1.32731	evm.model.LG01.1574
PsSY0011126.1	Filament-like plant protein	-1.96005	-1.22921	evm.model.LG01.1576
PsSY0018308.1		-1.43604	-1.55752	evm.model.LG01.1577
PsSY0022046.1		-0.0688722	-1.62263	evm.model.LG01.1579
PsSY0002474.1	TLDc domain	-0.278908	-1.8937	evm.model.LG01.1581
PsSY0014344.1		-0.0890426	-0.530503	evm.model.LG01.1583
PsSY0015097.1		-0.628367	-1.82439	evm.model.LG01.1584
PsSY0026607.1		0.18822	-0.222952	evm.model.LG01.1585
PsSY0024453.1		-0.0685706	-0.680248	evm.model.LG01.1586
PsSY0021579.1		0.0212571	-0.969183	evm.model.LG01.1587
PsSY0003764.1	Amine oxidase; SWIRM domain; Homeobox-like domain superfamily; FAD/NAD(P)-binding domain superfamily; Winged helix-like DNA-binding domain superfamily	-1.02264	-2.89632	evm.model.LG01.1594
PsSY0023555.1		-0.214224	-0.785163	evm.model.LG01.1597
PsSY0002294.1	EF-hand domain; Tetratricopeptide-like helical domain superfamily; EF-hand domain pair; Tetratricopeptide repeat	-0.918451	-1.19308	evm.model.LG01.1601
PsSY0021102.1		-0.0351421	-1.14981	evm.model.LG01.1604
PsSY0008824.1	V-type ATPase, V0 complex, 116kDa subunit family; ATPase, V0 complex, subunit 116kDa, eukaryotic	-0.0679458	-1.37635	evm.model.LG01.1610
PsSY0011789.1	D-galactoside/L-rhamnose binding SUEL lectin domain; Glycoside hydrolase, family 35; Galactose-binding-like domain superfamily; Glycoside hydrolase superfamily; Glycoside hydrolase 35, catalytic domain; Beta-galactosidase, beta-sandwich domain; D-galactoside/L-rhamnose binding SUEL lectin domain superfamily	-0.73938	-0.740821	evm.model.LG01.1623
PsSY0014880.1		-2.2541	0.299906	evm.model.LG01.1624
PsSY0027826.1		0.192666	-1.59992	evm.model.LG01.1627
PsSY0006877.1	Homeobox domain; POX domain; Homeobox KN domain; Homeobox-like domain superfamily	-0.00398662	-1.22552	evm.model.LG01.1631
PsSY0000003.1	Ribonuclease H domain; Ribonuclease H1, N-terminal; Ribonuclease H-like superfamily; Ribonuclease H superfamily; Ribonuclease H1, N-terminal domain superfamily	-0.0654276	-0.497405	evm.model.LG01.1633
PsSY0002407.1	Small GTP-binding protein domain; GTP binding domain; GTPase HflX; GTPase HflX, N-terminal; P-loop containing nucleoside triphosphate hydrolase; HflX-type guanine nucleotide-binding (G) domain; GTP-binding protein, middle domain; GTPase HflX, N-terminal domain superfamily	-0.342149	-0.909522	evm.model.LG01.1634
PsSY0017863.1		-0.367592	-1.29073	evm.model.LG01.1636
PsSY0008258.1	TRAM/LAG1/CLN8 homology domain; TLC domain-containing protein 5	-0.534528	0.116841	evm.model.LG01.1637
PsSY0006176.1	NAD-dependent epimerase/dehydratase; NAD(P)-binding domain superfamily	-0.461547	-0.594736	evm.model.LG01.1638
PsSY0023761.1		-0.457598	-0.382864	evm.model.LG01.1639
PsSY0023056.1		0.18139	0.0179477	evm.model.LG01.1641
PsSY0018206.1		0.103802	-1.27205	evm.model.LG01.1643
PsSY0022233.1		-1.35223	0.188168	evm.model.LG01.1647
PsSY0025298.1		-0.0423871	-1.13743	evm.model.LG01.1648
PsSY0028217.1		-0.327664	-0.562011	evm.model.LG01.1658
PsSY0014302.1		-0.856182	0.0610699	evm.model.LG01.1659
PsSY0027692.1		-1.01769	0.213644	evm.model.LG01.1661
PsSY0015728.1		0.0577011	-0.59043	evm.model.LG01.1662
PsSY0004329.1	DnaJ domain; Chaperone J-domain superfamily	-0.219794	-0.203101	evm.model.LG01.1663
PsSY0028097.1		-0.658044	-0.19092	evm.model.LG01.1674
PsSY0026499.1		2.41859e-05	-0.377957	evm.model.LG01.1690
PsSY0009866.1	Putative S-adenosyl-L-methionine-dependent methyltransferase; S-adenosyl-L-methionine-dependent methyltransferase	0.0258905	-1.50114	evm.model.LG01.1691
PsSY0007406.1	Flavodoxin-like; Radical SAM; Flavodoxin/nitric oxide synthase; Aldolase-type TIM barrel; tRNA wybutosine-synthesis; Flavoprotein-like superfamily; S-adenosyl-L-methionine-dependent tRNA 4-demethylwyosine synthase	0.0754012	-1.36744	evm.model.LG01.1692
PsSY0011125.1	DUF3741-associated sequence motif	0.0591552	-0.91518	evm.model.LG01.1696
PsSY0008470.1	Phosphoglucose isomerase (PGI); Phosphoglucose isomerase, C-terminal	-0.0145406	-0.571714	evm.model.LG01.1697
PsSY0018383.1		0.0379258	-1.00919	evm.model.LG01.1699
PsSY0022548.1		0.250061	0.728553	evm.model.LG01.1702
PsSY0001822.1		-2.04314	-1.26662	evm.model.LG01.1703
PsSY0027191.1		-0.698313	0.169785	evm.model.LG01.1706
PsSY0007715.1		0.261365	-0.84261	evm.model.LG01.1707
PsSY0028694.1		0.0941579	-0.543557	evm.model.LG01.1708
PsSY0001768.1	Domain of unknown function DUF4091	-0.220836	-0.337561	evm.model.LG01.1709
PsSY0022044.1		0.226677	-0.183419	evm.model.LG01.1712
PsSY0008877.1	Nucleotide-diphospho-sugar transferase; Nucleotide-diphospho-sugar transferases; Arabinosyltransferase RRA1/2/3	0.00562909	-0.789866	evm.model.LG01.1713
PsSY0009407.1	Chaperone J-domain superfamily	0.0113108	-1.4519	evm.model.LG01.1714
PsSY0007833.1	Phospholipid/glycerol acyltransferase	-0.0621213	-0.881723	evm.model.LG01.1716
PsSY0017616.1		0.139391	-0.420312	evm.model.LG01.1719
PsSY0011001.1	EGF-like domain; Peptidase M8, leishmanolysin; EGF-like domain, extracellular	-0.579636	-2.8507	evm.model.LG01.1729
PsSY0013063.1		-0.0526511	0.452139	evm.model.LG01.1736
PsSY0017955.1		0.0198965	-0.342377	evm.model.LG01.1738
PsSY0029403.1		-0.645391	-1.55434	evm.model.LG01.1741
PsSY0027029.1		-1.55095	-1.04047	evm.model.LG01.1742
PsSY0018999.1		-0.662362	-1.23235	evm.model.LG01.1746
PsSY0014949.1		-0.475982	-0.895564	evm.model.LG01.1748
PsSY0018579.1		-0.0188555	-0.281804	evm.model.LG01.1749
PsSY0005775.1	B3 DNA binding domain; DNA-binding pseudobarrel domain superfamily; B3 domain-containing protein REM16-like	0.107154	-0.742248	evm.model.LG01.1754
PsSY0003469.1	Cytochrome P450; Cytochrome P450, E-class, group I; Cytochrome P450 superfamily; Ent-kaurene oxidase, chloroplastic	-0.2099	-0.432876	evm.model.LG01.1757
PsSY0014691.1		0.129101	-0.483887	evm.model.LG01.1767
PsSY0017341.1		-0.251739	-0.642271	evm.model.LG01.1773
PsSY0018919.1		-0.740072	-0.915767	evm.model.LG01.1781
PsSY0019655.1		-0.669129	-0.251132	evm.model.LG01.1785
PsSY0014771.1		0.0525053	0.18406	evm.model.LG01.1792
PsSY0002015.1	SNF2, N-terminal; Chromo/chromo shadow domain; Helicase, C-terminal; Domain of unknown function DUF1086; Domain of unknown function DUF1087; Zinc finger, RING/FYVE/PHD-type; Helicase superfamily 1/2, ATP-binding domain; Chromo-like domain superfamily; Zinc finger, PHD-finger; Chromo domain; Rubredoxin-like domain; P-loop containing nucleoside triphosphate hydrolase; SNF2-like, N-terminal domain s…	-1.34396	-0.403886	evm.model.LG01.1796
PsSY0010004.1	DOMON domain; Cytochrome b561/ferric reductase transmembrane; DM13 domain	-1.22393	-2.02006	evm.model.LG01.1797
PsSY0025673.1		-0.536881	-0.897251	evm.model.LG01.1801
PsSY0028779.1		-0.722589	-0.28742	evm.model.LG01.1802
PsSY0003635.1	MIR motif; Mir domain superfamily	-0.0929521	-0.596686	evm.model.LG01.1803
PsSY0003064.1	Armadillo-type fold; Sister chromatid cohesion protein Pds5	-0.596907	-1.88138	evm.model.LG01.1804
PsSY0011906.1	Tensin phosphatase, C2 domain; Formin, FH2 domain; Protein-tyrosine phosphatase-like; C2 domain superfamily; Formin, FH2 domain superfamily	-0.480819	-1.12015	evm.model.LG01.1811
PsSY0015492.1		-0.372901	-0.884511	evm.model.LG01.1812
PsSY0008608.1	Nonaspanin (TM9SF); MFS transporter superfamily	-0.180294	-0.712126	evm.model.LG01.1820
PsSY0026638.1		-0.182849	-1.30904	evm.model.LG01.1827
PsSY0003008.1	MIF4G-like, type 3; Initiation factor eIF-4 gamma, MA3; MIF4G-like domain superfamily; Armadillo-type fold	-0.0995191	-1.34357	evm.model.LG01.1831
PsSY0003438.1	SWAP/Surp; RNA recognition motif domain; SAP domain; CID domain; ENTH/VHS; Nucleotide-binding alpha-beta plait domain superfamily; mRNA splicing factor Cwf21 domain; SWAP/Surp superfamily; RNA-binding domain superfamily	-0.919334	-2.20083	evm.model.LG01.1834
PsSY0012965.1		-0.413713	-2.14992	evm.model.LG01.1835
PsSY0027244.1		-0.347978	-1.73913	evm.model.LG01.1839
PsSY0004423.1	Peptidase C19, ubiquitin carboxyl-terminal hydrolase; Zinc finger, UBP-type; Zinc finger, RING/FYVE/PHD-type; Ubiquitin specific protease domain; Papain-like cysteine peptidase superfamily	0.0910589	-1.22265	evm.model.LG01.1840
PsSY0018097.1		-0.449066	0.101145	evm.model.LG01.1848
PsSY0025651.1		-0.0894781	0.510897	evm.model.LG01.1851
PsSY0020046.1		-0.750052	-0.432369	evm.model.LG01.1852
PsSY0000732.1	Aspartic peptidase A1 family; Aspartic peptidase domain superfamily; Xylanase inhibitor, C-terminal; Xylanase inhibitor, N-terminal; Peptidase family A1 domain	-1.14019	0.576002	evm.model.LG01.1855
PsSY0007646.1	Aspartic peptidase A1 family; Aspartic peptidase domain superfamily; Xylanase inhibitor, C-terminal; Xylanase inhibitor, N-terminal; Peptidase family A1 domain	-1.33228	0.341393	evm.model.LG01.1858
PsSY0010293.1	Peptidase C19, ubiquitin carboxyl-terminal hydrolase; Zinc finger, MYND-type; Ubiquitin specific protease domain; Papain-like cysteine peptidase superfamily	-0.225075	-1.25497	evm.model.LG01.1883
PsSY0013735.1		0.0472228	-1.17638	evm.model.LG01.1890
PsSY0007729.1	Ribonuclease III domain; Helicase, C-terminal; PAZ domain; Dicer dimerisation domain; DEAD/DEAH box helicase domain; Helicase superfamily 1/2, ATP-binding domain; P-loop containing nucleoside triphosphate hydrolase; PAZ domain superfamily; Ribonuclease III, endonuclease domain superfamily; Dicer dimerisation domain superfamily	-0.045406	-1.08645	evm.model.LG01.1893
PsSY0012819.1		-0.4393	-1.02432	evm.model.LG01.1894
PsSY0005773.1	GPCR, family 2-like; G protein-coupled receptor GCR1 putative; GCR1-cAMP receptor	-0.0737921	-0.469967	evm.model.LG01.1899
PsSY0010631.1	PTP type protein phosphatase; Tyrosine specific protein phosphatases domain; Protein-tyrosine phosphatase-like	0.151406	-0.157538	evm.model.LG01.1903
PsSY0023955.1		-0.896578	-1.26882	evm.model.LG01.1906
PsSY0003461.1	IQ motif, EF-hand binding site; Myosin head, motor domain; Dilute domain; Myosin, N-terminal, SH3-like; P-loop containing nucleoside triphosphate hydrolase; Kinesin motor domain superfamily	-0.651157	-2.54765	evm.model.LG01.1909
PsSY0019890.1		-0.392733	-1.83513	evm.model.LG01.1915
PsSY0018305.1		-0.521009	-1.72421	evm.model.LG01.1921
PsSY0008653.1	SANT/Myb domain; Myb/SANT-like DNA-binding domain 4	0.274463	-1.14477	evm.model.LG01.1922
PsSY0009917.1	Pentatricopeptide repeat; Tetratricopeptide-like helical domain superfamily	-0.708421	-1.91759	evm.model.LG01.1939
PsSY0025029.1		0.0111478	-0.80551	evm.model.LG01.1949
PsSY0002482.1	Peptidase M1, alanine aminopeptidase/leukotriene A4 hydrolase; Peptidase M1, membrane alanine aminopeptidase; ERAP1-like C-terminal domain; Peptidase M4/M1, CTD superfamily; Aminopeptidase N-like , N-terminal	-0.556262	-0.227361	evm.model.LG01.1950
PsSY0017378.1		-0.226967	-1.58606	evm.model.LG01.1952
PsSY0027810.1		-0.149771	-0.519397	evm.model.LG01.1955
PsSY0015328.1		-0.219747	-0.990514	evm.model.LG01.1957
PsSY0027739.1		-0.891283	-0.722171	evm.model.LG01.1965
PsSY0018024.1		-1.15094	0.300422	evm.model.LG01.1968
PsSY0027531.1		0.0850276	-0.83765	evm.model.LG01.1973
PsSY0010625.1	Mitochondrial carrier protein; ADP/ATP carrier protein, eukaryotic type; Mitochondrial substrate/solute carrier; Mitochondrial carrier domain superfamily	-0.848691	-0.130652	evm.model.LG01.1975
PsSY0018038.1		-0.286177	-0.622802	evm.model.LG01.1977
PsSY0013056.1		0.206548	-0.20105	evm.model.LG01.1979
PsSY0028947.1		0.143731	-1.08989	evm.model.LG01.1980
PsSY0005684.1	Late embryogenesis abundant protein, LEA_2 subgroup	-1.59853	0.621958	evm.model.LG01.1983
PsSY0003303.1	Protein kinase domain; Serine-threonine/tyrosine-protein kinase, catalytic domain; Protein kinase-like domain superfamily	-0.781161	-2.03418	evm.model.LG01.1991
PsSY0005069.1	TMEM222/RTE1	-0.417227	-0.890163	evm.model.LG01.1993
PsSY0021267_PsSY0025438.1		0.132046	-0.690913	evm.model.LG01.1995
PsSY0008679.1	EF-hand domain; EF-hand domain pair	0.317906	-0.423544	evm.model.LG01.1997
PsSY0011904.1	Cation/H+ exchanger; Sodium/solute symporter superfamily	-0.285436	-1.73771	evm.model.LG01.1999
PsSY0000932.1		0.0187089	-6.73597	evm.model.LG01.2001
PsSY0025361.1		-0.387018	-1.9853	evm.model.LG01.2004
PsSY0026452.1		0.044172	-0.203682	evm.model.LG01.2006
PsSY0020773.1		-0.304467	-0.17917	evm.model.LG01.2008
PsSY0001373.1	PPM-type phosphatase domain; PPM-type phosphatase domain superfamily	-0.491975	1.69015	evm.model.LG01.2011
PsSY0021572.1		-1.06084	0.0216048	evm.model.LG01.2012
PsSY0015413.1		-0.694201	-0.729024	evm.model.LG01.2016
PsSY0023433.1		-0.0437712	-0.663476	evm.model.LG01.2022
PsSY0026628.1		-0.0980165	-0.792216	evm.model.LG01.2024
PsSY0027446.1		0.225463	-0.375429	evm.model.LG01.2029
PsSY0012667.1		-0.45759	0.554933	evm.model.LG01.2031
PsSY0028197.1		-0.420382	-0.225927	evm.model.LG01.2032
PsSY0029194.1		-0.628423	-1.68599	evm.model.LG01.2038
PsSY0003433.1	DnaJ domain; Chaperone J-domain superfamily	-0.0330012	-1.12721	evm.model.LG01.2039
PsSY0010649.1	Squalene epoxidase; FAD/NAD(P)-binding domain superfamily; Squalene monooxygenase	-1.13277	0.555453	evm.model.LG01.2040
PsSY0012861.1		0.0859917	-0.085622	evm.model.LG01.2042
PsSY0012596.1		-0.678029	-0.44112	evm.model.LG01.2043
PsSY0016268.1		0.135234	0.0749484	evm.model.LG01.2046
PsSY0004854.1	RNA recognition motif domain; Nucleotide-binding alpha-beta plait domain superfamily; RNA-binding domain superfamily	0.0177204	-0.533964	evm.model.LG01.2047
PsSY0004986.1	WW domain; FF domain; WW domain superfamily; FF domain superfamily; Pre-mRNA-processing factor Prp40	-0.569978	-2.33479	evm.model.LG01.2050
PsSY0013552.1		-1.63968	-0.883333	evm.model.LG01.2052
PsSY0017325.1		-0.442997	-1.5641	evm.model.LG01.2059
PsSY0026815.1		-0.40075	-1.56399	evm.model.LG01.2065
PsSY0002542.1	WD40 repeat; WD40/YVTN repeat-like-containing domain superfamily; WD40-repeat-containing domain superfamily; WD repeat-containing protein PCN	0.106576	-1.09119	evm.model.LG01.2066
PsSY0016086.1		-0.616563	-1.40104	evm.model.LG01.2068
PsSY0028528.1		-0.311438	0.810909	evm.model.LG01.2069
PsSY0020644.1		-0.328718	-1.50552	evm.model.LG01.2080
PsSY0021694.1		-0.30888	-0.843497	evm.model.LG01.2081
PsSY0023534.1		-0.000711936	-1.42782	evm.model.LG01.2083
PsSY0015743.1		-0.391173	-1.61654	evm.model.LG01.2084
PsSY0022215.1		-0.528991	-3.3501	evm.model.LG01.2085
PsSY0027150.1		-0.849106	-1.41603	evm.model.LG01.2092
PsSY0007373.1	Ubiquitin system component CUE; UBA-like superfamily	-0.523796	-2.51501	evm.model.LG01.2093
PsSY0001258.1	QWRF family	-1.04346	-1.39115	evm.model.LG01.2100
PsSY0012927.1		0.0925411	-0.0702923	evm.model.LG01.2103
PsSY0020557.1		-1.21872	-1.22487	evm.model.LG01.2107
PsSY0020424.1		-0.516491	-0.8692	evm.model.LG01.2112
PsSY0018322.1		-0.121844	-1.717	evm.model.LG01.2122
PsSY0023008.1		-0.297911	-1.7457	evm.model.LG01.2125
PsSY0020474.1		-1.03314	-1.22398	evm.model.LG01.2131
PsSY0006063.1	Cyclin, C-terminal domain; Cyclin, N-terminal; Cyclin-like superfamily; Cyclin	-1.37165	-0.996555	evm.model.LG01.2132
PsSY0026003.1		-0.0241038	-0.693982	evm.model.LG01.2133
PsSY0007113.1	F-box domain; F-box-like domain superfamily; F-box only protein FBXO9/FBXO48	-0.294494	0.142763	evm.model.LG01.2140
PsSY0001654.1	Protein kinase domain; EGF-like domain; S-locus glycoprotein domain; Bulb-type lectin domain; PAN/Apple domain; Protein kinase-like domain superfamily; S-receptor-like serine/threonine-protein kinase; Bulb-type lectin domain superfamily	-0.671957	-1.48797	evm.model.LG01.2143
PsSY0025836.1		-1.14369	1.24367	evm.model.LG01.2149
PsSY0025916.1		-0.380274	-0.466585	evm.model.LG01.2156
PsSY0003269.1	WRKY domain; Zn-cluster domain; WRKY domain superfamily; WRKY transcription factor, plant	-0.520351	-0.334834	evm.model.LG01.2157
PsSY0002095.1	Kinesin motor domain; P-loop containing nucleoside triphosphate hydrolase; Kinesin motor domain superfamily	-0.110139	-1.8539	evm.model.LG01.2160
PsSY0026315.1		0.0188215	-1.54958	evm.model.LG01.2162
PsSY0014626.1		-1.61291	-2.04644	evm.model.LG01.2164
PsSY0028747.1		-1.49133	-1.83967	evm.model.LG01.2165
PsSY0012107.1		-0.481592	-0.905795	evm.model.LG01.2170
PsSY0006001.1	Zinc finger, RING-type; Zinc finger, RING/FYVE/PHD-type	-0.19488	-0.814013	evm.model.LG01.2172
PsSY0011859.1	Myc-type, basic helix-loop-helix (bHLH) domain; Basic helix-loop-helix (bHLH) transcription factors ALC-like, plant; Helix-loop-helix DNA-binding domain superfamily	0.0681263	-0.84194	evm.model.LG01.2173
PsSY0005018.1	Zinc finger, RING-type; Zinc finger, RING/FYVE/PHD-type; E3 ubiquitin-protein ligase BOI-like	-0.977663	-0.651412	evm.model.LG01.2182
PsSY0013947.1		-1.09008	0.152922	evm.model.LG01.2183
PsSY0012929.1		0.0345681	-0.402398	evm.model.LG01.2187
PsSY0016454.1		-0.7458	-2.4099	evm.model.LG01.2188
PsSY0007628.1	THO complex, subunit 5	-0.77636	-1.8197	evm.model.LG01.2189
PsSY0009952.1	Protein kinase domain; AGC-kinase, C-terminal; Protein kinase-like domain superfamily; Protein kinase, C-terminal	-1.26973	-1.41103	evm.model.LG01.2192
PsSY0021370.1		-1.65648	-1.0645	evm.model.LG01.2193
PsSY0004218.1	Coenzyme Q-binding protein COQ10, START domain; START-like domain superfamily; Coenzyme Q-binding protein COQ10-like	-1.02169	-0.825084	evm.model.LG01.2194
PsSY0007562.1	Cytochrome P450; Cytochrome P450, E-class, group I; Cytochrome P450 superfamily	-6.69732	-0.267483	evm.model.LG01.2196
PsSY0017247.1		-0.786978	-0.279431	evm.model.LG01.2197
PsSY0019432.1		-1.83929	-0.389553	evm.model.LG01.2199
PsSY0005800.1	Pentatricopeptide repeat; Tetratricopeptide-like helical domain superfamily	-1.11134	-0.466586	evm.model.LG01.2200
PsSY0016645.1		-0.00329485	-1.86706	evm.model.LG01.2203
PsSY0018177.1		0.0132494	-0.343747	evm.model.LG01.2204
PsSY0010151.1	Tic22-like	-0.437627	-0.530676	evm.model.LG01.2205
PsSY0001779.1	Lipin, N-terminal; Lipin/Ned1/Smp2 (LNS2); LIPIN family; HAD-like superfamily	-0.225353	-1.30558	evm.model.LG01.2211
PsSY0013781.1		-0.922104	-1.0461	evm.model.LG01.2214
PsSY0005157.1	B3 DNA binding domain; DNA-binding pseudobarrel domain superfamily; B3 domain-containing protein REM16-like	-0.126888	0.642359	evm.model.LG01.2216
PsSY0003956.1	B3 DNA binding domain; DNA-binding pseudobarrel domain superfamily; B3 domain-containing protein REM16-like	0.129994	-0.557033	evm.model.LG01.2218
PsSY0026910.1		-0.385614	-1.01293	evm.model.LG01.2222
PsSY0028852.1		-1.15209	-2.64292	evm.model.LG01.2242
PsSY0019969.1		0.0274059	-0.526957	evm.model.LG01.2248
PsSY0020536.1		-0.561138	-0.216162	evm.model.LG01.2253
PsSY0022121.1		-0.443807	-0.447635	evm.model.LG01.2254
PsSY0012305.1		-0.798196	0.485325	evm.model.LG01.2256
PsSY0015124.1		-0.397826	0.967787	evm.model.LG01.2263
PsSY0020728.1		-0.23644	1.89932	evm.model.LG01.2264
PsSY0024853.1		-1.05088	-2.51161	evm.model.LG01.2271
PsSY0024926.1		-1.19483	-1.91382	evm.model.LG01.2276
PsSY0006551.1	Tetratricopeptide-like helical domain superfamily; Histone transcription regulator 3/CABIN1	0.0590114	-0.449588	evm.model.LG01.2278
PsSY0010252.1	Protein kinase domain; Protein kinase-like domain superfamily; Aurora kinase	-0.218985	1.25709	evm.model.LG01.2282
PsSY0027749.1		0.0899581	-0.23652	evm.model.LG01.2283
PsSY0024923.1		0.0590894	-0.362596	evm.model.LG01.2287
PsSY0021525.1		-0.586038	-2.15591	evm.model.LG01.2289
PsSY0019750.1		-0.0196096	-0.191878	evm.model.LG01.2293
PsSY0027012.1		0.0776559	-0.90458	evm.model.LG01.2295
PsSY0015118.1		0.0665531	-1.08905	evm.model.LG01.2298
PsSY0015591.1		-0.00211935	-1.32768	evm.model.LG01.2299
PsSY0021216.1		-0.118118	-1.14001	evm.model.LG01.2300
PsSY0009369.1	Thioredoxin-like superfamily	-0.00926509	-0.759004	evm.model.LG01.2311
PsSY0026774.1		-0.0236806	2.34945	evm.model.LG01.2312
PsSY0001591.1	Protein unc-13 homologue; Munc13 homology 1; Mammalian uncoordinated homology 13, domain 2	-0.280467	-1.81452	evm.model.LG01.2319
PsSY0014038.1		-0.047053	-1.36451	evm.model.LG01.2320
PsSY0020431.1		0.114992	-1.14006	evm.model.LG01.2325
PsSY0005391.1	Glyoxalase/fosfomycin resistance/dioxygenase domain; Glyoxalase I; Glyoxalase/Bleomycin resistance protein/Dihydroxybiphenyl dioxygenase; Vicinal oxygen chelate (VOC) domain	-0.520526	-1.29763	evm.model.LG01.2334
PsSY0027158.1		-0.752636	-0.333237	evm.model.LG01.2339
PsSY0011339.1	Glycosyl transferase, family 43; Nucleotide-diphospho-sugar transferases	-0.98638	-1.4661	evm.model.LG01.2340
PsSY0024386.1		-0.119354	-1.15995	evm.model.LG01.2341
PsSY0025300.1		-0.231498	-1.67391	evm.model.LG01.2343
PsSY0024439.1		-0.638187	-0.484653	evm.model.LG01.2344
PsSY0027077.1		0.0816862	-0.42363	evm.model.LG01.2348
PsSY0025051.1		0.107045	-1.27822	evm.model.LG01.2349
PsSY0002595.1	SANT/Myb domain; Homeobox-like domain superfamily; Myb domain	-0.663941	-0.95084	evm.model.LG01.2353
PsSY0007781.1	RNA recognition motif domain; Lupus La protein; La-type HTH domain; Nucleotide-binding alpha-beta plait domain superfamily; La protein, xRRM domain; RNA-binding domain superfamily; Winged helix-like DNA-binding domain superfamily; Winged helix DNA-binding domain superfamily	-0.466187	-0.604059	evm.model.LG01.2354
PsSY0009545.1	Transmembrane protein TauE-like	0.277449	0.296415	evm.model.LG01.2356
PsSY0021859.1		-0.387491	0.142542	evm.model.LG01.2357
PsSY0014485.1		-0.0701533	-1.188	evm.model.LG01.2360
PsSY0003945.1	Clathrin/coatomer adaptor, adaptin-like, N-terminal; Armadillo-like helical; TBP domain superfamily; Beta-adaptin appendage, C-terminal subdomain; Armadillo-type fold; AP-1/2/4 complex subunit beta; AP complex subunit beta	-0.1584	-1.56467	evm.model.LG01.2363
PsSY0023473.1		-0.451006	-3.81914	evm.model.LG01.2370
PsSY0018743.1		0.00493676	-0.266086	evm.model.LG01.2371
PsSY0022806.1		-0.708125	1.35336	evm.model.LG01.2372
PsSY0015117.1		-0.306034	-1.3835	evm.model.LG01.2381
PsSY0004248.1	Beta-lactamase-related; UbiB domain; Protein kinase-like domain superfamily; Beta-lactamase/transpeptidase-like	-1.07332	-2.19268	evm.model.LG01.2382
PsSY0026998.1		-0.806639	0.051531	evm.model.LG01.2384
PsSY0012281.1		-0.75269	-1.11387	evm.model.LG01.2385
PsSY0011857.1	Protein of unknown function DUF599	-0.204376	0.272505	evm.model.LG01.2386
PsSY0012885.1		-0.186639	-1.2548	evm.model.LG01.2390
PsSY0021653.1		-2.08217	-1.48371	evm.model.LG01.2393
PsSY0001135.1	Myb/SANT-like DNA-binding domain 4	0.18296	-0.20922	evm.model.LG01.2394
PsSY0014587.1		-1.06909	-2.48955	evm.model.LG01.2416
PsSY0027891.1		-0.827671	-2.17938	evm.model.LG01.2419
PsSY0003497.1	Kelch repeat type 1; Kelch-type beta propeller; F-box-like domain superfamily	0.230543	0.829223	evm.model.LG01.2422
PsSY0028337.1		-2.59695	-1.07219	evm.model.LG01.2426
PsSY0006591.1	Zinc finger, RING-type; Zinc finger, RING/FYVE/PHD-type	-0.925238	-0.253059	evm.model.LG01.2427
PsSY0009611.1	Transcriptional coactivator Hfi1/Transcriptional adapter 1	-0.306269	-1.28754	evm.model.LG01.2428
PsSY0022567.1		-0.693926	-0.797122	evm.model.LG01.2432
PsSY0011648.1	JAB1/MPN/MOV34 metalloenzyme domain; MPN domain; COP9 signalosome complex subunit 5; Cop9 signalosome subunit 5 C-terminal domain	0.12176	-0.387509	evm.model.LG01.2433
PsSY0007228.1		-0.027447	-0.973465	evm.model.LG01.2434
PsSY0020579.1		0.0408598	-0.463783	evm.model.LG01.2435
PsSY0015319.1		-0.10647	-1.94371	evm.model.LG01.2437
PsSY0012019.1	Protein kinase domain; UbiB domain; Protein kinase-like domain superfamily	-2.05607	-1.4269	evm.model.LG01.2439
PsSY0004574.1	OB-fold nucleic acid binding domain, AA-tRNA synthetase-type; Nucleic acid-binding, OB-fold; Replication factor A protein 2; Replication protein A, C-terminal; Winged helix-like DNA-binding domain superfamily; Winged helix DNA-binding domain superfamily; Replication factor A protein-like	-1.04904	0.0298988	evm.model.LG01.2440
PsSY0027836.1		-0.104709	-0.334934	evm.model.LG01.2448
PsSY0008509.1	Pentatricopeptide repeat; Tetratricopeptide-like helical domain superfamily	-0.412795	-2.65839	evm.model.LG01.2453
PsSY0023031.1		-0.7206	-1.73618	evm.model.LG01.2454
PsSY0015857.1		-0.15587	-1.65177	evm.model.LG01.2456
PsSY0028602.1		-0.925956	-0.258694	evm.model.LG01.2460
PsSY0014737.1		-0.716657	-1.46373	evm.model.LG01.2463
PsSY0023334.1		-0.465892	-0.288075	evm.model.LG01.2466
PsSY0019664.1		-1.00906	-3.39013	evm.model.LG01.2470
PsSY0020091.1		-0.288459	0.558866	evm.model.LG01.2472
PsSY0020993.1		-1.19582	-1.66746	evm.model.LG01.2473
PsSY0007076.1	Leucine-rich repeat-containing N-terminal, plant-type; Leucine-rich repeat domain superfamily	-0.417102	-0.810194	evm.model.LG01.2478
PsSY0029724.1		-0.69781	-3.53969	evm.model.LG01.2479
PsSY0007668.1	Arf GTPase activating protein; ARFGAP/RecO-like zinc finger; ArfGAP domain superfamily; ADP-ribosylation factor GTPase-activating protein AGD14-like	0.0883253	-1.24561	evm.model.LG01.2481
PsSY0001367.1	Enhancer of polycomb-like, N-terminal	-0.874014	-2.30217	evm.model.LG01.2482
PsSY0006222.1	Target SNARE coiled-coil homology domain; SNARE; Syntaxin-5, N-terminal, Sly1p-binding domain	-0.114135	-0.575476	evm.model.LG01.2483
PsSY0027945.1		-0.418157	-0.491974	evm.model.LG01.2484
PsSY0006055.1	Translocation and assembly module TamB	-0.492196	-1.46476	evm.model.LG01.2485
PsSY0021350.1		0.0296634	0.654823	evm.model.LG01.2486
PsSY0029056.1		-0.0275189	-1.01848	evm.model.LG01.2489
PsSY0028682.1		-0.485139	-0.536117	evm.model.LG01.2490
PsSY0012382.1		-0.646592	-0.261784	evm.model.LG01.2491
PsSY0013717.1		0.206052	-0.932463	evm.model.LG01.2500
PsSY0009515.1		0.147401	0.234271	evm.model.LG01.2514
PsSY0029003.1		-0.606629	-1.07743	evm.model.LG01.2515
PsSY0004007.1		-0.983556	1.31627	evm.model.LG01.2526
PsSY0008646.1	PPM-type phosphatase domain; Protein phosphatase 2C family; PPM-type phosphatase domain superfamily	-0.864061	-0.531146	evm.model.LG01.2527
PsSY0026319.1		-1.05081	-0.604711	evm.model.LG01.2528
PsSY0025390.1		-0.572472	-2.50827	evm.model.LG01.2536
PsSY0015709.1		-0.487912	-0.708819	evm.model.LG01.2539
PsSY0013582.1		-1.51889	-0.249953	evm.model.LG01.2541
PsSY0016764.1		-0.468794	-1.77453	evm.model.LG01.2547
PsSY0013985.1		-0.169486	-1.05119	evm.model.LG01.2549
PsSY0018694.1		-2.4492	1.13686	evm.model.LG01.2551
PsSY0024447.1		-1.61896	-1.7483	evm.model.LG01.2554
PsSY0016721.1		-1.04958	-2.19545	evm.model.LG01.2576
PsSY0011445.1	Mitochondrial carrier protein; Mitochondrial substrate/solute carrier; Mitochondrial carrier domain superfamily	-0.0213573	-1.41093	evm.model.LG01.2578
PsSY0014415.1		0.201479	0.394789	evm.model.LG01.2580
PsSY0005741.1	Sugar phosphate transporter domain	-0.286346	-0.310289	evm.model.LG01.2583
PsSY0019588.1		0.121916	-0.712277	evm.model.LG01.2592
PsSY0009090.1	Leucine-rich repeat; F-box domain; Leucine-rich repeat domain superfamily; F-box-like domain superfamily	-0.376426	-2.66774	evm.model.LG01.2596
PsSY0022079.1		-0.538851	-1.04359	evm.model.LG01.2597
PsSY0010227.1	Protein kinase domain; Bulb-type lectin domain; PAN/Apple domain; Protein kinase-like domain superfamily; S-receptor-like serine/threonine-protein kinase; Bulb-type lectin domain superfamily	-1.0059	-0.680736	evm.model.LG01.2598
PsSY0011860.1	ENTH/VHS; AP180 N-terminal homology (ANTH) domain; ENTH domain; ANTH domain superfamily	0.18534	-0.877564	evm.model.LG01.2602
PsSY0022104.1		-0.623567	0.19261	evm.model.LG01.2604
PsSY0002092.1	Phox homology; PX domain superfamily; PX domain-containing protein EREX-like	-0.319415	-1.04918	evm.model.LG01.2612
PsSY0015863.1		0.109837	-0.672409	evm.model.LG01.2615
PsSY0022199.1		0.116701	-0.509974	evm.model.LG01.2616
PsSY0027006.1		-0.566676	-1.59457	evm.model.LG01.2617
PsSY0007360.1	Sucrose synthase; Glycosyl transferase, family 1; Sucrose-phosphatase-like, N-terminal; Sucrose-phosphate synthase, plant; Sucrose-phosphate synthase	0.103516	-0.829701	evm.model.LG01.2621
PsSY0027922.1		-0.295196	-1.37997	evm.model.LG01.2623
PsSY0028272.1		-0.781415	-1.2136	evm.model.LG01.2624
PsSY0002445.1	Carbohydrate-binding-like fold; Domain of unknown function DUF2012; ER membrane protein complex subunit 7	0.0184227	-0.644125	evm.model.LG01.2625
PsSY0000268.1	Glycosyl transferase, family 31; Domain of unknown function DUF4094	-0.511024	-1.49207	evm.model.LG01.2626
PsSY0011501.1	WD40 repeat; LIS1 homology motif; CTLH, C-terminal LisH motif; Quinoprotein alcohol dehydrogenase-like superfamily; WD40/YVTN repeat-like-containing domain superfamily; Topless family; WD40-repeat-containing domain superfamily	-0.494351	-0.379733	evm.model.LG01.2633
PsSY0010016.1	MEMO1 family	-0.809847	-0.677439	evm.model.LG01.2638
PsSY0011208.1	PB1 domain; Tetratricopeptide-like helical domain superfamily; Tetratricopeptide repeat; Protein PHOX1-4	-0.281526	-2.53388	evm.model.LG01.2639
PsSY0001697.1	Transmembrane protein DDB_G0292058-like	-1.41479	-1.04115	evm.model.LG01.2642
PsSY0022648.1		-1.10087	-0.744902	evm.model.LG01.2647
PsSY0001307.1	SET domain; Post-SET domain; Zinc finger, FYVE/PHD-type; Zinc finger, RING/FYVE/PHD-type; Zinc finger, PHD-finger; Jas TPL-binding domain; Extended PHD (ePHD) domain	-0.320238	-1.16831	evm.model.LG01.2649
PsSY0017619.1		0.184796	-1.67374	evm.model.LG01.2651
PsSY0010582.1	Homeobox domain; ELK domain; KNOX1; KNOX2; Homeobox KN domain; Homeobox-like domain superfamily	-0.269566	-1.6266	evm.model.LG01.2654
PsSY0001295.1	TRAPP II complex, Trs120	-0.378292	-1.25008	evm.model.LG01.2656
PsSY0021992.1		-0.325285	-0.620586	evm.model.LG01.2657
PsSY0012486.1		-0.721394	-2.35376	evm.model.LG01.2672
PsSY0009015.1	BTB/POZ domain; SKP1/BTB/POZ domain superfamily	0.462359	1.09952	evm.model.LG01.2680
PsSY0004354.1	Putative S-adenosyl-L-methionine-dependent methyltransferase; S-adenosyl-L-methionine-dependent methyltransferase	-0.474925	-0.0436409	evm.model.LG01.2681
PsSY0007540.1		0.0574684	-0.462029	evm.model.LG01.2684
PsSY0009126.1	Zinc finger, CCCH-type	-0.810888	-2.79048	evm.model.LG01.2686
PsSY0014182.1		-0.665057	-1.60201	evm.model.LG01.2687
PsSY0000283.1	Glutathione S-transferase, N-terminal; Glutathione S-transferase, C-terminal-like; Thioredoxin-like superfamily; Glutathione S-transferase, C-terminal domain superfamily; Tetrachlorohydroquinone dehalogenase	0.0857055	1.14949	evm.model.LG01.2688
PsSY0007608.1	SET domain; Post-SET domain; AWS domain; Zinc finger, CW-type	-0.732553	-1.55291	evm.model.LG01.2689
PsSY0005589.1	Hpc2-related domain	-0.423854	-1.51672	evm.model.LG01.2692
PsSY0005179.1	BRCT domain; BRCT domain superfamily	-0.901477	-1.12184	evm.model.LG01.2693
PsSY0026276.1		-0.105548	-1.15761	evm.model.LG01.2694
PsSY0015402.1		-0.598431	-1.96744	evm.model.LG01.2696
PsSY0009785.1	Amino acid/polyamine transporter I	-0.744727	-0.270066	evm.model.LG01.2697
PsSY0009880.1	Protein translocase subunit SecA; SecA DEAD-like, N-terminal; SecA Wing/Scaffold; SecA, preprotein cross-linking domain; Helicase superfamily 1/2, ATP-binding domain; SecA motor DEAD; P-loop containing nucleoside triphosphate hydrolase; SecA, Wing/Scaffold superfamily; SecA, preprotein cross-linking domain superfamily	-0.526241	-1.56336	evm.model.LG01.2699
PsSY0010020.1	Protein kinase domain; WD40 repeat; Zinc finger, RING-type; Protein kinase-like domain superfamily; Zinc finger, RING/FYVE/PHD-type; WD40/YVTN repeat-like-containing domain superfamily; G-protein beta WD-40 repeat; RING-type zinc-finger, LisH dimerisation motif; WD40-repeat-containing domain superfamily; WD repeat-containing protein 86-like	-0.342559	-1.86136	evm.model.LG01.2700
PsSY0025710.1		-0.0684122	-0.847067	evm.model.LG01.2704
PsSY0028912.1		-1.1207	-1.26936	evm.model.LG01.2705
PsSY0013107.1		-2.40902	-1.2413	evm.model.LG01.2709
PsSY0014574.1		-0.331661	0.685728	evm.model.LG01.2711
PsSY0006373.1	SANT/Myb domain; SWIRM domain; Homeobox-like domain superfamily; SANT domain; Myb domain; SMARCC, C-terminal; Winged helix-like DNA-binding domain superfamily	-1.70205	-0.730547	evm.model.LG01.2721
PsSY0006191.1	HhH-GPD domain; DNA glycosylase; 8-oxoguanine DNA glycosylase, N-terminal	-1.74003	-0.790171	evm.model.LG01.2722
PsSY0029312.1		-0.454702	-0.750381	evm.model.LG01.2723
PsSY0005764.1	Proteasome, subunit alpha/beta; Proteasome B-type subunit; Nucleophile aminohydrolases, N-terminal	0.0797927	-0.00122178	evm.model.LG01.2724
PsSY0025907.1		-1.97191	-2.32912	evm.model.LG01.2727
PsSY0004198.1	Aspartic peptidase A1 family; Aspartic peptidase domain superfamily; Xylanase inhibitor, C-terminal; Xylanase inhibitor, N-terminal; Peptidase family A1 domain	-0.856018	-1.19455	evm.model.LG01.2730
PsSY0000131.1	Small nuclear RNA activating complex (SNAPc), subunit SNAP43	-1.00026	-1.4493	evm.model.LG01.2731
PsSY0017612.1		-0.428999	0.0334469	evm.model.LG01.2732
PsSY0010988.1	Aldehyde dehydrogenase NAD(P)-dependent; Aldehyde dehydrogenase domain; Aldehyde/histidinol dehydrogenase; Aldehyde dehydrogenase, N-terminal; Aldehyde dehydrogenase, C-terminal	-0.977106	-1.18312	evm.model.LG01.2733
PsSY0010988.1	Aldehyde dehydrogenase NAD(P)-dependent; Aldehyde dehydrogenase domain; Aldehyde/histidinol dehydrogenase; Aldehyde dehydrogenase, N-terminal; Aldehyde dehydrogenase, C-terminal	-2.13837	-1.14882	evm.model.LG01.2734
PsSY0002663.1	Haem peroxidase; Class I peroxidase; Haem peroxidase superfamily; Heme-binding peroxidase Ccp1-like	0.126755	-0.730043	evm.model.LG01.2735
PsSY0010357.1	Domain of unknown function DUF632; Domain of unknown function DUF630	-0.786176	-2.20621	evm.model.LG01.2736
PsSY0027048.1		-0.551455	-0.862235	evm.model.LG01.2737
PsSY0003053.1	Signal transduction response regulator, receiver domain; CheY-like superfamily	-1.64764	-0.460994	evm.model.LG01.2739
PsSY0026680.1		-0.294176	-0.127718	evm.model.LG01.2740
PsSY0028360.1		-0.0515618	0.518945	evm.model.LG01.2746
PsSY0022982.1		0.0131705	-0.541156	evm.model.LG01.2750
PsSY0026391.1		-0.294545	-0.356973	evm.model.LG01.2768
PsSY0008513.1	Armadillo-like helical; Armadillo-type fold; Sister chromatid cohesion protein Pds5	-0.53396	-1.45208	evm.model.LG01.2770
PsSY0024677.1		-0.920649	0.196798	evm.model.LG01.2773
PsSY0001228.1	ATPase, AAA-type, core; Checkpoint protein Rad17/Rad24; P-loop containing nucleoside triphosphate hydrolase	-0.868475	-2.06425	evm.model.LG01.2775
PsSY0013067.1		-0.756701	-1.98159	evm.model.LG01.2780
PsSY0006902.1	Aminotransferase, class I/classII; Pyridoxal phosphate-dependent transferase, major domain; Pyridoxal phosphate-dependent transferase, small domain; Pyridoxal phosphate-dependent transferase	-1.5455	-1.04124	evm.model.LG01.2794
PsSY0015895.1		-0.211753	0.947094	evm.model.LG01.2798
PsSY0029172.1		-1.47745	-3.47703	evm.model.LG01.2799
PsSY0010974.1	Oxoglutarate/iron-dependent dioxygenase; Non-haem dioxygenase N-terminal domain; Isopenicillin N synthase-like superfamily; Isopenicillin N synthase-like, Fe(2+) 2OG dioxygenase domain	-1.47028	0.355988	evm.model.LG01.2803
PsSY0029401.1		-0.345808	-0.900818	evm.model.LG01.2809
PsSY0013853.1		0.159344	-0.187469	evm.model.LG01.2815
PsSY0016575.1		0.132376	-0.35875	evm.model.LG01.2817
PsSY0002020.1	Phosphatidylinositol-4-phosphate 5-kinase, core; MORN motif; Phosphatidylinositol-4-phosphate 5-kinase, plant; Phosphatidylinositol-4-phosphate 5-kinase; Phosphatidylinositol-4-phosphate 5-kinase, N-terminal	-1.71029	-1.98818	evm.model.LG01.2819
PsSY0028593.1		-0.770754	-1.23137	evm.model.LG01.2827
PsSY0009732.1	Protein of unknown function DUF1644	-0.47797	-0.90373	evm.model.LG01.2831
PsSY0009895.1	Protein kinase domain; Protein kinase-like domain superfamily	-0.160063	-0.669473	evm.model.LG01.2832
PsSY0020150.1		-0.0577221	-1.22097	evm.model.LG01.2833
PsSY0003579.1		-0.655363	-1.2562	evm.model.LG01.2834
PsSY0011809.1	Protein kinase C-like, phorbol ester/diacylglycerol-binding domain; Zinc finger, FYVE/PHD-type; Zinc finger, RING/FYVE/PHD-type; Zinc finger, PHD-finger; Extended PHD (ePHD) domain	-0.802787	-1.76618	evm.model.LG01.2836
PsSY0028536.1		-0.233473	-0.791032	evm.model.LG01.2839
PsSY0000312.1	Glycosyl transferase, family 31; Domain of unknown function DUF4094	0.317837	-1.0787	evm.model.LG01.2840
PsSY0019491.1		-0.566766	-0.77708	evm.model.LG01.2843
PsSY0029276.1		-0.557094	-0.878526	evm.model.LG01.2844
PsSY0015567.1		0.0748129	0.144853	evm.model.LG01.2845
PsSY0003707_PsSY0004247.1		-1.65502	-1.72033	evm.model.LG01.2847
PsSY0003707_PsSY0004247.1		-0.722625	-1.29329	evm.model.LG01.2848
PsSY0009421.1	Peptidase S54, rhomboid; Peptidase S54, rhomboid domain; Rhomboid-like superfamily	-0.686816	0.795648	evm.model.LG01.2850
PsSY0006058.1	Basic-leucine zipper domain; Transcription factor TGA like domain	-1.08095	0.588249	evm.model.LG01.2853
PsSY0025162.1		-0.0124549	-0.661051	evm.model.LG01.2857
PsSY0002563.1	NT-type C2 domain	-0.0649325	-1.96464	evm.model.LG01.2869
PsSY0014781.1		-0.535768	-1.22001	evm.model.LG01.2871
PsSY0004563.1	F-box domain; F-box-like domain superfamily	-0.235465	-1.67186	evm.model.LG01.2877
PsSY0005734.1	Aspartic peptidase A1 family; Aspartic peptidase domain superfamily; Xylanase inhibitor, C-terminal; Xylanase inhibitor, N-terminal; Peptidase family A1 domain	-1.36363	-0.18451	evm.model.LG01.2885
PsSY0028029.1		-1.18771	0.195826	evm.model.LG01.2886
PsSY0019295.1		-3.20768	-2.5032	evm.model.LG01.2892
PsSY0008508.1	Biotin/lipoyl attachment; Carbamoyl-phosphate synthetase large subunit-like, ATP-binding domain; Biotin carboxylase-like, N-terminal domain; Biotin carboxylase, C-terminal; Single hybrid motif; Rudiment single hybrid motif; ATP-grasp fold; Acetyl-coenzyme A carboxyltransferase, N-terminal; Acetyl-coenzyme A carboxyltransferase, C-terminal; Biotin carboxylation domain; Acetyl-CoA carboxylase, cent…	-1.51951	-1.78992	evm.model.LG01.2894
PsSY0004863.1	Phosphoglycerate mutase 1; Histidine phosphatase superfamily, clade-1; Histidine phosphatase superfamily	-1.22168	-0.066658	evm.model.LG01.2899
PsSY0001935.1	F-box domain; F-box-like domain superfamily	-0.525566	-1.58796	evm.model.LG01.2900
PsSY0008561.1	P-loop containing nucleoside triphosphate hydrolase; DNA2/NAM7 helicase, helicase domain; DNA2/NAM7 helicase-like, C-terminal; DNA2/NAM7-like helicase	-0.841974	-1.33669	evm.model.LG01.2906
PsSY0026191.1		0.278488	-0.115307	evm.model.LG01.2911
PsSY0019433.1		-0.0100402	-0.246787	evm.model.LG01.2913
PsSY0019009.1		-0.0135378	-0.977315	evm.model.LG01.2914
PsSY0026383.1		-1.15029	0.162563	evm.model.LG01.2915
PsSY0003386.1	Transcription termination factor, mitochondrial/chloroplastic; MTERF superfamily, mitochondrial/chloroplastic	0.0792294	-1.33012	evm.model.LG01.2920
PsSY0025356.1		0.0614936	-0.273465	evm.model.LG01.2927
PsSY0014457.1		-0.280441	-0.391782	evm.model.LG01.2928
PsSY0010180.1	Pumilio RNA-binding repeat; Armadillo-like helical; Armadillo-type fold; Pumilio homology domain	-2.55499	-1.91752	evm.model.LG01.2929
PsSY0015583.1		-0.606182	-2.00051	evm.model.LG01.2946
PsSY0015091.1		-0.785308	-1.21378	evm.model.LG01.2947
PsSY0011995.1	Transmembrane protein 135; Transmembrane protein 135, N-terminal domain	-0.572237	-0.39368	evm.model.LG01.2948
PsSY0018313.1		0.175283	-0.217962	evm.model.LG01.2951
PsSY0009200.1	Cryptochrome/DNA photolyase class 1; Cryptochrome/DNA photolyase, FAD-binding domain; DNA photolyase, N-terminal; Cryptochrome, plant; Rossmann-like alpha/beta/alpha sandwich fold; Cryptochrome C-terminal; Cryptochrome/DNA photolyase, FAD-binding domain-like superfamily; Cryptochrome/photolyase, N-terminal domain superfamily	-0.13591	-0.874083	evm.model.LG01.2955
PsSY0004524.1	PPM-type phosphatase domain; Protein phosphatase 2C family; PPM-type phosphatase domain superfamily	-0.0540101	-1.23446	evm.model.LG01.2957
PsSY0026282.1		0.0770354	1.1699	evm.model.LG01.2959
PsSY0005930.1	Pectinacetylesterase/NOTUM	-2.77296	-0.0169978	evm.model.LG01.2960
PsSY0027234.1		-0.551675	-2.0892	evm.model.LG01.2965
PsSY0002492.1	Plant organelle RNA recognition domain; PORR family	-1.01234	-1.02829	evm.model.LG01.2968
PsSY0013800.1		-0.244584	-1.35628	evm.model.LG01.2969
PsSY0004428.1	Protein EXORDIUM-like	-0.873029	0.722294	evm.model.LG01.2973
PsSY0008937.1	Phosphotyrosyl phosphatase activator, PTPA; PTPA superfamily; Phosphotyrosyl phosphatase activator, C-terminal lid domain	-0.0159226	-0.745321	evm.model.LG01.2977
PsSY0025691.1		0.111961	-0.415119	evm.model.LG01.2979
PsSY0010052.1	Aminoacyl-tRNA synthetase, class II (G/ P/ S/T); Serine-tRNA ligase, type1; Aminoacyl-tRNA synthetase, class II; Class I and II aminoacyl-tRNA synthetase, tRNA-binding arm; Serine-tRNA synthetase, type1, N-terminal; Serine-tRNA synthetase, type1, N-terminal domain superfamily	-1.24944	-2.20707	evm.model.LG01.2991
PsSY0029728.1		-1.35488	-1.5839	evm.model.LG01.2993
PsSY0016557.1		-0.204284	-1.1457	evm.model.LG01.2996
PsSY0011185.1	FAM91, N-terminal domain; FAM91, C-terminal domain; FAM91	-0.730293	-1.59468	evm.model.LG01.2997
PsSY0025244.1		-1.20008	0.251597	evm.model.LG01.3009
PsSY0020554.1		-0.397993	-1.41591	evm.model.LG01.3022
PsSY0026748.1		0.0344745	-0.811923	evm.model.LG01.3024
PsSY0014158.1		-0.131825	-0.841567	evm.model.LG01.3025
PsSY0029652.1		-0.315082	-2.55906	evm.model.LG01.3027
PsSY0022968.1		-0.448563	-2.11658	evm.model.LG01.3033
PsSY0015725.1		0.124688	-0.578648	evm.model.LG01.3034
PsSY0008075.1	Protein kinase domain; Protein kinase-like domain superfamily	-0.27028	-1.32233	evm.model.LG01.3036
PsSY0025481.1		-0.310434	-1.67297	evm.model.LG01.3038
PsSY0023694.1		-0.743723	-1.98462	evm.model.LG01.3039
PsSY0003683.1	Cyclin, C-terminal domain; Cyclin, N-terminal; Cyclin-like superfamily; Cyclin	-1.64819	-2.23448	evm.model.LG01.3041
PsSY0000942.1	Phosphoribosylformylglycinamidine cyclo-ligase; PurM-like, C-terminal domain; PurM-like, N-terminal domain; PurM-like, C-terminal domain superfamily; PurM-like, N-terminal domain superfamily	-0.478439	-0.963392	evm.model.LG01.3048
PsSY0022021.1		-0.62702	-1.79657	evm.model.LG01.3052
PsSY0005517.1	Aspartic peptidase A1 family; Aspartic peptidase domain superfamily; Xylanase inhibitor, C-terminal; Xylanase inhibitor, N-terminal; Peptidase family A1 domain	-3.56428	-0.529579	evm.model.LG01.3057
PsSY0012111.1		0.14015	-0.574995	evm.model.LG01.3058
PsSY0015505.1		-0.61818	-1.7561	evm.model.LG01.3060
PsSY0006014.1	PPC domain; AT-hook motif nuclear-localized protein 15-29	0.135255	0.66305	evm.model.LG01.3061
PsSY0020169.1		-0.362512	-1.5288	evm.model.LG01.3062
PsSY0018310.1		-1.41522	-1.06301	evm.model.LG01.3076
PsSY0023004.1		-0.195143	-0.56459	evm.model.LG01.3077
PsSY0005231.1		-0.281855	-1.19459	evm.model.LG01.3079
PsSY0026255.1		-0.239249	-1.01893	evm.model.LG01.3081
PsSY0021400.1		0.0673895	-1.74301	evm.model.LG01.3082
PsSY0002991.1	Ribonuclease III; Double-stranded RNA-binding domain; Double-stranded RNA-binding protein	0.137934	-0.870203	evm.model.LG01.3090
PsSY0020337.1		-0.419603	-1.00362	evm.model.LG01.3091
PsSY0003267.1		-1.75477	-0.99865	evm.model.LG01.3092
PsSY0018396.1		-1.2489	-3.43507	evm.model.LG01.3096
PsSY0023198.1		0.0172331	-1.0464	evm.model.LG01.3099
PsSY0007046.1	Cytochrome P450; Cytochrome P450, E-class, group I; Cytochrome P450 superfamily	0.194646	-0.0376867	evm.model.LG01.3101
PsSY0000983.1	HECT domain; Ubiquitin interacting motif; UBA-like superfamily; E3 ubiquitin ligase, domain of unknown function DUF908; E3 ubiquitin ligase, domain of unknown function DUF913; Armadillo-like helical; Ubiquitin-associated domain; Armadillo-type fold; HUWE1/Rev1, ubiquitin binding region; HECT, E3 ligase catalytic domain	-1.19519	-2.26395	evm.model.LG01.3105
PsSY0005898.1	Kinesin motor domain; Malectin domain; P-loop containing nucleoside triphosphate hydrolase; Kinesin motor domain superfamily	0.111623	-0.727787	evm.model.LG01.3106
PsSY0008368.1	Chloroquine-resistance transporter-like	0.606966	-1.11183	evm.model.LG01.3108
PsSY0010474.1	FMP27, GFWDK domain; FMP27, C-terminal	-0.649453	-2.3887	evm.model.LG01.3112
PsSY0016015.1		0.146126	-0.644344	evm.model.LG01.3114
PsSY0007548.1	Galactose-binding-like domain superfamily; Rhamnogalacturonate lyase; Galactose mutarotase-like domain superfamily; Carbohydrate-binding-like fold; Glycoside hydrolase-type carbohydrate-binding; Rhamnogalacturonan lyase, domain III; Rhamnogalacturonan lyase, domain II	0.515857	0.08539	evm.model.LG01.3117
PsSY0016462.1		-0.367913	-1.78302	evm.model.LG01.3120
PsSY0028476.1		-0.128256	-0.828457	evm.model.LG01.3125
PsSY0007337.1		0.106801	0.263621	evm.model.LG01.3128
PsSY0005174.1	Pentatricopeptide repeat; Tetratricopeptide-like helical domain superfamily	-0.446954	-1.14435	evm.model.LG01.3130
PsSY0028134.1		-0.13063	-1.21753	evm.model.LG01.3136
PsSY0017114.1		-0.409465	-3.02052	evm.model.LG01.3139
PsSY0013109.1		0.19468	-0.608407	evm.model.LG01.3141
PsSY0003564.1	Zinc finger, RING-type; von Willebrand factor, type A; Zinc finger, RING/FYVE/PHD-type; von Willebrand factor A-like domain superfamily	-0.0884687	0.660446	evm.model.LG01.3147
PsSY0023790.1		-0.543129	-0.901088	evm.model.LG01.3148
PsSY0012659.1		-0.769758	-0.806007	evm.model.LG01.3150
PsSY0013564.1		-0.138448	-0.370877	evm.model.LG01.3153
PsSY0016347.1		-0.339867	-1.62348	evm.model.LG01.3154
PsSY0012978.1		-0.616124	-0.95847	evm.model.LG01.3155
PsSY0021524.1		-0.00278504	-1.25675	evm.model.LG01.3157
PsSY0007044.1	Phosphoribosylformylglycinamidine synthase PurL; PurM-like, C-terminal domain; Class I glutamine amidotransferase-like; Phosphoribosylformylglycinamidine synthase subunit PurS-like superfamily; PurM-like, C-terminal domain superfamily; PurM-like, N-terminal domain superfamily; Phosphoribosylformylglycinamidine synthase, N-terminal; Phosphoribosylformylglycinamidine synthase, linker domain	-0.40968	-1.54269	evm.model.LG01.3158
PsSY0003060.1	Transcription factor TGA like domain	-1.05698	0.622814	evm.model.LG01.3159
PsSY0018182.1		-1.83187	-1.50842	evm.model.LG01.3160
PsSY0029730.1		0.169063	-0.55055	evm.model.LG01.3165
PsSY0026429.1		-0.460636	0.547827	evm.model.LG01.3166
PsSY0019783.1		-1.27554	-2.60526	evm.model.LG01.3171
PsSY0024483.1		-0.901238	-0.705548	evm.model.LG01.3172
PsSY0000643.1	K Homology domain, type 1; K Homology domain, type 1 superfamily	-0.0661267	-0.793608	evm.model.LG01.3173
PsSY0001854.1	Inositol-tetrakisphosphate 1-kinase; ATP-grasp fold; Inositol 1,3,4-trisphosphate 5/6-kinase, ATP-grasp domain; Inositol-tetrakisphosphate 1-kinase, N-terminal	-0.470859	-0.563099	evm.model.LG01.3176
PsSY0002378.1	CAP Gly-rich domain; Leucine-rich repeat; Ubiquitin-like domain superfamily; Leucine-rich repeat domain superfamily; CAP Gly-rich domain superfamily; Tubulin-specific chaperone E	0.17419	-1.81607	evm.model.LG01.3186
PsSY0013417.1		-0.287936	-1.27195	evm.model.LG01.3189
PsSY0004000.1	Protein WVD2-like 7	0.120115	-1.96725	evm.model.LG01.3191
PsSY0007324.1	Multi antimicrobial extrusion protein	-0.00838342	0.151976	evm.model.LG01.3193
PsSY0026962.1		0.16646	0.098127	evm.model.LG01.3197
PsSY0029152.1		-0.301069	-0.426375	evm.model.LG01.3206
PsSY0009288.1	tRNA-guanine(15) transglycosylase-like; Queuine tRNA-ribosyltransferase accessory subunit QTRTD1; Queuine tRNA-ribosyltransferase-like	0.173974	-1.46319	evm.model.LG01.3207
PsSY0006361.1	Pentatricopeptide repeat; Tetratricopeptide-like helical domain superfamily	-0.990415	-1.64735	evm.model.LG01.3209
PsSY0024744.1		0.00852398	-1.27952	evm.model.LG01.3214
PsSY0017771.1		-0.729551	-1.02168	evm.model.LG01.3216
PsSY0023417.1		-1.08929	-1.81055	evm.model.LG01.3218
PsSY0018856.1		-0.315223	0.0534281	evm.model.LG01.3223
PsSY0024934.1		-0.841885	-1.48918	evm.model.LG01.3225
PsSY0011934.1	NADH:flavin oxidoreductase/NADH oxidase, N-terminal; Aldolase-type TIM barrel	-1.11911	-1.02305	evm.model.LG01.3226
PsSY0003983.1	Pentatricopeptide repeat; Tetratricopeptide-like helical domain superfamily	-0.938713	-4.02004	evm.model.LG01.3228
PsSY0000970.1	Elongation factor 1B gamma, C-terminal; Glutathione S-transferase, N-terminal; Glutathione S-transferase, C-terminal; Glutathione S-transferase, C-terminal-like; Thioredoxin-like superfamily; Glutathione S-transferase, C-terminal domain superfamily; Elongation factor EF1B gamma, C-terminal domain superfamily; Elongation factor 1-gamma, plant	-0.0485761	-0.584214	evm.model.LG01.3229
PsSY0002568.1	AIG1-type guanine nucleotide-binding (G) domain; P-loop containing nucleoside triphosphate hydrolase; GTPase GIMA/IAN/Toc	0.0947881	-1.15966	evm.model.LG01.3233
PsSY0006107.1	Inositol-pentakisphosphate 2-kinase; Inositol-pentakisphosphate 2-kinase, N-terminal lobe	-0.330408	-2.47036	evm.model.LG01.3234
PsSY0013293.1		-0.568556	-1.60683	evm.model.LG01.3236
PsSY0001576.1	ERCC4 domain; Mms4/EME1/EME2; EME1/EME2, C-terminal domain	-1.067	-2.28708	evm.model.LG01.3240
PsSY0018242.1		-0.906855	-2.63604	evm.model.LG01.3243
PsSY0013484.1		-1.21204	-2.46591	evm.model.LG01.3244
PsSY0021546.1		-0.572341	-0.890387	evm.model.LG01.3245
PsSY0028049.1		-0.588542	-1.34145	evm.model.LG01.3247
PsSY0006417.1		-0.485477	-2.29404	evm.model.LG01.3251
PsSY0023980.1		0.111505	0.226074	evm.model.LG01.3253
PsSY0004011.1	SUF system FeS cluster assembly, SufBD; SUF system FeS cluster assembly, SufD; SUF system FeS cluster assembly, SufBD superfamily	-0.283315	-1.01453	evm.model.LG01.3255
PsSY0018846.1		0.0667422	-0.872785	evm.model.LG01.3259
PsSY0012789.1		-0.00018692	-0.406408	evm.model.LG01.3260
PsSY0026487.1		-0.516949	-1.35916	evm.model.LG01.3269
PsSY0029774.1		0.0759288	-0.861806	evm.model.LG01.3271
PsSY0015830.1		-0.221558	-0.750293	evm.model.LG01.3274
PsSY0008697.1	GDP-fucose protein O-fucosyltransferase	-0.12179	-0.656132	evm.model.LG01.3276
PsSY0004623.1	Zinc finger, RING-type; Domain of unknown function DUF1232; Zinc finger, RING/FYVE/PHD-type; E3 ubiquitin-protein ligase RNF170	-0.29903	-0.73341	evm.model.LG01.3286
PsSY0016278.1		-0.0579653	-1.04442	evm.model.LG01.3288
PsSY0008838.1	Signal transduction response regulator, receiver domain; GAF domain; Histidine kinase/HSP90-like ATPase; Signal transduction histidine kinase, dimerisation/phosphoacceptor domain; Signal transduction histidine kinase-related protein, C-terminal; Histidine kinase domain; CheY-like superfamily; Ethylene receptor; GAF-like domain superfamily; Signal transduction histidine kinase, dimerisation/phosph…	-0.161474	-1.09518	evm.model.LG01.3291
PsSY0006131.1	F-box domain; F-box associated domain, type 3; F-box associated interaction domain; F-box-like domain superfamily	-0.0692084	-1.08149	evm.model.LG01.3296
PsSY0019672.1		-0.0996441	-0.806937	evm.model.LG01.3297
PsSY0010981.1	Six-hairpin glycosidase superfamily; Six-hairpin glycosidase-like superfamily; Glycosyl hydrolase family 100	-0.909435	-0.861666	evm.model.LG01.3299
PsSY0019224.1		-0.499327	-2.49012	evm.model.LG01.3300
PsSY0027995.1		-0.549487	-2.65479	evm.model.LG01.3303
PsSY0014437.1		-0.530343	-0.397296	evm.model.LG01.3305
PsSY0023629.1		-0.304832	-0.92649	evm.model.LG01.3307
PsSY0026506.1		-0.55429	-0.213058	evm.model.LG01.3320
PsSY0028731.1		-0.938877	-3.89543	evm.model.LG01.3325
PsSY0017471.1		-0.252921	-1.10016	evm.model.LG01.3326
PsSY0016721.1		-0.703104	-1.6921	evm.model.LG01.3333
PsSY0014415.1		-1.01191	-1.05502	evm.model.LG01.3339
PsSY0005741.1	Sugar phosphate transporter domain	-0.25324	-0.0822406	evm.model.LG01.3341
PsSY0026487.1		-0.14246	-0.921036	evm.model.LG01.3348
PsSY0029774.1		-0.664623	-2.07211	evm.model.LG01.3351
PsSY0022803.1		-1.16302	-2.54631	evm.model.LG01.3353
PsSY0007188.1	UDP-glucuronosyl/UDP-glucosyltransferase	0.367694	-0.770184	evm.model.LG01.3354
PsSY0021774.1		-0.0738238	-1.2763	evm.model.LG01.3359
PsSY0023295.1		-0.15939	-0.970088	evm.model.LG01.3362
PsSY0015429.1		-1.20502	-3.94259	evm.model.LG01.3365
PsSY0004120.1	Dienelactone hydrolase; Alpha/Beta hydrolase fold	-0.492482	-0.329949	evm.model.LG01.3366
PsSY0004623.1	Zinc finger, RING-type; Domain of unknown function DUF1232; Zinc finger, RING/FYVE/PHD-type; E3 ubiquitin-protein ligase RNF170	-0.40186	-0.218047	evm.model.LG01.3368
PsSY0013667.1		-0.195922	-2.2791	evm.model.LG01.3369
PsSY0008838.1	Signal transduction response regulator, receiver domain; GAF domain; Histidine kinase/HSP90-like ATPase; Signal transduction histidine kinase, dimerisation/phosphoacceptor domain; Signal transduction histidine kinase-related protein, C-terminal; Histidine kinase domain; CheY-like superfamily; Ethylene receptor; GAF-like domain superfamily; Signal transduction histidine kinase, dimerisation/phosph…	-0.524875	-1.69158	evm.model.LG01.3371
PsSY0000426.1	Protein kinase domain; Leucine-rich repeat; Protein kinase-like domain superfamily; Leucine-rich repeat-containing N-terminal, plant-type; Leucine-rich repeat domain superfamily	0.0663402	-2.07798	evm.model.LG01.3372
PsSY0010981.1	Six-hairpin glycosidase superfamily; Six-hairpin glycosidase-like superfamily; Glycosyl hydrolase family 100	-0.457301	-0.255597	evm.model.LG01.3378
PsSY0027995.1		-0.386077	-1.42899	evm.model.LG01.3380
PsSY0029594.1		0.144458	-0.678228	evm.model.LG01.3381
PsSY0014437.1		-0.562698	-0.482953	evm.model.LG01.3382
PsSY0008409.1	Ribosomal protein L14P; Ribosomal protein L14P, bacterial-type; Ribosomal protein L14 superfamily	0.00560335	-0.282245	evm.model.LG01.3385
PsSY0026528.1		-0.0361207	-0.972306	evm.model.LG01.3391
PsSY0007416.1	Ubiquitin-like domain; Bromodomain; TAFII-230 TBP-binding; Transcription initiation factor TFIID subunit 1, domain of unknown function; Ubiquitin-like domain superfamily; Bromodomain-like superfamily; TAFII-230 TBP-binding domain superfamily; Transcription initiation factor TFIID subunit 1	-1.55617	-1.42914	evm.model.LG01.3397
PsSY0017471.1		-0.374633	-1.6124	evm.model.LG01.3403
PsSY0005576.1	P-type ATPase; P-type ATPase, subfamily V; P-type ATPase, A domain superfamily; HAD superfamily; P-type ATPase, transmembrane domain superfamily; P-type ATPase, cytoplasmic domain N; HAD-like superfamily	-0.332291	-0.831765	evm.model.LG01.3410
PsSY0023237.1		-0.453172	-1.65924	evm.model.LG01.3417
PsSY0000452.1	Radical SAM; Molybdenum cofactor synthesis C-terminal; Molybdenum cofactor biosynthesis protein A; Aldolase-type TIM barrel	-0.39917	-0.866913	evm.model.LG01.3427
PsSY0001339.1	Protein BYPASS-related	-0.113055	-1.51257	evm.model.LG01.3428
PsSY0003504.1		0.0324834	-1.57516	evm.model.LG01.3430
PsSY0010283.1	Transmembrane protein GPR107/GPR108-like	-0.394289	-1.42008	evm.model.LG01.3436
PsSY0020831.1		0.196604	-0.753057	evm.model.LG01.3437
PsSY0000404.1	Peptidase C50, separase; SEPARIN core domain	-1.13835	-2.11183	evm.model.LG01.3440
PsSY0017258.1		-0.91388	-1.19106	evm.model.LG01.3443
PsSY0007245.1	Protein of unknown function DUF1644; Zinc finger, RING/FYVE/PHD-type	-0.948209	-1.57009	evm.model.LG01.3446
PsSY0026446.1		-1.18815	-1.12109	evm.model.LG01.3447
PsSY0028986.1		-0.58765	-1.57833	evm.model.LG01.3448
PsSY0009543.1	P-loop containing nucleoside triphosphate hydrolase; DNA2/NAM7 helicase, helicase domain; DNA2/NAM7 helicase-like, C-terminal; DNA2/NAM7-like helicase	-0.359863	-0.520826	evm.model.LG01.3461
PsSY0001500.1	Pterin-binding domain; 7,8-Dihydro-6-hydroxymethylpterin-pyrophosphokinase, HPPK; Dihydropteroate synthase domain; Dihydropteroate synthase-like; 7,8-Dihydro-6-hydroxymethylpterin-pyrophosphokinase HPPK superfamily; Dihydropteroate synthase	0.0151419	-0.734786	evm.model.LG01.3462
PsSY0024523.1		0.0712235	-0.509087	evm.model.LG01.3463
PsSY0027008.1		-0.838961	-2.33845	evm.model.LG01.3464
PsSY0018112.1		0.109494	0.686286	evm.model.LG01.3465
PsSY0027998.1		-0.32342	-1.33768	evm.model.LG01.3468
PsSY0014147.1		-0.0317232	-0.951142	evm.model.LG01.3473
PsSY0001271.1	F-box domain; Leucine-rich repeat domain superfamily; F-box-like domain superfamily	-0.3299	0.658479	evm.model.LG01.3481
PsSY0014256.1		-0.168306	0.748022	evm.model.LG01.3482
PsSY0002365.1	Ribosomal biogenesis, methyltransferase, EMG1/NEP1; tRNA (guanine-N1-)-methyltransferase, N-terminal; Alpha/beta knot methyltransferases	0.0211688	-0.529147	evm.model.LG01.3488
PsSY0005743.1	Phosphatidylinositol-4-phosphate 5-kinase, core; MORN motif; Phosphatidylinositol-4-phosphate 5-kinase, plant; Phosphatidylinositol-4-phosphate 5-kinase; Phosphatidylinositol-4-phosphate 5-kinase, N-terminal	-0.164455	-1.22225	evm.model.LG01.3489
PsSY0001368.1	Pentatricopeptide repeat; Tetratricopeptide-like helical domain superfamily	-0.687644	-3.48582	evm.model.LG01.3490
PsSY0012565.1		-0.38043	-1.34467	evm.model.LG01.3492
PsSY0017193.1		-0.737404	0.665063	evm.model.LG01.3493
PsSY0001657.1	Signal recognition particle, SRP14 subunit; Signal recognition particle, SRP9/SRP14 subunit	-0.0712636	0.619344	evm.model.LG01.3498
PsSY0019081.1		-0.159747	-1.28757	evm.model.LG01.3503
PsSY0010712.1		0.115568	-0.154201	evm.model.LG01.3504
PsSY0022355.1		-0.339778	-2.48759	evm.model.LG01.3505
PsSY0025386.1		-0.126721	-2.1563	evm.model.LG01.3507
PsSY0022907.1		-0.432892	-1.1458	evm.model.LG01.3509
PsSY0019150.1		0.0506732	-0.157312	evm.model.LG01.3511
PsSY0006951.1	Pentatricopeptide repeat; Tetratricopeptide-like helical domain superfamily; DYW domain	-0.428014	-2.08395	evm.model.LG01.3512
PsSY0004700.1	UDP-glucose:Glycoprotein Glucosyltransferase; Nucleotide-diphospho-sugar transferases; Glucosyltransferase 24, catalytic domain; UDP-glucose:glycoprotein glucosyltransferase, thioredoxin-like domain 4; UGGT, thioredoxin-like domain 3; UGGT, thioredoxin-like domain 1; UGGT, thioredoxin-like domain 2	-0.551422	-1.81521	evm.model.LG01.3513
PsSY0006242.1	Cyclic nucleotide-binding domain; Ankyrin repeat; Potassium channel, voltage-dependent, EAG/ELK/ERG; Ion transport domain; RmlC-like jelly roll fold; Cyclic nucleotide-binding-like; Ankyrin repeat-containing domain; KHA domain; Ankyrin repeat-containing domain superfamily	-0.124138	-0.986789	evm.model.LG01.3514
PsSY0024449.1		-0.0309751	-1.06202	evm.model.LG01.3517
PsSY0027173.1		-3.41187	-3.65604	evm.model.LG01.3520
PsSY0023867.1		0.0451434	-0.823084	evm.model.LG01.3521
PsSY0006136.1	Hydroxymethylpyrimidine kinase/phosphomethylpyrimidine kinase domain; Pyridoxamine kinase/Phosphomethylpyrimidine kinase; Aldolase-type TIM barrel; Thiamine phosphate synthase/TenI; Ribokinase-like; Thiamine phosphate synthase; Thiamin phosphate synthase superfamily; Hydroxymethylpyrimidine kinase/phosphomethylpyrimidine kinase	0.181026	-1.25819	evm.model.LG01.3525
PsSY0014594.1		-0.410135	-1.64498	evm.model.LG01.3526
PsSY0021891.1		-0.491961	-1.65119	evm.model.LG01.3527
PsSY0028058.1		-0.160173	-0.534689	evm.model.LG01.3530
PsSY0008229.1	Aminotransferase class-III; Pyridoxal phosphate-dependent transferase, major domain; Pyridoxal phosphate-dependent transferase, small domain; Pyridoxal phosphate-dependent transferase	-0.0966501	-0.610549	evm.model.LG01.3531
PsSY0018255.1		-0.132024	-1.1734	evm.model.LG01.3532
PsSY0018930_PsSY0027177.1		-0.117562	-0.623535	evm.model.LG01.3546
PsSY0006931.1	Metallo-beta-lactamase; Zn-dependent metallo-hydrolase, RNA specificity domain; Pre-mRNA 3'-end-processing endonuclease polyadenylation factor C-term; Beta-Casp domain; Ribonuclease Z/Hydroxyacylglutathione hydrolase-like	-0.342214	-1.52209	evm.model.LG01.3547
PsSY0017896.1		-0.559039	-1.78978	evm.model.LG01.3548
PsSY0025041.1		-0.182906	-0.738577	evm.model.LG01.3550
PsSY0025457.1		0.207902	0.21648	evm.model.LG01.3553
PsSY0001738.1	Transcription factor, TCP; Transcription factor TCP subgroup	0.184154	-1.1433	evm.model.LG01.3556
PsSY0001873.1	Magnesium transporter NIPA	-0.440701	-0.261096	evm.model.LG01.3559
PsSY0006400.1	Aminoacyl-tRNA synthetase, class Ia; Valine-tRNA ligase; Valyl/Leucyl/Isoleucyl-tRNA synthetase, editing domain; Aminoacyl-tRNA synthetase, class Ia, anticodon-binding; Methionyl/Valyl/Leucyl/Isoleucyl-tRNA synthetase, anticodon-binding; Rossmann-like alpha/beta/alpha sandwich fold	-0.0719012	-0.736841	evm.model.LG01.3561
PsSY0013444.1		-0.378178	-1.17602	evm.model.LG01.3562
PsSY0026621.1		-0.648045	-2.35254	evm.model.LG01.3566
PsSY0027885.1		-0.904222	-1.86574	evm.model.LG01.3568
PsSY0011882.1	Bile acid:sodium symporter/arsenical resistance protein Acr3; Bile acid:sodium symporter; Sodium/solute symporter superfamily	0.50998	-0.696242	evm.model.LG01.3572
PsSY0023693.1		-0.0996117	-1.03721	evm.model.LG01.3575
PsSY0014872.1		-0.212081	-2.32759	evm.model.LG01.3577
PsSY0008429.1	Ribosomal protein L3; Translation protein, beta-barrel domain superfamily; Ribosomal protein L3, domain 3, archaeal type superfamily; Ribosomal protein L3, archaeal/eukaryotic type	-0.642818	0.38643	evm.model.LG01.3580
PsSY0002098.1	Membrane attack complex component/perforin (MACPF) domain; MACPF domain-containing protein CAD1/NSL1-like	0.115743	-1.4278	evm.model.LG01.3583
PsSY0018998.1		-0.165658	0.441975	evm.model.LG01.3584
PsSY0002591.1	Protein kinase domain; Protein kinase-like domain superfamily	0.0946889	-0.730247	evm.model.LG01.3596
PsSY0028966.1		-0.610294	-2.95623	evm.model.LG01.3598
PsSY0023939.1		0.313855	-0.458944	evm.model.LG01.3602
PsSY0026965.1		-0.307181	-1.43926	evm.model.LG01.3605
PsSY0020054.1		-1.03315	-0.438794	evm.model.LG01.3613
PsSY0020438.1		-0.379359	-1.53224	evm.model.LG01.3614
PsSY0005795.1	Uncharacterised conserved protein UCP031277	-0.371643	0.125228	evm.model.LG01.3615
PsSY0026845.1		-0.407674	-1.91925	evm.model.LG01.3616
PsSY0000758.1	Pentatricopeptide repeat; Tetratricopeptide-like helical domain superfamily; DYW domain	-0.381199	-2.52401	evm.model.LG01.3617
PsSY0000782.1	SWIB/MDM2 domain; Plus-3 domain; Zinc finger, FYVE/PHD-type; Zinc finger, RING/FYVE/PHD-type; GYF-like domain superfamily; Plus3-like superfamily; SWIB/MDM2 domain superfamily	-0.543614	-1.36623	evm.model.LG01.3618
PsSY0023975.1		-0.0528638	-0.749351	evm.model.LG01.3619
PsSY0020286.1		-0.096391	-1.41362	evm.model.LG01.3620
PsSY0028151.1		-1.50614	-3.53923	evm.model.LG01.3621
PsSY0013081.1		-0.0566529	-1.37045	evm.model.LG01.3625
PsSY0014721.1		0.0827942	-0.312574	evm.model.LG01.3626
PsSY0026180.1		-1.36533	-1.96214	evm.model.LG01.3628
PsSY0027458.1		0.0746122	-0.74497	evm.model.LG01.3639
PsSY0011081.1	PB1 domain; B3 DNA binding domain; Auxin response factor domain; DNA-binding pseudobarrel domain superfamily; AUX/IAA domain; Auxin response factor	0.176865	-1.33065	evm.model.LG01.3642
PsSY0012292.1		0.0967682	-1.2449	evm.model.LG01.3643
PsSY0023807.1		-0.534635	-3.02611	evm.model.LG01.3645
PsSY0001629.1	ATPase, AAA-type, core; Clp protease, ATP-binding subunit ClpX; Clp ATPase, C-terminal; P-loop containing nucleoside triphosphate hydrolase	0.127125	-0.948184	evm.model.LG01.3647
PsSY0007944.1	Root UVB sensitive family	-1.22713	-1.8446	evm.model.LG01.3648
PsSY0020625.1		-0.232182	-1.34262	evm.model.LG01.3650
PsSY0001141.1	Aminotransferase, class I/classII; Methyltransferase small domain; Pyridoxal phosphate-dependent transferase, major domain; Pyridoxal phosphate-dependent transferase, small domain; Pyridoxal phosphate-dependent transferase; Methionine S-methyltransferase; S-adenosyl-L-methionine-dependent methyltransferase	-0.330287	-1.02368	evm.model.LG01.3653
PsSY0014023.1		-0.805999	-1.65251	evm.model.LG01.3656
PsSY0028250.1		0.15798	-0.487851	evm.model.LG01.3658
PsSY0014629.1		0.0965079	-0.0756546	evm.model.LG01.3661
PsSY0028075.1		-0.295552	0.922369	evm.model.LG01.3663
PsSY0000708.1	START domain; START-like domain superfamily	-0.436436	-0.395932	evm.model.LG01.3664
PsSY0007627.1	FAD-binding 8; Ferric reductase, NAD binding domain; Ferric reductase transmembrane component-like domain; FAD-binding domain, ferredoxin reductase-type; Riboflavin synthase-like beta-barrel; Ferredoxin-NADP reductase (FNR), nucleotide-binding domain	-0.0328923	-1.08955	evm.model.LG01.3666
PsSY0029230.1		-0.660068	-1.61442	evm.model.LG01.3667
PsSY0021991.1		-0.127701	-1.56311	evm.model.LG01.3669
PsSY0010338.1	APO domain	0.836563	3.61296	evm.model.LG01.3677
PsSY0012186.1		-0.762026	-2.05542	evm.model.LG01.3679
PsSY0011584.1	Protein kinase domain; Serine-threonine/tyrosine-protein kinase, catalytic domain; Protein kinase-like domain superfamily	-0.0612302	-0.880481	evm.model.LG01.3682
PsSY0024732.1		-1.97179	1.31342	evm.model.LG01.3683
PsSY0000746.1	Pentatricopeptide repeat; Tetratricopeptide-like helical domain superfamily	-0.550066	-0.909975	evm.model.LG01.3685
PsSY0007638.1	Chloroplast envelope membrane protein, CemA	-0.106789	-2.48875	evm.model.LG01.3688
PsSY0012873.1		-0.429946	-1.93455	evm.model.LG01.3689
PsSY0013460.1		-0.913325	-2.24457	evm.model.LG01.3693
PsSY0009544.1	Terpenoid cyclases/protein prenyltransferase alpha-alpha toroid; Squalene cyclase; Squalene cyclase, C-terminal; Squalene cyclase, N-terminal	-1.12919	0.213289	evm.model.LG01.3696
PsSY0003845.1	Protein kinase domain; UbiB domain; Protein kinase-like domain superfamily	-0.304813	-0.814385	evm.model.LG01.3697
PsSY0026363.1		-0.853253	-2.26612	evm.model.LG01.3698
PsSY0017229.1		-1.57194	1.84478	evm.model.LG01.3699
PsSY0028817.1		-0.954702	1.05238	evm.model.LG01.3700
PsSY0010116.1	Chalcone/stilbene synthase, N-terminal; Polyketide synthase, type III; Chalcone/stilbene synthase, C-terminal; Thiolase-like	-2.0986	0.846762	evm.model.LG01.3701
PsSY0017383.1		-0.156373	-0.521447	evm.model.LG01.3703
PsSY0014523.1		-0.595639	-0.68731	evm.model.LG01.3704
PsSY0008798.1	Synaptobrevin; Longin domain; Longin-like domain superfamily; v-SNARE, coiled-coil homology domain	-1.74002	-1.3594	evm.model.LG01.3705
PsSY0007047.1		-1.25122	-0.441431	evm.model.LG01.3711
PsSY0003570.1		0.00221496	-1.40481	evm.model.LG01.3715
PsSY0004748.1	Membralin	-0.176427	-0.756616	evm.model.LG01.3716
PsSY0000058.1	Glycosyl-hydrolase family 116, catalytic region; Six-hairpin glycosidase superfamily; Six-hairpin glycosidase-like superfamily; Beta-glucosidase GBA2-type; Glycosyl-hydrolase family 116, N-terminal	-0.788001	-0.693981	evm.model.LG01.3718
PsSY0025375.1		-0.51615	-1.47841	evm.model.LG01.3719
PsSY0022358.1		-0.186006	-0.441664	evm.model.LG01.3727
PsSY0025730.1		0.59983	-0.7513	evm.model.LG01.3729
PsSY0006917.1	Zinc finger, ZZ-type; Zinc finger, RING-type; Zinc finger, RING/FYVE/PHD-type; RING-type zinc-finger, LisH dimerisation motif; Zinc finger, ZZ-type superfamily	-0.0894597	-0.665312	evm.model.LG01.3730
PsSY0018145.1		-0.756219	-1.0494	evm.model.LG01.3731
PsSY0029621.1		-0.0125698	-0.0207626	evm.model.LG01.3733
PsSY0017973.1		-0.375384	-0.611681	evm.model.LG01.3737
PsSY0008950.1	Protein kinase domain; Serine-threonine/tyrosine-protein kinase, catalytic domain; Protein kinase-like domain superfamily	-1.15095	-1.3029	evm.model.LG01.3740
PsSY0002344.1	GTD-binding domain	-0.418685	-1.60359	evm.model.LG01.3748
PsSY0004566.1	ARID DNA-binding domain; High mobility group box domain; ARID DNA-binding domain superfamily; High mobility group box domain superfamily	-0.753319	-1.83124	evm.model.LG01.3749
PsSY0024737.1		-0.37511	-0.619552	evm.model.LG01.3752
PsSY0012112.1		-0.942134	-2.5388	evm.model.LG01.3754
PsSY0004004.1	Protein time for coffee	-0.410404	-1.43205	evm.model.LG01.3773
PsSY0015123.1		0.0229282	-0.577266	evm.model.LG01.3774
PsSY0017058.1		0.156687	-0.63941	evm.model.LG01.3794
PsSY0004004.1	Protein time for coffee	-0.317178	-1.53341	evm.model.LG01.3795
PsSY0008815.1	Photosystem I PsaD; Photosystem I, reaction centre subunit PsaD superfamily	0.233939	0.619097	evm.model.LG01.3798
PsSY0019394.1		-0.60163	-0.524345	evm.model.LG01.3814
PsSY0013839.1		-1.08077	-3.13897	evm.model.LG01.3815
PsSY0010873.1	Ribosomal protein L18	0.173544	-0.720746	evm.model.LG01.3821
PsSY0021603.1		0.0261814	-0.841631	evm.model.LG01.3824
PsSY0017263.1		-0.365851	-1.64717	evm.model.LG01.3831
PsSY0029169.1		-1.37041	-3.41614	evm.model.LG01.3834
PsSY0018257.1		-0.674337	0.481894	evm.model.LG01.3835
PsSY0029349.1		-0.301233	-1.22624	evm.model.LG01.3838
PsSY0009509.1	GNAT domain; Acyl-CoA N-acyltransferase	-2.39709	-0.382082	evm.model.LG01.3840
PsSY0017989.1		-0.428779	-1.76916	evm.model.LG01.3843
PsSY0014897.1		-0.230185	-0.477519	evm.model.LG01.3860
PsSY0020088.1		-0.33562	-0.796289	evm.model.LG01.3861
PsSY0028254.1		0.0655231	-1.43802	evm.model.LG01.3864
PsSY0026534.1		-0.267929	0.330341	evm.model.LG01.3865
PsSY0018750.1		-0.200376	-0.884565	evm.model.LG01.3866
PsSY0023554.1		-0.847946	-2.06032	evm.model.LG01.3867
PsSY0029687.1		-1.35104	-1.03271	evm.model.LG01.3868
PsSY0018491.1		-0.595856	-0.47317	evm.model.LG01.3877
PsSY0022656.1		0.00315405	0.0192386	evm.model.LG01.3885
PsSY0012521.1		-1.21484	-0.849082	evm.model.LG01.3886
PsSY0019537.1		-0.00817388	-0.734245	evm.model.LG01.3887
PsSY0010084.1		-1.18153	-1.3147	evm.model.LG01.3895
PsSY0029591.1		-0.0759934	0.263454	evm.model.LG01.3897
PsSY0000667.1	DNA repair Rad51/transcription factor NusA, alpha-helical; Meiotic recombination protein Dmc1; DNA recombination and repair protein Rad51-like, C-terminal; DNA recombination and repair protein, RecA-like; DNA recombination and repair protein RecA, monomer-monomer interface; DNA recombination and repair protein RecA-like, ATP-binding domain; P-loop containing nucleoside triphosphate hydrolase	-0.323714	0.740781	evm.model.LG01.3899
PsSY0018116.1		-0.465432	-1.7334	evm.model.LG01.3900
PsSY0007994.1	Sulphate adenylyltransferase; Rossmann-like alpha/beta/alpha sandwich fold; PUA-like superfamily; Sulphate adenylyltransferase catalytic domain; ATP-sulfurylase PUA-like domain	-4.18577	-3.68934	evm.model.LG01.3904
PsSY0000705.1	P-type ATPase; Cation-transporting P-type ATPase, N-terminal; Cation-transporting P-type ATPase, C-terminal; P-type ATPase, subfamily IIB; P-type ATPase, A domain superfamily; HAD superfamily; P-type ATPase, transmembrane domain superfamily; P-type ATPase, cytoplasmic domain N; HAD-like superfamily	-0.45316	-0.0334078	evm.model.LG01.3908
PsSY0027246.1		-1.89796	-0.569036	evm.model.LG01.3909
PsSY0013370.1		-0.91201	0.907612	evm.model.LG01.3913
PsSY0017006.1		0.181546	-0.015416	evm.model.LG01.3915
PsSY0027084.1		-0.810042	-1.52737	evm.model.LG01.3916
PsSY0014422.1		-0.0992991	-1.98511	evm.model.LG01.3930
PsSY0009488.1	Pentatricopeptide repeat; Tetratricopeptide-like helical domain superfamily; Pentacotripeptide-repeat region of PRORP	-0.55222	-0.561873	evm.model.LG01.3933
PsSY0016979.1		-0.0158532	-0.579188	evm.model.LG01.3941
PsSY0011308.1	Glycoside hydrolase family 47; Six-hairpin glycosidase-like superfamily; Seven-hairpin glycosidases; ER degradation-enhancing alpha-mannosidase-like protein 1/2/3	-0.543947	-2.37993	evm.model.LG01.3942
PsSY0007842.1	Mg2+ transporter protein, CorA-like/Zinc transport protein ZntB; Magnesium transporter MRS2-like	-0.404209	-0.780957	evm.model.LG01.3946
PsSY0025728.1		-0.696634	-1.63355	evm.model.LG01.3947
PsSY0028348.1		0.198235	-0.264143	evm.model.LG01.3974
PsSY0019548.1		-0.186068	-1.36798	evm.model.LG01.3975
PsSY0001115.1	TPX2, C-terminal; Protein WAVE-DAMPENED 2-like	-0.116989	-0.35648	evm.model.LG01.3983
PsSY0001679.1	DNA/RNA-binding protein Alba-like; Uncharacterised conserved protein UCP030333, DNA/RNA-binding Alba-related; Alba-like domain superfamily	-0.649073	0.546006	evm.model.LG01.3984
PsSY0004719.1	Cwf19-like protein, C-terminal domain-2; Cwf19-like, C-terminal domain-1; HIT-like superfamily; Cwf19-like protein	-0.388424	-1.31574	evm.model.LG01.3988
PsSY0012372.1		0.193862	-0.93632	evm.model.LG01.4000
PsSY0013699.1		-0.321131	-0.721311	evm.model.LG01.4001
PsSY0013007.1		-2.51757	-1.81914	evm.model.LG01.4002
PsSY0010440.1	Signal transduction response regulator, receiver domain; GAF domain; Histidine kinase/HSP90-like ATPase; Signal transduction histidine kinase, dimerisation/phosphoacceptor domain; Histidine kinase domain; CheY-like superfamily; Ethylene receptor; GAF-like domain superfamily; Signal transduction histidine kinase, dimerisation/phosphoacceptor domain superfamily; Histidine kinase/HSP90-like ATPase s…	-2.12498	-1.33363	evm.model.LG01.4010
PsSY0022986.1		-0.419929	-0.885872	evm.model.LG01.4015
PsSY0022683.1		0.22975	1.67727	evm.model.LG01.4018
PsSY0029739.1		-0.323987	-1.18768	evm.model.LG01.4019
PsSY0029662.1		-0.00408602	-0.794806	evm.model.LG01.4022
PsSY0016526.1		-2.54695	-2.7001	evm.model.LG01.4044
PsSY0028874.1		-0.49375	-0.54346	evm.model.LG01.4046
PsSY0012612.1		-0.487477	-1.43924	evm.model.LG01.4049
PsSY0008466.1	Phosphate permease; Major facilitator, sugar transporter-like; Major facilitator superfamily domain; MFS transporter superfamily	0.146098	-0.514886	evm.model.LG01.4050
PsSY0026930.1		0.0877733	-0.793428	evm.model.LG01.4052
PsSY0013372.1		0.00542421	-1.36451	evm.model.LG01.4053
PsSY0005501.1	Pre-mRNA-splicing factor SLU7 domain; Pre-mRNA-splicing factor SLU7	-0.203364	-1.09522	evm.model.LG01.4059
PsSY0022706.1		-0.441774	0.38227	evm.model.LG01.4060
PsSY0009026.1	FYVE zinc finger; Regulator of chromosome condensation, RCC1; Regulator of chromosome condensation 1/beta-lactamase-inhibitor protein II; Zinc finger, FYVE/PHD-type; PH-like domain superfamily; Zinc finger, RING/FYVE/PHD-type; Brevis radix (BRX) domain; Zinc finger, FYVE-related; Transcription factor BREVIS RADIX, N-terminal domain	-1.06581	-2.24164	evm.model.LG01.4065
PsSY0016914.1		-0.0377597	-0.728759	evm.model.LG01.4066
PsSY0018174.1		-0.919826	-0.882992	evm.model.LG01.4069
PsSY0001215.1	Pentatricopeptide repeat; Tetratricopeptide-like helical domain superfamily; DYW domain	-0.177745	-0.570825	evm.model.LG01.4072
PsSY0019044.1		0.109951	-1.53016	evm.model.LG01.4076
PsSY0015717.1		0.109602	0.617505	evm.model.LG01.4080
PsSY0005399.1	NTP pyrophosphohydrolase MazG, putative catalytic core; dCTP pyrophosphatase 1	-2.09883	2.40458	evm.model.LG01.4082
PsSY0018460.1		-1.53709	0.742166	evm.model.LG01.4090
PsSY0028033.1		0.124842	0.150681	evm.model.LG01.4092
PsSY0029243.1		-1.81286	-0.752713	evm.model.LG01.4093
PsSY0019653.1		-1.33997	-0.484542	evm.model.LG01.4095
PsSY0018317.1		-0.916127	-0.203115	evm.model.LG01.4096
PsSY0008624.1	PLAC8 motif-containing protein	-1.51194	0.196241	evm.model.LG01.4097
PsSY0024763.1		-0.550915	-0.984784	evm.model.LG01.4099
PsSY0025674.1		-0.0389174	-0.369034	evm.model.LG01.4102
PsSY0003272.1		-0.506294	0.125205	evm.model.LG01.4103
PsSY0029362.1		-0.127377	-0.374742	evm.model.LG01.4106
PsSY0014242.1		-0.893441	-1.86526	evm.model.LG01.4110
PsSY0003750.1	Protein of unknown function DUF716	0.499282	0.688942	evm.model.LG01.4122
PsSY0009628.1	Protein of unknown function DUF3527	-0.433931	-1.57297	evm.model.LG01.4133
PsSY0008248.1	CCT domain	-0.653005	-2.65849	evm.model.LG01.4134
PsSY0013673.1		-0.191204	-0.612771	evm.model.LG01.4136
PsSY0006799.1	Pentatricopeptide repeat; Tetratricopeptide-like helical domain superfamily; DYW domain	-0.042729	-1.56946	evm.model.LG01.4143
PsSY0024499.1		0.0478815	-2.46651	evm.model.LG01.4146
PsSY0006878.1	RNA recognition motif domain; Nuclear transport factor 2; Nucleotide-binding alpha-beta plait domain superfamily; Nuclear transport factor 2, eukaryote; NTF2-like domain superfamily; RNA-binding domain superfamily; Ras GTPase-activating protein-binding protein	-0.097415	-0.984796	evm.model.LG01.4153
PsSY0005082.1	PB1 domain; AUX/IAA protein; AUX/IAA domain	-0.584723	-0.983333	evm.model.LG01.4156
PsSY0000935.1	Mediator of RNA polymerase II transcription subunit 8, plant	0.160437	-0.553914	evm.model.LG01.4158
PsSY0028927.1		-1.23662	-1.79048	evm.model.LG01.4174
PsSY0019001.1		-0.769574	-1.49075	evm.model.LG01.4177
PsSY0004882.1	Folate-biopterin transporter; MFS transporter superfamily; Biopterin transporter family	-2.00154	0.0301314	evm.model.LG01.4181
PsSY0015666.1		-0.544545	-1.38525	evm.model.LG01.4198
PsSY0028448.1		0.138626	-0.812885	evm.model.LG01.4203
PsSY0006102.1	IQ motif, EF-hand binding site; Myosin head, motor domain; Dilute domain; Myosin, N-terminal, SH3-like; P-loop containing nucleoside triphosphate hydrolase; Kinesin motor domain superfamily	-1.16837	-0.708008	evm.model.LG01.4205
PsSY0016535.1		-0.421229	-1.14327	evm.model.LG01.4208
PsSY0014216.1		-0.772586	-2.44505	evm.model.LG01.4219
PsSY0029089.1		-0.310559	-1.63795	evm.model.LG01.4228
PsSY0000266.1	Gdt1 family	0.200317	-0.775266	evm.model.LG01.4229
PsSY0008791.1	Protein of unknown function DUF4487	-0.863358	-0.465959	evm.model.LG01.4249
PsSY0015180.1		0.326283	1.39345	evm.model.LG01.4256
PsSY0011247.1	Pectate lyase; Pectin lyase fold/virulence factor; Pectin lyase fold; AmbAllergen; Pectin lyase family	-1.01376	-1.64835	evm.model.LG01.4257
PsSY0006806.1	Calcineurin-like phosphoesterase domain, ApaH type; Purple acid phosphatase-like, N-terminal; Purple acid phosphatase, N-terminal; Iron/zinc purple acid phosphatase-like C-terminal domain; Metallo-dependent phosphatase-like; Purple acid phosphatase-like	-1.58168	-1.22892	evm.model.LG01.4258
PsSY0000198.1	Potassium channel, voltage-dependent, beta subunit, KCNAB-related; NADP-dependent oxidoreductase domain; NADP-dependent oxidoreductase domain superfamily	-0.129472	-0.71383	evm.model.LG01.4259
PsSY0024294.1		-0.644248	-1.37952	evm.model.LG01.4263
PsSY0011865.1	Alternative oxidase; Alternative oxidase superfamily	-0.491828	-0.920431	evm.model.LG01.4264
PsSY0027063.1		-1.38351	1.37053	evm.model.LG01.4265
PsSY0012862.1		-0.334163	-0.0913071	evm.model.LG01.4271
PsSY0006089.1	WD40 repeat; Small-subunit processome, Utp21; Quinoprotein alcohol dehydrogenase-like superfamily; WD40/YVTN repeat-like-containing domain superfamily; Anaphase-promoting complex subunit 4, WD40 domain; WD40-repeat-containing domain superfamily	0.233048	-1.38287	evm.model.LG01.4274
PsSY0023857.1		0.0955303	-0.312472	evm.model.LG01.4276
PsSY0026999.1		-0.0554465	-0.498103	evm.model.LG01.4277
PsSY0004337.1	Acetyl-CoA carboxylase, biotin carboxylase; Carbamoyl-phosphate synthetase large subunit-like, ATP-binding domain; Biotin carboxylase-like, N-terminal domain; Biotin carboxylase, C-terminal; Rudiment single hybrid motif; ATP-grasp fold; Biotin carboxylation domain; Pre-ATP-grasp domain superfamily	-0.464013	-0.32958	evm.model.LG01.4283
PsSY0017205.1		-0.216502	-1.26506	evm.model.LG01.4285
PsSY0000654.1	PB1 domain; B3 DNA binding domain; Auxin response factor domain; DNA-binding pseudobarrel domain superfamily; AUX/IAA domain; Auxin response factor	-0.870064	-1.33348	evm.model.LG01.4288
PsSY0020193.1		0.0859885	-0.285297	evm.model.LG01.4289
PsSY0017779.1		-0.260043	-1.28284	evm.model.LG01.4290
PsSY0017170.1		-0.187768	-1.91661	evm.model.LG01.4296
PsSY0027128.1		-0.572068	-0.514612	evm.model.LG01.4302
PsSY0001774.1	Galactokinase; GHMP kinase N-terminal domain; Mevalonate/galactokinase; GHMP kinase, C-terminal domain; Ribosomal protein S5 domain 2-type fold, subgroup; Galactokinase, N-terminal domain; Ribosomal protein S5 domain 2-type fold; GHMP kinase, C-terminal domain superfamily	-0.0422824	0.057839	evm.model.LG01.4306
PsSY0008170.1	Cytidyltransferase-like domain; Rossmann-like alpha/beta/alpha sandwich fold; Ethanolamine-phosphate cytidylyltransferase	0.114901	-0.304066	evm.model.LG01.4311
PsSY0001848.1	JmjC domain; Armadillo-like helical; Bifunctional lysine-specific demethylase and histidyl-hydroxylase NO66; Armadillo-type fold; JmjC domain-containing	0.245963	-1.41823	evm.model.LG01.4313
PsSY0015433.1		0.0472636	-0.601777	evm.model.LG01.4322
PsSY0021998.1		-0.399755	-1.04286	evm.model.LG01.4325
PsSY0011696.1	Pentatricopeptide repeat; Tetratricopeptide-like helical domain superfamily	-0.783856	-1.86344	evm.model.LG01.4328
PsSY0007786.1	P-loop containing nucleoside triphosphate hydrolase; DNA2/NAM7-like helicase	-1.63618	-1.82063	evm.model.LG01.4329
PsSY0008148.1	P-loop containing nucleoside triphosphate hydrolase; DNA2/NAM7-like helicase	-0.205471	-0.528141	evm.model.LG01.4330
PsSY0006351.1		0.244171	-0.939173	evm.model.LG01.4342
PsSY0020352.1		-0.504249	-1.19985	evm.model.LG01.4350
PsSY0006384.1	Aromatic-ring-hydroxylating dioxygenase, alpha subunit; Aromatic-ring-hydroxylating dioxygenase, alpha subunit, C-terminal domain; Rieske [2Fe-2S] iron-sulphur domain; Rieske [2Fe-2S] iron-sulphur domain superfamily; Aromatic-ring-hydroxylating dioxygenase	0.0200822	0.303026	evm.model.LG01.4356
PsSY0017342.1		-0.999145	-1.86798	evm.model.LG01.4357
PsSY0011529.1	Zinc finger, CCHC-type superfamily; Zinc finger CCHC domain-containing protein 10	-0.000656636	-0.127669	evm.model.LG01.4361
PsSY0023979.1		-0.657378	1.4362	evm.model.LG01.4363
PsSY0002087.1	Armadillo-type fold; CLEC16A/TT9, N-terminal; CLEC16A/TT9	-0.816109	-1.84073	evm.model.LG01.4366
PsSY0028594.1		-0.710121	-0.872577	evm.model.LG01.4374
PsSY0014875.1		-0.253068	-1.5428	evm.model.LG01.4375
PsSY0010979.1	K Homology domain, type 1; K Homology domain, type 1 superfamily	0.0481757	-0.55918	evm.model.LG01.4377
PsSY0018363.1		-0.411186	-0.165657	evm.model.LG01.4381
PsSY0025269.1		0.0498286	-0.087898	evm.model.LG01.4386
PsSY0007473.1	Rab-GTPase-TBC domain; Rab-GTPase-TBC domain superfamily	-1.02581	-1.21913	evm.model.LG01.4387
PsSY0010090.1	Protein of unknown function DUF4228, plant	-2.02271	0.284477	evm.model.LG01.4391
PsSY0018498.1		0.00015991	0.0162808	evm.model.LG01.4392
PsSY0001750.1	Pentatricopeptide repeat; Tetratricopeptide-like helical domain superfamily	-0.399913	-4.82897	evm.model.LG01.4393
PsSY0018853.1		-0.203074	-1.03864	evm.model.LG01.4397
PsSY0003607.1	Chaperone DnaK; Heat shock protein 70 family; Heat shock protein 70kD, peptide-binding domain superfamily; Heat shock protein 70kD, C-terminal domain superfamily; ATPase, nucleotide binding domain	-0.0413554	-1.17434	evm.model.LG01.4401
PsSY0016457.1		-0.735358	-0.941616	evm.model.LG01.4402
PsSY0017552.1		-1.52566	-1.54269	evm.model.LG01.4406
PsSY0008550.1	Domain of unknown function DUF632; Domain of unknown function DUF630	-0.435183	0.444709	evm.model.LG01.4408
PsSY0023258.1		-0.893156	-1.3324	evm.model.LG01.4409
PsSY0012907.1		-1.761	-2.91014	evm.model.LG01.4410
PsSY0025105.1		0.141925	-1.27314	evm.model.LG01.4414
PsSY0025209.1		-0.371677	-2.22855	evm.model.LG01.4429
PsSY0013862.1		-0.0339002	-1.20374	evm.model.LG01.4437
PsSY0025464.1		-0.574061	-0.632894	evm.model.LG01.4439
PsSY0023844.1		-0.0806895	-1.44061	evm.model.LG01.4440
PsSY0022799.1		-1.16688	-2.60745	evm.model.LG01.4448
PsSY0006578.1	Lysine-tRNA ligase, class II; Aminoacyl-tRNA synthetase, class II (D/K/N); OB-fold nucleic acid binding domain, AA-tRNA synthetase-type; Aminoacyl-tRNA synthetase, class II; Nucleic acid-binding, OB-fold; Lysyl-tRNA synthetase, class II, C-terminal; Bacterial/eukaryotic lysine-tRNA ligase, class II	0.466772	-0.0486307	evm.model.LG01.4449
PsSY0011226.1	Afadin/alpha-actinin-binding	0.0165043	-0.0865577	evm.model.LG01.4462
PsSY0024534.1		-0.576671	-1.57219	evm.model.LG01.4463
PsSY0005938.1	SET domain; Rubisco LSMT, substrate-binding domain; Rubisco LSMT, substrate-binding domain superfamily	-0.219611	-0.592068	evm.model.LG01.4470
PsSY0013405.1		-1.8086	-1.35245	evm.model.LG01.4472
PsSY0014166.1		-0.0224472	0.145859	evm.model.LG01.4473
PsSY0004737.1	AMP-dependent synthetase/ligase; AMP-binding enzyme, C-terminal domain; ANL, N-terminal domain	0.103537	-0.198287	evm.model.LG01.4484
PsSY0000937.1	CALMODULIN-BINDING PROTEIN60	-0.671001	-1.29283	evm.model.LG01.4496
PsSY0025404.1		-0.618436	-0.762954	evm.model.LG01.4497
PsSY0022578.1		-0.568202	-3.08498	evm.model.LG01.4499
PsSY0026231.1		-3.32153	0.972903	evm.model.LG01.4515
PsSY0014765.1		-0.0581808	-0.631809	evm.model.LG01.4516
PsSY0024682.1		-0.893755	-1.05547	evm.model.LG01.4518
PsSY0001863.1	Ionotropic glutamate receptor; Solute-binding protein family 3/N-terminal domain of MltF; Receptor, ligand binding region; Ionotropic glutamate receptor, plant; Periplasmic binding protein-like I	0.210559	1.13097	evm.model.LG01.4548
PsSY0027405.1		-0.0615685	-1.17927	evm.model.LG01.4551
PsSY0009560.1	Clp, repeat (R) domain; P-loop containing nucleoside triphosphate hydrolase; Clp, N-terminal domain superfamily	-0.629481	-0.824693	evm.model.LG01.4554
PsSY0021065.1		0.00799767	-1.21282	evm.model.LG01.4556
PsSY0005233.1		0.324867	-0.178272	evm.model.LG01.4558
PsSY0010053.1		0.151939	1.42076	evm.model.LG01.4561
PsSY0028942.1		0.218082	0.317934	evm.model.LG01.4574
PsSY0012354.1		-0.0231913	-0.829639	evm.model.LG01.4575
PsSY0015851.1		0.0875816	-0.283276	evm.model.LG01.4586
PsSY0002975.1	HAD-superfamily hydrolase, subfamily IG, 5'-nucleotidase; Purine 5'-nucleotidase; HAD superfamily; HAD-like superfamily	-0.417023	-2.54075	evm.model.LG01.4593
PsSY0029761.1		-1.77768	-0.349156	evm.model.LG01.4594
PsSY0024881.1		-1.12296	-0.467614	evm.model.LG01.4597
PsSY0024240.1		-0.0331934	-1.03987	evm.model.LG01.4603
PsSY0029521.1		-0.0997785	-2.02338	evm.model.LG01.4606
PsSY0011498.1	NAD-dependent epimerase/dehydratase; GDP-L-fucose synthase/GDP-L-colitose synthase; NAD(P)-binding domain superfamily	-0.241207	-0.0207635	evm.model.LG01.4607
PsSY0021477.1		-0.716053	-3.44394	evm.model.LG01.4609
PsSY0014556.1		-1.93524	-0.813233	evm.model.LG01.4611
PsSY0027454.1		-1.66675	-0.953095	evm.model.LG01.4612
PsSY0009639.1	Tetratricopeptide-like helical domain superfamily; Tetratricopeptide repeat; CLU domain; CLU domain containing protein; Clustered mitochondria protein, N-terminal; CLU central domain	-0.300907	-1.57364	evm.model.LG01.4615
PsSY0017831.1		-0.191176	-0.323028	evm.model.LG01.4618
PsSY0011460.1	Autophagy-related protein 11, C-terminal; Ubiquitin-like domain superfamily; Autophagy-related protein 11	-0.398586	-1.11598	evm.model.LG01.4619
PsSY0028862.1		-0.0778014	-0.429626	evm.model.LG01.4628
PsSY0024930.1		-0.882703	-0.517013	evm.model.LG01.4650
PsSY0004845.1	Target SNARE coiled-coil homology domain; Sec20	-1.21817	-1.44634	evm.model.LG01.4651
PsSY0015356.1		-0.0621583	-0.754833	evm.model.LG01.4660
PsSY0023919.1		0.16384	-1.42487	evm.model.LG01.4661
PsSY0017187.1		0.305931	-0.266587	evm.model.LG01.4662
PsSY0008322.1	SBP domain; Ankyrin repeat-containing domain superfamily; SBP domain superfamily; Squamosa promoter-binding-like protein	-0.214425	-1.73243	evm.model.LG01.4663
PsSY0026417.1		-0.0693177	-1.03903	evm.model.LG01.4664
PsSY0012301.1		0.110508	-0.491288	evm.model.LG01.4667
PsSY0011972.1	S-adenosylmethionine synthetase; S-adenosylmethionine synthetase, N-terminal; S-adenosylmethionine synthetase, central domain; S-adenosylmethionine synthetase, C-terminal; S-adenosylmethionine synthetase superfamily	0.0543898	-0.200789	evm.model.LG01.4668
PsSY0023223.1		-2.44268	0.20738	evm.model.LG01.4672
PsSY0019945.1		-0.465054	-2.3563	evm.model.LG01.4680
PsSY0006603.1	IQ motif, EF-hand binding site; Ankyrin repeat; IPT domain; CG-1 DNA-binding domain; Immunoglobulin-like fold; Immunoglobulin E-set; P-loop containing nucleoside triphosphate hydrolase; Ankyrin repeat-containing domain superfamily	-0.301058	-1.11923	evm.model.LG01.4687
PsSY0002052.1	Kinesin motor domain; P-loop containing nucleoside triphosphate hydrolase; Kinesin motor domain superfamily	-1.53683	-2.94833	evm.model.LG01.4688
PsSY0002795.1	Importin-beta, N-terminal domain; Armadillo-like helical; Armadillo-type fold	-0.138943	-0.684793	evm.model.LG01.4691
PsSY0014818.1		0.089431	-1.09999	evm.model.LG01.4695
PsSY0010841.1	YTH domain	-0.841678	-1.92294	evm.model.LG01.4696
PsSY0024831.1		0.146927	-0.639775	evm.model.LG01.4704
PsSY0011626.1	BCNT-C domain; SWR1-complex protein 5/Craniofacial development protein 1/2	-0.426189	-0.983737	evm.model.LG01.4706
PsSY0008038.1	Glycosyl transferase, family 8; Nucleotide-diphospho-sugar transferases; Galactinol synthase	-1.4072	-1.40647	evm.model.LG01.4711
PsSY0007719.1	HECT domain; HECT, E3 ligase catalytic domain; Ubiquitin-protein ligase E3B/C	-0.816408	-2.0126	evm.model.LG01.4714
PsSY0012901.1		-0.496228	-1.13211	evm.model.LG01.4716
PsSY0024149.1		-0.0595397	0.20353	evm.model.LG01.4718
PsSY0029604.1		-0.06788	-0.988332	evm.model.LG01.4721
PsSY0010117.1		-3.88117	-3.53852	evm.model.LG01.4723
PsSY0023812.1		-0.113455	-1.02622	evm.model.LG01.4724
PsSY0013154.1		-1.68672	-1.54886	evm.model.LG01.4726
PsSY0011224.1	Galactokinase; GHMP kinase N-terminal domain; Mevalonate/galactokinase; GHMP kinase, C-terminal domain; Ribosomal protein S5 domain 2-type fold, subgroup; Galactokinase, N-terminal domain; Ribosomal protein S5 domain 2-type fold; GHMP kinase, C-terminal domain superfamily	-0.0464522	-0.655951	evm.model.LG01.4732
PsSY0028732.1		-0.240484	2.20072	evm.model.LG01.4735
PsSY0001807.1	RNA recognition motif domain; WW domain; Paraneoplastic encephalomyelitis antigen; Nucleotide-binding alpha-beta plait domain superfamily; RNA-binding domain superfamily; WW domain superfamily	-0.0344262	-0.220555	evm.model.LG01.4736
PsSY0022804.1		-0.0610227	-0.147564	evm.model.LG01.4738
PsSY0012099.1		-0.187266	-0.854829	evm.model.LG01.4741
PsSY0005295.1		-0.0998858	-1.14251	evm.model.LG01.4746
PsSY0021341.1		-0.0722551	0.626679	evm.model.LG01.4752
PsSY0020411.1		-0.660664	-2.38259	evm.model.LG01.4759
PsSY0023055.1		-0.0518178	-0.436563	evm.model.LG01.4760
PsSY0012621.1		-1.54319	-0.776186	evm.model.LG01.4765
PsSY0002859.1		-0.0817771	-1.05939	evm.model.LG01.4766
PsSY0017041.1		-0.208827	-1.63441	evm.model.LG01.4768
PsSY0003007.1	Toll/interleukin-1 receptor homology (TIR) domain; Toll/interleukin-1 receptor homology (TIR) domain superfamily	0.242272	-0.0528951	evm.model.LG01.4780
PsSY0016278.1		-2.48365	-1.61724	evm.model.LG01.4786
PsSY0010509.1	Bromodomain; WD40 repeat; WD40/YVTN repeat-like-containing domain superfamily; WD40-repeat-containing domain superfamily; Bromodomain-like superfamily	-0.800201	-1.9242	evm.model.LG01.4808
PsSY0017190.1		-0.176021	-0.162566	evm.model.LG01.4813
PsSY0001793.1	Pyridine nucleotide-disulphide oxidoreductase, class I; Pyridine nucleotide-disulphide oxidoreductase, dimerisation domain; FAD/NAD-linked reductase, dimerisation domain superfamily; FAD/NAD(P)-binding domain; FAD/NAD(P)-binding domain superfamily	-1.0407	-1.2284	evm.model.LG01.4814
PsSY0011553.1	IQ motif, EF-hand binding site; Ankyrin repeat; CG-1 DNA-binding domain; Immunoglobulin-like fold; Immunoglobulin E-set; Ankyrin repeat-containing domain; Ankyrin repeat-containing domain superfamily	0.202154	-1.0524	evm.model.LG01.4818
PsSY0014520.1		-0.0114211	0.186494	evm.model.LG01.4820
PsSY0010541.1	JAB1/MPN/MOV34 metalloenzyme domain; USP8 dimerisation domain; MPN domain	-0.329025	-1.42465	evm.model.LG01.4823
PsSY0001975.1	Domain of unknown function DUF4378; DUF3741-associated sequence motif	0.134285	-1.66164	evm.model.LG01.4825
PsSY0003778.1	Armadillo; Importin-alpha, importin-beta-binding domain; Armadillo-like helical; Armadillo-type fold; Importin subunit alpha; Atypical Arm repeat; Importin-alpha, importin-beta-binding domain superfamily	-0.351578	-1.86256	evm.model.LG01.4829
PsSY0006506.1		-1.11243	-0.0211354	evm.model.LG01.4831
PsSY0021403.1		-1.49122	-1.59948	evm.model.LG01.4832
PsSY0000150.1	Signal transduction response regulator, receiver domain; Myb domain, plants; Homeobox-like domain superfamily; CheY-like superfamily; Response regulator B-type, plant; Myb domain	-0.34287	-1.9159	evm.model.LG01.4833
PsSY0012686.1		-1.77087	-1.19506	evm.model.LG01.4841
PsSY0021494.1		0.01799	0.693584	evm.model.LG01.4845
PsSY0006380.1	Bet v I/Major latex protein; START-like domain superfamily; Bet v I type allergen	-0.215142	-1.66502	evm.model.LG01.4850
PsSY0012761.1		-0.282878	-0.632081	evm.model.LG01.4851
PsSY0029195.1		-1.00402	-0.711366	evm.model.LG01.4855
PsSY0017301.1		-0.45248	-1.71913	evm.model.LG01.4856
PsSY0021019.1		-2.07214	-0.735536	evm.model.LG01.4857
PsSY0011034.1	WD40 repeat; LIS1 homology motif; CTLH, C-terminal LisH motif; Quinoprotein alcohol dehydrogenase-like superfamily; WD40/YVTN repeat-like-containing domain superfamily; Topless family; WD40-repeat-containing domain superfamily	-0.146654	-0.733911	evm.model.LG01.4858
PsSY0012566.1		-0.00288549	-0.487093	evm.model.LG01.4859
PsSY0024044.1		0.193431	-0.321944	evm.model.LG01.4861
PsSY0017245.1		-0.894333	-1.21393	evm.model.LG01.4863
PsSY0015273.1		-0.591467	-0.457019	evm.model.LG01.4866
PsSY0006892.1	Tetratricopeptide-like helical domain superfamily	-0.605353	-1.26637	evm.model.LG01.4867
PsSY0023485.1		-2.10117	-1.39238	evm.model.LG01.4886
PsSY0007485.1	RNA-dependent RNA polymerase, eukaryotic-type; RNA-binding domain superfamily	0.259703	0.262338	evm.model.LG01.4890
PsSY0019681.1		-0.0209454	-0.268966	evm.model.LG01.4897
PsSY0028480.1		-0.508251	-1.75243	evm.model.LG01.4911
PsSY0019730.1		-0.13297	-1.1019	evm.model.LG01.4912
PsSY0017704.1		-0.0811491	0.370744	evm.model.LG01.4915
PsSY0023869.1		-0.377333	0.181276	evm.model.LG01.4918
PsSY0002819.1	Protein kinase domain; Protein kinase-like domain superfamily	-0.0893831	-0.91301	evm.model.LG01.4925
PsSY0000197.1	BTB/POZ domain; MATH/TRAF domain; TRAF-like; SKP1/BTB/POZ domain superfamily; BTB/POZ and MATH domain-containing protein 1-6	-0.23822	-0.790854	evm.model.LG01.4926
PsSY0008117.1	Guanylate kinase-like domain; Guanylate kinase/L-type calcium channel beta subunit; Guanylate kinase; P-loop containing nucleoside triphosphate hydrolase	-0.0944881	-0.460686	evm.model.LG01.4927
PsSY0017852.1		-0.150508	-0.740632	evm.model.LG01.4929
PsSY0027569.1		0.191957	2.03738	evm.model.LG01.4958
PsSY0016278.1		-1.88442	-1.27709	evm.model.LG01.4959
PsSY0003007.1	Toll/interleukin-1 receptor homology (TIR) domain; Toll/interleukin-1 receptor homology (TIR) domain superfamily	0.18638	-0.599714	evm.model.LG01.4965
PsSY0000973.1	Protein of unknown function DUF247, plant	-0.781355	0.633482	evm.model.LG01.4979
PsSY0002859.1		-0.252351	-1.62246	evm.model.LG01.4982
PsSY0008748.1	Condensin II complex subunit H2, N-terminal; Condensin II complex subunit H2, middle domain; Condensin-2 complex subunit H2, C-terminal; Condensin-2 complex subunit H2	-0.81717	-0.0568348	evm.model.LG01.4985
PsSY0019681.1		-0.245241	-0.214676	evm.model.LG01.4988
PsSY0018660.1		-1.37392	-1.70255	evm.model.LG01.5002
PsSY0028480.1		-0.432935	-1.84432	evm.model.LG01.5003
PsSY0003651.1	Very-long-chain 3-ketoacyl-CoA synthase; FAE1/Type III polyketide synthase-like protein; 3-Oxoacyl-[acyl-carrier-protein (ACP)] synthase III, C-terminal; Thiolase-like	-0.44006	-0.19977	evm.model.LG01.5010
PsSY0006272.1	Translational (tr)-type GTP-binding domain; Translation elongation factor EFTu-like, domain 2; Translation protein, beta-barrel domain superfamily; Translation elongation factor EF1A/initiation factor IF2gamma, C-terminal; Initiation factor eIF2 gamma, C-terminal; P-loop containing nucleoside triphosphate hydrolase	-0.289521	-0.949145	evm.model.LG01.5011
PsSY0002389_PsSY0027299.1		-2.79279	-1.30729	evm.model.LG01.5014
PsSY0008060.1	WD40 repeat; Armadillo-like helical; WD40/YVTN repeat-like-containing domain superfamily; Armadillo-type fold; WD40-repeat-containing domain superfamily	-0.886473	-0.337669	evm.model.LG01.5015
PsSY0020048.1		-0.069263	-1.10328	evm.model.LG01.5017
PsSY0006680.1	Kinesin motor domain; P-loop containing nucleoside triphosphate hydrolase; Kinesin motor domain superfamily	-0.358503	-1.11875	evm.model.LG01.5022
PsSY0009852.1	Ulp1 protease family, C-terminal catalytic domain; Papain-like cysteine peptidase superfamily	-0.289694	-2.05051	evm.model.LG01.5023
PsSY0025667.1		-0.283339	-1.38258	evm.model.LG01.5024
PsSY0025620.1		-0.962612	-2.77567	evm.model.LG01.5026
PsSY0013172.1		-0.426705	-1.43121	evm.model.LG01.5029
PsSY0026337.1		0.126749	0.202874	evm.model.LG01.5030
PsSY0010201.1	Glycosyltransferase 34; Nucleotide-diphospho-sugar transferases	-0.508686	0.528994	evm.model.LG01.5032
PsSY0007497.1	PPM-type phosphatase domain; Protein phosphatase 2C family; PPM-type phosphatase domain superfamily	-0.118804	-0.55829	evm.model.LG01.5040
PsSY0010007.1	Cullin, N-terminal; Cullin homology domain; Cullin repeat-like-containing domain superfamily; Cullin protein, neddylation domain; Cullin homology domain superfamily; Winged helix-like DNA-binding domain superfamily; Winged helix DNA-binding domain superfamily; Cullin	-0.4651	-1.69038	evm.model.LG01.5056
PsSY0018154.1		-1.05101	-2.68994	evm.model.LG01.5059
PsSY0003432.1	Zinc finger, CW-type	-0.426912	-1.56539	evm.model.LG01.5064
PsSY0004778.1	CBS domain; Immunoglobulin-like fold; Immunoglobulin E-set; AMP-activated protein kinase, glycogen-binding domain	-0.290368	-1.18708	evm.model.LG01.5066
PsSY0027143.1		-0.110085	-1.29716	evm.model.LG01.5067
PsSY0003636.1	Zinc finger, CCCH-type; Zinc finger, CCCH-type superfamily	-0.456743	-0.550979	evm.model.LG01.5071
PsSY0006210.1	GTP binding domain; GTP1/OBG domain; GTP-binding protein Obg/CgtA; GTP-binding protein OBG, C-terminal; P-loop containing nucleoside triphosphate hydrolase; OBG-type guanine nucleotide-binding (G) domain; GTP-binding protein OBG, C-terminal domain superfamily; GTP1/OBG domain superfamily; OBG-type GTPase	0.24193	-1.5373	evm.model.LG01.5074
PsSY0001696.1	EF-hand domain; EF-hand domain pair; Serine/threonine-protein phosphatase 2A regulatory subunit B'' subunit gamma	0.0335237	-1.34793	evm.model.LG01.5076
PsSY0027598.1		-0.0605961	-1.76325	evm.model.LG01.5078
PsSY0023636.1		-0.296286	-1.73643	evm.model.LG01.5082
PsSY0027549.1		-0.758557	-2.51951	evm.model.LG01.5083
PsSY0009750.1	Fungal lipase-like domain; Alpha/Beta hydrolase fold	-0.0539688	-0.481787	evm.model.LG01.5084
PsSY0012846.1		-0.127052	-1.40205	evm.model.LG01.5087
PsSY0025918.1		-0.182307	-0.950794	evm.model.LG01.5102
PsSY0008288.1	Na+/H+ exchanger; Cation/H+ exchanger; Cation/H+ exchanger, CPA1 family	-2.35178	-2.27462	evm.model.LG01.5104
PsSY0000259.1	Protein kinase domain; Protein kinase-like domain superfamily; Armadillo-like helical; Armadillo-type fold; Microtubule-associated kinase-like protein RUNKEL	-1.76535	-0.652565	evm.model.LG01.5108
PsSY0028735.1		-0.587145	-1.63415	evm.model.LG01.5110
PsSY0020641.1		-0.396218	-1.26034	evm.model.LG01.5111
PsSY0012867.1		-0.562254	-2.59561	evm.model.LG01.5112
PsSY0004949.1	Zinc finger, RING-CH-type; Zinc finger, RING/FYVE/PHD-type	0.183394	0.580764	evm.model.LG01.5113
PsSY0017015.1		-0.397738	0.378625	evm.model.LG01.5117
PsSY0001849.1	SBP domain; SBP domain superfamily; Squamosa promoter-binding-like protein	0.290741	-0.13296	evm.model.LG01.5121
PsSY0028994.1		-0.821782	-1.907	evm.model.LG01.5124
PsSY0009314.1	WD40 repeat; WD40/YVTN repeat-like-containing domain superfamily; WD repeat protein DCAF11/LEC14B; G-protein beta WD-40 repeat; WD40-repeat-containing domain superfamily	0.061243	-0.474075	evm.model.LG01.5125
PsSY0001047.1	Protein kinase domain; Protein kinase-like domain superfamily	-1.75042	-1.09171	evm.model.LG01.5131
PsSY0013134.1		-0.231207	-1.23734	evm.model.LG01.5132
PsSY0005752.1	Protein DMP	-0.0812536	0.585872	evm.model.LG01.5141
PsSY0015919.1		-0.0521124	-0.201409	evm.model.LG01.5145
PsSY0010370.1	F-box domain; F-box associated domain, type 1; Galactose oxidase/kelch, beta-propeller; F-box associated interaction domain; F-box-like domain superfamily	-0.0259497	-0.801997	evm.model.LG01.5148
PsSY0012606.1		-0.251802	-0.191972	evm.model.LG01.5153
PsSY0003210.1	Proteasome component (PCI) domain; SAC3/GANP/THP3, conserved domain; SAC3/GANP/THP3	-0.537539	-0.691631	evm.model.LG01.5154
PsSY0029012.1		-0.233663	-1.17068	evm.model.LG01.5155
PsSY0012131.1		-0.149407	-1.06235	evm.model.LG01.5158
PsSY0017903.1		-0.24856	-1.06528	evm.model.LG01.5159
PsSY0007127.1	BSD domain; BSD domain superfamily	-0.801787	-2.09204	evm.model.LG01.5161
PsSY0021084.1		-0.0893632	-2.34257	evm.model.LG01.5168
PsSY0000197.1	BTB/POZ domain; MATH/TRAF domain; TRAF-like; SKP1/BTB/POZ domain superfamily; BTB/POZ and MATH domain-containing protein 1-6	-0.204652	-0.666261	evm.model.LG01.5170
PsSY0002819.1	Protein kinase domain; Protein kinase-like domain superfamily	-0.737413	-1.67393	evm.model.LG01.5171
PsSY0000272.1	Dienelactone hydrolase; Alpha/Beta hydrolase fold	-0.213519	-0.332869	evm.model.LG01.5179
PsSY0018442.1		0.833256	0.622798	evm.model.LG01.5180
PsSY0019730.1		-0.16393	-1.39341	evm.model.LG01.5185
PsSY0015337.1		-0.143544	0.141237	evm.model.LG01.5192
PsSY0020491.1		-0.931816	-1.40081	evm.model.LG01.5193
PsSY0000419.1	Transmembrane protein TMEM64; SNARE associated Golgi protein	0.124517	-0.726914	evm.model.LG01.5194
PsSY0000798.1	Glutamine amidotransferase type 2 domain; Domain of unknown function DUF3700; Nucleophile aminohydrolases, N-terminal; Stem-specific protein TSJT1-like	-0.596586	-0.112579	evm.model.LG01.5210
PsSY0006124.1	PMR5 N-terminal domain; PC-Esterase; Trichome birefringence-like family	0.0327289	-1.3555	evm.model.LG01.5215
PsSY0015561.1		-0.859406	-0.88299	evm.model.LG01.5223
PsSY0024580.1		-1.10661	-0.652385	evm.model.LG01.5224
PsSY0028433.1		-0.128355	-0.0617577	evm.model.LG01.5226
PsSY0016028.1		-0.571738	-1.66169	evm.model.LG01.5228
PsSY0016716.1		-0.159862	0.716394	evm.model.LG01.5235
PsSY0005516.1	Cyclin, N-terminal; Cyclin-like superfamily; Cyclin/Cyclin-like subunit Ssn8	0.0152558	-1.39124	evm.model.LG01.5236
PsSY0025702.1		-0.745613	-1.45574	evm.model.LG01.5237
PsSY0017934.1		-0.460962	-0.897364	evm.model.LG01.5238
PsSY0011689.1	Leucine-rich repeat domain superfamily; F-box-like domain superfamily	0.167262	-1.00722	evm.model.LG01.5251
PsSY0012269.1		-0.340129	-1.38054	evm.model.LG01.5256
PsSY0004486.1	GDP-fucose protein O-fucosyltransferase; Putative O-fucosyltransferase, plant	-0.0116792	-0.169731	evm.model.LG01.5258
PsSY0029729.1		0.161066	-0.0718682	evm.model.LG01.5266
PsSY0011391.1	Protein NO VEIN, C-terminal; Histidine kinase/HSP90-like ATPase superfamily	-0.714713	-2.60469	evm.model.LG01.5270
PsSY0020804.1		0.354182	-0.372894	evm.model.LG01.5274
PsSY0016716.1		-0.0821821	0.566429	evm.model.LG01.5283
PsSY0025702.1		-0.818049	-0.767003	evm.model.LG01.5287
PsSY0017934.1		-1.35567	-3.23213	evm.model.LG01.5288
PsSY0010166.1	F-box domain; Leucine-rich repeat domain superfamily; F-box-like domain superfamily	-0.516174	-1.34189	evm.model.LG01.5300
PsSY0011689.1	Leucine-rich repeat domain superfamily; F-box-like domain superfamily	-0.000273431	-1.35034	evm.model.LG01.5301
PsSY0004486.1	GDP-fucose protein O-fucosyltransferase; Putative O-fucosyltransferase, plant	-0.578499	-0.806178	evm.model.LG01.5306
PsSY0011391.1	Protein NO VEIN, C-terminal; Histidine kinase/HSP90-like ATPase superfamily	-0.586506	-3.28702	evm.model.LG01.5309
PsSY0008521.1	tRNA-binding domain; Aminoacyl-tRNA synthetase, class Ia, anticodon-binding; Nucleic acid-binding, OB-fold; Rossmann-like alpha/beta/alpha sandwich fold; Methionyl-tRNA synthetase; Methionyl/Leucyl tRNA synthetase; Methionine-tRNA ligase, type 1; Methionyl-tRNA synthetase, Zn-domain; Methioninyl-tRNA synthetase core domain	0.0118714	-1.14119	evm.model.LG01.5311
PsSY0001984.1	Ribosomal protein S26e; Ribosomal protein S26e superfamily	0.298203	0.208275	evm.model.LG01.5316
PsSY0008986.1	mRNA splicing factor SYF2	-0.628775	-1.93662	evm.model.LG01.5317
PsSY0019242.1		-0.0259924	-0.804723	evm.model.LG01.5318
PsSY0025010.1		0.289911	-1.28334	evm.model.LG01.5322
PsSY0013928.1		-0.149867	-1.0028	evm.model.LG01.5326
PsSY0019989.1		-0.11631	-0.811931	evm.model.LG01.5328
PsSY0023120.1		-0.567049	-1.4911	evm.model.LG01.5336
PsSY0019242.1		-0.318984	-1.99228	evm.model.LG01.5339
PsSY0000388.1	Methyltransferase type 11; S-adenosyl-L-methionine-dependent methyltransferase	-0.0425716	-1.92839	evm.model.LG01.5341
PsSY0006514.1	Toll/interleukin-1 receptor homology (TIR) domain; NB-ARC; P-loop containing nucleoside triphosphate hydrolase; Leucine-rich repeat domain superfamily; Toll/interleukin-1 receptor homology (TIR) domain superfamily; Apoptotic protease-activating factors, helical domain; Disease resistance protein, plants	-0.602894	-1.4157	evm.model.LG01.5344
PsSY0023640.1		0.50044	-0.532748	evm.model.LG01.5351
PsSY0010338.1	APO domain	-0.0973616	-0.932851	evm.model.LG01.5363
PsSY0008176.1		0.233952	-1.41241	evm.model.LG01.5364
PsSY0023120.1		-0.958749	-2.55194	evm.model.LG01.5365
PsSY0027256.1		-0.639104	-1.89657	evm.model.LG01.5366
PsSY0016278.1		-0.775871	-1.23654	evm.model.LG01.5369
PsSY0026969.1		-0.55815	-0.197331	evm.model.LG01.5370
PsSY0006543.1		-0.0690985	-1.65819	evm.model.LG01.5371
PsSY0026850.1		-0.607589	-0.382018	evm.model.LG01.5373
PsSY0012529.1		0.13087	-0.476557	evm.model.LG01.5374
PsSY0016636.1		-0.114792	-0.130744	evm.model.LG01.5376
PsSY0026382.1		0.270166	-0.738458	evm.model.LG01.5382
PsSY0017201.1		-1.30004	-1.3108	evm.model.LG01.5383
PsSY0000146.1	Exostosin-like; Exostosin, GT47 domain	-1.9338	-0.263928	evm.model.LG01.5386
PsSY0003821.1	Exostosin-like; Exostosin, GT47 domain	-1.11622	-3.00483	evm.model.LG01.5387
PsSY0007617.1	Lysine methyltransferase	-0.242327	-0.540418	evm.model.LG01.5391
PsSY0029356.1		-0.517882	-1.29815	evm.model.LG01.5407
PsSY0012114.1		-0.170964	-0.165719	evm.model.LG01.5409
PsSY0011107.1	Zinc finger, Sec23/Sec24-type; Sec23/Sec24, trunk domain; Sec23/Sec24, helical domain; Gelsolin-like domain; Sec23/Sec24 beta-sandwich; ADF-H/Gelsolin-like domain superfamily; Zinc finger, Sec23/Sec24-type superfamily; Sec23/Sec24 helical domain superfamily; Gelsolin-like domain superfamily; von Willebrand factor A-like domain superfamily; Protein transport protein Sec23	-1.10036	-2.18021	evm.model.LG01.5414
PsSY0019428.1		0.182934	0.201865	evm.model.LG01.5415
PsSY0008633.1	Pentatricopeptide repeat; Tetratricopeptide-like helical domain superfamily	-0.076855	-0.220397	evm.model.LG01.5419
PsSY0022765.1		-0.217017	-1.36896	evm.model.LG01.5423
PsSY0026880.1		-0.70342	-0.675809	evm.model.LG01.5425
PsSY0020360.1		-1.58637	-1.01804	evm.model.LG01.5428
PsSY0020282.1		-0.468268	-1.19343	evm.model.LG01.5437
PsSY0004951.1	AMP-dependent synthetase/ligase; ANL, N-terminal domain	-0.0371584	-1.31954	evm.model.LG01.5440
PsSY0017147.1		-0.946804	-4.33405	evm.model.LG01.5441
PsSY0000685.1	Lysine methyltransferase; S-adenosyl-L-methionine-dependent methyltransferase	0.440777	-0.361053	evm.model.LG01.5446
PsSY0027185.1		-0.782463	-3.59253	evm.model.LG01.5457
PsSY0020282.1		-0.725548	-1.64249	evm.model.LG01.5461
PsSY0004951.1	AMP-dependent synthetase/ligase; ANL, N-terminal domain	-0.229679	-1.41136	evm.model.LG01.5464
PsSY0003175.1	Selenium-binding protein	-0.806702	-0.961281	evm.model.LG01.5467
PsSY0003821.1	Exostosin-like; Exostosin, GT47 domain	-1.20383	-3.25916	evm.model.LG01.5482
PsSY0017201.1		-1.30857	-1.49569	evm.model.LG01.5486
PsSY0016636.1		-0.233918	-0.236972	evm.model.LG01.5492
PsSY0026850.1		-0.694774	-0.591956	evm.model.LG01.5495
PsSY0009709.1		-0.182562	-1.84967	evm.model.LG01.5498
PsSY0023861.1		0.0148684	-1.02734	evm.model.LG01.5504
PsSY0008633.1	Pentatricopeptide repeat; Tetratricopeptide-like helical domain superfamily	-0.229889	-1.96908	evm.model.LG01.5511
PsSY0019428.1		0.299322	0.152811	evm.model.LG01.5515
PsSY0011107.1	Zinc finger, Sec23/Sec24-type; Sec23/Sec24, trunk domain; Sec23/Sec24, helical domain; Gelsolin-like domain; Sec23/Sec24 beta-sandwich; ADF-H/Gelsolin-like domain superfamily; Zinc finger, Sec23/Sec24-type superfamily; Sec23/Sec24 helical domain superfamily; Gelsolin-like domain superfamily; von Willebrand factor A-like domain superfamily; Protein transport protein Sec23	-1.24937	-2.58284	evm.model.LG01.5516
PsSY0012114.1		-0.294412	-0.592011	evm.model.LG01.5520
PsSY0029356.1		-0.284169	-0.422814	evm.model.LG01.5522
PsSY0001319.1	Cystatin domain	0.0540691	0.883791	evm.model.LG01.5526
PsSY0018162.1		-1.27007	-0.964463	evm.model.LG01.5527
PsSY0029341.1		-0.114127	-1.11861	evm.model.LG01.5528
PsSY0007536.1	Amine oxidase; Phytoene desaturase; FAD/NAD(P)-binding domain superfamily	0.0171236	-1.7186	evm.model.LG01.5535
PsSY0007578.1	Protein kinase domain; Gnk2-homologous domain; Protein kinase-like domain superfamily; Gnk2-homologous domain superfamily	-0.685174	-3.07732	evm.model.LG01.5541
PsSY0029356.1		-0.158289	-0.431762	evm.model.LG01.5545
PsSY0025409.1		-0.00889115	-1.44114	evm.model.LG01.5556
PsSY0012810.1		-1.22025	-2.76149	evm.model.LG01.5562
PsSY0016813.1		-0.807138	-2.36891	evm.model.LG01.5570
PsSY0028938.1		0.0362905	-0.32489	evm.model.LG01.5571
PsSY0025767.1		-0.0753104	-0.797479	evm.model.LG01.5573
PsSY0012081.1		-1.21026	-0.347856	evm.model.LG01.5579
PsSY0000776.1	Aspartic peptidase A1 family; Aspartic peptidase domain superfamily; Xylanase inhibitor, C-terminal; Xylanase inhibitor, N-terminal; Peptidase family A1 domain	0.0808682	-1.05595	evm.model.LG01.5580
PsSY0005169.1	PWWP domain; SET domain; Post-SET domain; FY-rich, N-terminal; FY-rich, C-terminal; Zinc finger, FYVE/PHD-type; Zinc finger, RING/FYVE/PHD-type; Zinc finger, PHD-finger; Extended PHD (ePHD) domain	-0.992076	-2.86019	evm.model.LG01.5582
PsSY0012244.1		-0.17269	-1.05017	evm.model.LG01.5583
PsSY0006955.1	RNA polymerase II associated factor Paf1	-0.447559	-1.35128	evm.model.LG01.5589
PsSY0008771.1	Glycoside hydrolase, family 19, catalytic; Glycoside hydrolase, family 19; Lysozyme-like domain superfamily	-0.0403659	-0.525552	evm.model.LG01.5596
PsSY0029775.1		-0.360204	-1.11995	evm.model.LG01.5598
PsSY0018154.1		-0.410289	-1.60393	evm.model.LG01.5601
PsSY0026740.1		-0.124002	-0.899175	evm.model.LG01.5602
PsSY0012142.1		-0.129869	-2.2036	evm.model.LG01.5603
PsSY0019155.1		0.145925	-0.595295	evm.model.LG01.5604
PsSY0020480.1		-0.212093	-0.703264	evm.model.LG01.5606
PsSY0016309.1		-0.468001	-1.73851	evm.model.LG01.5624
PsSY0004787.1	Pyruvate/Phosphoenolpyruvate kinase-like domain superfamily; Pyruvate kinase-like domain superfamily	-0.0299892	-1.08007	evm.model.LG01.5625
PsSY0007161.1		-0.707507	1.44002	evm.model.LG01.5638
PsSY0025200.1		-0.291508	-3.09007	evm.model.LG01.5649
PsSY0021847.1		-0.103125	-1.53502	evm.model.LG01.5651
PsSY0001408.1	Solute carrier family 35 member SLC35F1/F2/F6	-0.728652	-0.992725	evm.model.LG01.5652
PsSY0018874.1		-0.0650856	-1.13266	evm.model.LG01.5656
PsSY0001470.1	Aminoacyl-tRNA synthetase, class Ia; Isoleucine-tRNA ligase; Valyl/Leucyl/Isoleucyl-tRNA synthetase, editing domain; Aminoacyl-tRNA synthetase, class Ia, anticodon-binding; Methionyl/Valyl/Leucyl/Isoleucyl-tRNA synthetase, anticodon-binding; Rossmann-like alpha/beta/alpha sandwich fold; Isoleucine-tRNA ligase, type 2	-0.585631	-1.58278	evm.model.LG01.5660
PsSY0010951.1	Biotin synthase/Biotin biosynthesis bifunctional protein BioAB; Radical SAM; Biotin and thiamin synthesis-associated domain; Aldolase-type TIM barrel; Biotin synthase	-0.00646129	0.124232	evm.model.LG01.5662
PsSY0028567.1		-0.41146	-7.66805	evm.model.LG01.5677
PsSY0012477.1		-0.762113	-1.78306	evm.model.LG01.5678
PsSY0013938.1		-0.101686	-0.753553	evm.model.LG01.5679
PsSY0000253.1	SANT associated	-0.0838323	-1.03756	evm.model.LG01.5681
PsSY0013148.1		-0.436121	-1.50668	evm.model.LG01.5689
PsSY0000551.1	Ubiquitin-like domain; UBX domain; Ubiquitin-like domain superfamily; Thioredoxin-like superfamily	-0.222099	-1.54627	evm.model.LG01.5690
PsSY0023725.1		-1.13795	-3.26622	evm.model.LG01.5691
PsSY0015263.1		-0.103596	-0.631022	evm.model.LG01.5693
PsSY0029233.1		-0.294521	-0.189375	evm.model.LG01.5694
PsSY0029231.1		0.0165102	-0.440289	evm.model.LG01.5699
PsSY0024207.1		-0.358648	-0.992582	evm.model.LG01.5711
PsSY0011631.1		-0.492637	-1.19315	evm.model.LG01.5715
PsSY0003305.1	Bromodomain; ATPase, AAA-type, core; P-loop containing nucleoside triphosphate hydrolase; Bromodomain-like superfamily; AAA ATPase, AAA+ lid domain	-0.495242	-1.96055	evm.model.LG01.5716
PsSY0010570.1	Armadillo-type fold	-0.402181	-1.99189	evm.model.LG01.5718
PsSY0008159.1	GUN4-like; GUN4-like superfamily	0.00275423	1.3706	evm.model.LG01.5727
PsSY0013628.1		-0.574158	-2.24373	evm.model.LG01.5730
PsSY0010765.1	DNA polymerase III, clamp loader complex, gamma/delta/delta subunit, C-terminal; P-loop containing nucleoside triphosphate hydrolase	-0.0933	-0.930525	evm.model.LG01.5734
PsSY0019424.1		-1.07766	-0.430475	evm.model.LG01.5735
PsSY0009616.1	Cytochrome c oxidase subunit 5c	0.386921	-0.308115	evm.model.LG01.5737
PsSY0012255.1		-0.168929	-0.218889	evm.model.LG01.5738
PsSY0026535.1		-0.198403	-1.47247	evm.model.LG01.5741
PsSY0000909.1	Gemin2/Brr1	-0.267756	-1.29333	evm.model.LG01.5743
PsSY0006880.1	Armadillo-like helical; Armadillo-type fold; Protein SWEETIE	-0.221325	-3.16491	evm.model.LG01.5747
PsSY0022421.1		0.3266	0.636096	evm.model.LG01.5750
PsSY0012477.1		-0.865589	-2.18993	evm.model.LG01.5752
PsSY0012192.1		0.207737	-2.00738	evm.model.LG01.5755
PsSY0016278.1		-0.262606	-0.931053	evm.model.LG01.5758
PsSY0022663.1		0.154485	-0.42041	evm.model.LG01.5767
PsSY0003305.1	Bromodomain; ATPase, AAA-type, core; P-loop containing nucleoside triphosphate hydrolase; Bromodomain-like superfamily; AAA ATPase, AAA+ lid domain	-0.470809	-1.57513	evm.model.LG01.5771
PsSY0010570.1	Armadillo-type fold	-0.598481	-3.19129	evm.model.LG01.5773
PsSY0011162.1	Helicase, C-terminal; Helicase-associated domain; DEAD/DEAH box helicase domain; Domain of unknown function DUF1605; Helicase superfamily 1/2, ATP-binding domain; P-loop containing nucleoside triphosphate hydrolase	-0.110774	-1.90414	evm.model.LG01.5778
PsSY0008159.1	GUN4-like; GUN4-like superfamily	-0.0727193	1.17519	evm.model.LG01.5781
PsSY0029118.1		-0.00323782	-1.1682	evm.model.LG01.5782
PsSY0013628.1		-0.969891	-2.02619	evm.model.LG01.5785
PsSY0019424.1		-1.06027	-0.480432	evm.model.LG01.5792
PsSY0009616.1	Cytochrome c oxidase subunit 5c	0.396474	0.215387	evm.model.LG01.5794
PsSY0024392.1		0.151892	-1.22517	evm.model.LG01.5795
PsSY0013061.1		0.287755	-0.631152	evm.model.LG01.5797
PsSY0011638.1	WD40 repeat; WD40/YVTN repeat-like-containing domain superfamily; The WD repeat Cdc20/Fizzy family; WD40-repeat-containing domain superfamily	-0.14247	-1.34505	evm.model.LG01.5801
PsSY0015948.1		0.0416499	-2.03354	evm.model.LG01.5802
PsSY0026394.1		-0.228274	-1.63173	evm.model.LG01.5804
PsSY0023750.1		-0.066858	-0.0291776	evm.model.LG01.5805
PsSY0022645.1		-0.487598	-1.16696	evm.model.LG01.5807
PsSY0000288.1	B-box-type zinc finger	0.303511	-0.244755	evm.model.LG01.5810
PsSY0016840.1		-0.428043	-0.174574	evm.model.LG01.5812
PsSY0010768.1	Basic-leucine zipper domain	-0.542085	-2.00862	evm.model.LG01.5814
PsSY0018446.1		-0.301168	-1.41311	evm.model.LG01.5820
PsSY0010277.1	Transmembrane protein DDB_G0292058-like	-0.611536	-0.915206	evm.model.LG01.5825
PsSY0005120.1	Homeobox-like domain superfamily; Protein of unknown function DUF3755	-1.01348	-0.42584	evm.model.LG01.5826
PsSY0015394.1		-0.633537	-1.5147	evm.model.LG01.5829
PsSY0028562.1		-0.395934	-1.12881	evm.model.LG01.5832
PsSY0012652.1		-0.651111	-1.42075	evm.model.LG01.5834
PsSY0012525.1		0.119565	-0.249037	evm.model.LG01.5843
PsSY0027807.1		0.224321	-0.185878	evm.model.LG01.5848
PsSY0028538.1		0.162766	-0.438674	evm.model.LG01.5872
PsSY0009894.1	Protein kinase domain; Serine-threonine/tyrosine-protein kinase, catalytic domain; Leucine-rich repeat; Protein kinase-like domain superfamily; Leucine-rich repeat-containing N-terminal, plant-type; Leucine-rich repeat domain superfamily	-2.35379	-3.21184	evm.model.LG01.5888
PsSY0022984.1		0.0724891	-0.197197	evm.model.LG01.5894
PsSY0008979.1	Rab-GTPase-TBC domain; Rab-GTPase-TBC domain superfamily	0.0197049	-0.593962	evm.model.LG01.5898
PsSY0012525.1		0.101691	-0.7336	evm.model.LG01.5900
PsSY0028562.1		-0.659962	-1.35034	evm.model.LG01.5906
PsSY0005120.1	Homeobox-like domain superfamily; Protein of unknown function DUF3755	-1.14903	-1.1884	evm.model.LG01.5911
PsSY0010277.1	Transmembrane protein DDB_G0292058-like	-0.846872	-0.843851	evm.model.LG01.5912
PsSY0013027.1		0.177546	0.0969512	evm.model.LG01.5917
PsSY0018169.1		-0.365304	-1.71931	evm.model.LG01.5918
PsSY0018446.1		-0.0409994	-1.66632	evm.model.LG01.5922
PsSY0009729.1		0.345687	-1.00106	evm.model.LG01.5924
PsSY0010286.1	RNA recognition motif domain; Nucleotide-binding alpha-beta plait domain superfamily; Spen paralogue and orthologue SPOC, C-terminal; RNA-binding domain superfamily	-0.837227	-0.85674	evm.model.LG01.5926
PsSY0010768.1	Basic-leucine zipper domain	-0.0154599	-1.09656	evm.model.LG01.5930
PsSY0016840.1		-0.652198	-0.944796	evm.model.LG01.5932
PsSY0000288.1	B-box-type zinc finger	0.143045	-0.784758	evm.model.LG01.5933
PsSY0017621.1		0.16971	-1.20654	evm.model.LG01.5949
PsSY0012461.1		-0.165152	-0.7801	evm.model.LG01.5953
PsSY0000158.1	Sas10/Utp3/C1D; Sas10 C-terminal domain	-0.00495171	-0.513141	evm.model.LG01.5956
PsSY0024507.1		0.291829	-1.04066	evm.model.LG01.5965
PsSY0015750.1		-0.0169155	-0.49145	evm.model.LG01.5978
PsSY0028538.1		-0.55051	-0.261456	evm.model.LG01.5980
PsSY0021990.1		0.210643	-0.318081	evm.model.LG01.5983
PsSY0006396.1	Peptidase C19, ubiquitin carboxyl-terminal hydrolase; Peptidase C19, ubiquitin-specific peptidase, DUSP domain; Ubiquitin specific protease domain; Papain-like cysteine peptidase superfamily	-0.166016	-1.72238	evm.model.LG01.5987
PsSY0002309.1	Zinc finger, TFIIS-type; DNA-directed RNA polymerase subunit/transcription factor S	1.01483	0.625522	evm.model.LG01.5988
PsSY0000948.1	Protein of unknown function DUF1350; Alpha/Beta hydrolase fold	0.353991	-0.460294	evm.model.LG01.5993
PsSY0004140.1	Exostosin-like; Exostosin, GT47 domain	-0.959735	-0.253513	evm.model.LG01.5994
PsSY0024201.1		-0.0893986	-0.772799	evm.model.LG01.6000
PsSY0010110.1	Type I phosphodiesterase/nucleotide pyrophosphatase/phosphate transferase; Alkaline-phosphatase-like, core domain superfamily; GPI ethanolamine phosphate transferase 3	-0.455095	-1.21876	evm.model.LG01.6001
PsSY0004132.1	Pectinacetylesterase/NOTUM	-0.157694	-0.263591	evm.model.LG01.6002
PsSY0002038.1	Leucine-rich repeat; Protein prenyltransferase, alpha subunit; Leucine-rich repeat domain superfamily	-0.323288	-0.988235	evm.model.LG01.6011
PsSY0004796.1	Helicase, C-terminal; DEAD/DEAH box helicase domain; Helicase superfamily 1/2, ATP-binding domain; Domain of unknown function DUF4217; P-loop containing nucleoside triphosphate hydrolase	-0.436092	-0.565248	evm.model.LG02.1
PsSY0026708.1		-1.12987	-0.815897	evm.model.LG02.4
PsSY0002025.1	Haem-binding uptake, Tiki superfamily, ChaN; Protein RETICULATA-related	-0.41011	-0.592252	evm.model.LG02.20
PsSY0020126.1		0.24214	-0.663741	evm.model.LG02.28
PsSY0029638.1		-0.325836	-1.10146	evm.model.LG02.32
PsSY0013216.1		0.0370243	-0.120013	evm.model.LG02.34
PsSY0005371.1		0.152967	-1.32439	evm.model.LG02.42
PsSY0007229.1	WEB family	0.0840702	0.184534	evm.model.LG02.51
PsSY0012977.1		-0.430712	-0.881367	evm.model.LG02.52
PsSY0019629.1		-0.583112	-0.768023	evm.model.LG02.54
PsSY0011078.1	Reticulon; Reticulon-like protein, plant	0.153943	-0.348316	evm.model.LG02.58
PsSY0021253.1		0.0759463	-0.57647	evm.model.LG02.59
PsSY0028263.1		-0.0415075	0.0623937	evm.model.LG02.63
PsSY0018740.1		0.0261051	0.0316868	evm.model.LG02.65
PsSY0016995.1		-0.663281	0.0113808	evm.model.LG02.66
PsSY0024723.1		-0.662719	-0.713069	evm.model.LG02.71
PsSY0019711.1		-0.0581246	-0.695692	evm.model.LG02.72
PsSY0013824.1		-0.858338	-0.890612	evm.model.LG02.73
PsSY0001401.1	Zinc finger, RING-type; Zinc finger, RING/FYVE/PHD-type	0.00049115	1.0156	evm.model.LG02.74
PsSY0006922.1	Chalcone isomerase; Chalcone isomerase, 3-layer sandwich; Chalcone isomerase, orthogonal bundle domain superfamily; Chalcone isomerase superfamily; Chalcone--flavonone isomerase 3-like	-0.523068	-0.300772	evm.model.LG02.75
PsSY0017019.1		-0.71417	-0.606651	evm.model.LG02.79
PsSY0028896.1		0.110072	-1.0701	evm.model.LG02.81
PsSY0008369.1	Glycerol-3-phosphate dehydrogenase, NAD-dependent, C-terminal; Glycerol-3-phosphate dehydrogenase, NAD-dependent; 6-phosphogluconate dehydrogenase-like, C-terminal domain superfamily; Glycerol-3-phosphate dehydrogenase, NAD-dependent, N-terminal; 6-phosphogluconate dehydrogenase, domain 2; NAD(P)-binding domain superfamily	-0.115618	-0.555617	evm.model.LG02.84
PsSY0015410.1		-0.295019	-1.24191	evm.model.LG02.86
PsSY0005870.1	Rhodanese-like domain; tRNA uridine(34) hydroxylase; Rhodanese-like domain superfamily; tRNA uridine(34) hydroxylase, N-terminal	0.0660337	-0.452986	evm.model.LG02.89
PsSY0025544.1		0.0600671	-1.61335	evm.model.LG02.93
PsSY0008946.1	Probable zinc-ribbon domain, plant; Protein enhanced disease resistance 4-like	0.107202	0.0166818	evm.model.LG02.95
PsSY0004931.1	Protein Networked (NET), actin-binding (NAB) domain	-0.805766	-0.626666	evm.model.LG02.97
PsSY0024271.1		0.0463997	-0.0690629	evm.model.LG02.103
PsSY0019398.1		0.199879	-0.789575	evm.model.LG02.108
PsSY0001472.1	WD40 repeat; WD40/YVTN repeat-like-containing domain superfamily; WD40-repeat-containing domain superfamily	-0.359433	-0.68402	evm.model.LG02.109
PsSY0023752.1		-0.0767212	-1.14378	evm.model.LG02.111
PsSY0004335.1		-0.370189	-0.909951	evm.model.LG02.116
PsSY0029027.1		0.259322	-0.228097	evm.model.LG02.138
PsSY0013708.1		0.0274374	-0.45814	evm.model.LG02.143
PsSY0002978.1	DNA helicase, UvrD/REP type; DExx box DNA helicase domain superfamily; UvrD-like helicase, ATP-binding domain; UvrD-like DNA helicase, C-terminal; P-loop containing nucleoside triphosphate hydrolase	0.128355	-1.4012	evm.model.LG02.147
PsSY0012020.1	Oleosin	0.0551439	1.67498	evm.model.LG02.167
PsSY0016356.1		-0.779047	-1.4778	evm.model.LG02.171
PsSY0015014.1		-0.260317	-1.40526	evm.model.LG02.173
PsSY0010653.1	Armadillo-like helical; BP28, C-terminal domain; Armadillo-type fold; U3 small nucleolar RNA-associated protein 10, N-terminal; U3 small nucleolar RNA-associated protein 10	0.0139568	-1.41178	evm.model.LG02.174
PsSY0016151.1		-0.239422	0.680989	evm.model.LG02.176
PsSY0011793.1	Diacylglycerol kinase, catalytic domain; NAD kinase/diacylglycerol kinase-like domain superfamily; Inorganic polyphosphate/ATP-NAD kinase, N-terminal	-0.658393	-2.46411	evm.model.LG02.180
PsSY0005393.1	Rho GTPase-activating protein domain; Rho GTPase activation protein	-0.0612682	-1.17566	evm.model.LG02.184
PsSY0024448_PsSY0009491.1		0.0707854	-0.0317913	evm.model.LG02.190
PsSY0022113.1		-0.37235	0.127808	evm.model.LG02.192
PsSY0006559.1	NB-ARC; P-loop containing nucleoside triphosphate hydrolase; Leucine-rich repeat domain superfamily; Winged helix-like DNA-binding domain superfamily; Rx, N-terminal; Apoptotic protease-activating factors, helical domain; Disease resistance protein, plants	-1.15548	-1.29973	evm.model.LG02.193
PsSY0018135.1		-0.381632	-0.839281	evm.model.LG02.195
PsSY0016756.1		-0.0260494	0.318339	evm.model.LG02.203
PsSY0000652.1	P-loop containing nucleoside triphosphate hydrolase	-0.103825	-1.36345	evm.model.LG02.204
PsSY0016486.1		-0.78247	-1.05797	evm.model.LG02.207
PsSY0010403.1	Conserved oligomeric Golgi complex subunit 7	-0.0714962	-0.695382	evm.model.LG02.213
PsSY0017711.1		-0.262869	-1.45621	evm.model.LG02.217
PsSY0000299.1	IQ motif, EF-hand binding site; BAG family molecular chaperone regulator 5/6/7/8	-0.284421	-0.219435	evm.model.LG02.220
PsSY0009247.1	Glycosyl hydrolase family 32, N-terminal; Glycosyl hydrolase family 32, C-terminal; Concanavalin A-like lectin/glucanase domain superfamily; Glycosyl hydrolase, five-bladed beta-propellor domain superfamily	0.0419997	0.162749	evm.model.LG02.221
PsSY0017427.1		-0.751331	-1.2739	evm.model.LG02.222
PsSY0003278.1	Pectinesterase inhibitor domain; Invertase/pectin methylesterase inhibitor domain superfamily	-0.0868811	0.234707	evm.model.LG02.237
PsSY0028062.1		-0.720651	-1.11251	evm.model.LG02.239
PsSY0022829.1		0.236083	0.0696002	evm.model.LG02.240
PsSY0010495.1	Pentatricopeptide repeat; Tetratricopeptide-like helical domain superfamily	-0.144366	-1.05229	evm.model.LG02.241
PsSY0019764.1		-1.87136	-2.25289	evm.model.LG02.243
PsSY0020839.1		0.0912547	-0.00111902	evm.model.LG02.257
PsSY0024835.1		-0.140241	1.39065	evm.model.LG02.261
PsSY0017117.1		-0.0575123	0.445733	evm.model.LG02.262
PsSY0024890.1		-1.4708	-0.774229	evm.model.LG02.263
PsSY0007941.1	PMR5 N-terminal domain; PC-Esterase; Trichome birefringence-like family	-1.33175	-1.99984	evm.model.LG02.264
PsSY0016057.1		0.0648479	-0.897014	evm.model.LG02.266
PsSY0003847.1	Domain of unknown function DUF668; Domain of unknown function DUF3475	-3.90291	-1.3008	evm.model.LG02.267
PsSY0003503.1	Aminotransferase, class I/classII; Pyridoxal phosphate-dependent transferase, major domain; Pyridoxal phosphate-dependent transferase, small domain; Pyridoxal phosphate-dependent transferase	-0.982593	-2.59626	evm.model.LG02.269
PsSY0018698.1		-0.593521	-1.43388	evm.model.LG02.273
PsSY0029436.1		0.233848	-0.349037	evm.model.LG02.275
PsSY0007298.1	Cytochrome P450; Cytochrome P450, E-class, group I; Cytochrome P450 superfamily	-1.41457	-7.70594	evm.model.LG02.280
PsSY0028326.1		-0.268548	-0.82237	evm.model.LG02.288
PsSY0008249.1	Oxoglutarate/iron-dependent dioxygenase; Non-haem dioxygenase N-terminal domain; Isopenicillin N synthase-like superfamily; Isopenicillin N synthase-like, Fe(2+) 2OG dioxygenase domain	-3.00018	1.80624	evm.model.LG02.296
PsSY0015441.1		-1.34456	-0.347814	evm.model.LG02.297
PsSY0008042.1	Ribokinase/fructokinase; Carbohydrate kinase PfkB; Ribokinase-like	0.129883	0.134198	evm.model.LG02.299
PsSY0000858.1	Oxoglutarate/iron-dependent dioxygenase; Prolyl 4-hydroxylase	0.144697	-0.000197405	evm.model.LG02.303
PsSY0017974.1		-2.24763	-3.36595	evm.model.LG02.304
PsSY0024832.1		-1.84003	0.164987	evm.model.LG02.310
PsSY0026985.1		-0.506792	0.696799	evm.model.LG02.311
PsSY0018324.1		-0.226966	-1.24925	evm.model.LG02.312
PsSY0028696.1		-0.589545	-1.79591	evm.model.LG02.313
PsSY0024825.1		-0.113487	-1.23869	evm.model.LG02.315
PsSY0015737.1		-0.813991	-0.771308	evm.model.LG02.317
PsSY0027648.1		-4.61931	-0.618503	evm.model.LG02.322
PsSY0009619.1	LIM-domain binding protein/SEUSS	0.0128587	-1.22418	evm.model.LG02.325
PsSY0021703.1		-1.07216	-0.218943	evm.model.LG02.326
PsSY0006121.1	Plant organelle RNA recognition domain; Protein root primordium defective 1-like; PORR family	-0.00517239	-1.29578	evm.model.LG02.335
PsSY0018533.1		0.0465949	-0.423999	evm.model.LG02.343
PsSY0025335.1		-0.112026	-0.78247	evm.model.LG02.347
PsSY0002215.1	DNA mismatch repair protein MutS, C-terminal; DNA mismatch repair protein MutS-like, N-terminal; DNA mismatch repair protein MutS, core; DNA mismatch repair protein MutS, connector domain; DNA mismatch repair protein MutS, clamp; DNA mismatch repair protein MutS, N-terminal; DNA mismatch repair protein MutS/MSH; P-loop containing nucleoside triphosphate hydrolase; DNA mismatch repair protein MutS…	-0.31618	-2.28871	evm.model.LG02.353
PsSY0012546.1		0.0970615	0.953307	evm.model.LG02.361
PsSY0017929.1		-0.165926	-0.808533	evm.model.LG02.363
PsSY0016826.1		-0.578273	2.6497	evm.model.LG02.365
PsSY0028540.1		-0.219302	-0.795036	evm.model.LG02.366
PsSY0018402.1		0.0159554	-0.883523	evm.model.LG02.369
PsSY0026763.1		-0.171827	-0.699537	evm.model.LG02.372
PsSY0010997.1	PAR1	-0.627568	0.977631	evm.model.LG02.373
PsSY0002671.1	Peptidase S8/S53 domain; Peptidase S8, subtilisin-related; Peptidase S8A, tripeptidyl peptidase II; Peptidase S8/S53 domain superfamily	-0.0898417	-1.56069	evm.model.LG02.378
PsSY0023848.1		0.030972	-0.846043	evm.model.LG02.380
PsSY0002609.1	Cytochrome P450; Cytochrome P450, E-class, group I; Cytochrome P450 superfamily	-0.285222	0.354332	evm.model.LG02.382
PsSY0002609.1	Cytochrome P450; Cytochrome P450, E-class, group I; Cytochrome P450 superfamily	-0.268579	0.669455	evm.model.LG02.384
PsSY0002609.1	Cytochrome P450; Cytochrome P450, E-class, group I; Cytochrome P450 superfamily	-0.1947	0.86421	evm.model.LG02.385
PsSY0002609.1	Cytochrome P450; Cytochrome P450, E-class, group I; Cytochrome P450 superfamily	-0.187086	0.586702	evm.model.LG02.387
PsSY0026167.1		-0.837425	0.818944	evm.model.LG02.388
PsSY0015850.1		0.149364	0.283304	evm.model.LG02.389
PsSY0021549.1		-0.254073	-0.989785	evm.model.LG02.390
PsSY0011147.1	Kinesin motor domain; RuvA domain 2-like; P-loop containing nucleoside triphosphate hydrolase; Kinesin-like protein; Kinesin motor domain superfamily	-1.58511	-0.819802	evm.model.LG02.395
PsSY0003785.1	Uncharacterized protein At3g49055-like	-0.471099	-1.60278	evm.model.LG02.396
PsSY0004399.1	Protein kinase domain; U box domain; Protein kinase-like domain superfamily; Zinc finger, RING/FYVE/PHD-type	-0.0707051	-0.299294	evm.model.LG02.398
PsSY0019178.1		-0.345849	-1.76766	evm.model.LG02.399
PsSY0029204.1		-0.526671	-2.19064	evm.model.LG02.403
PsSY0011969.1	Protein kinase domain; Protein kinase-like domain superfamily	-1.673	-2.68384	evm.model.LG02.405
PsSY0009295.1	Citrate transporter-like domain	-0.242509	-1.57845	evm.model.LG02.406
PsSY0009828.1	Uncharacterized protein At1g76660-like	-0.642602	-0.771104	evm.model.LG02.407
PsSY0010009.1	Sec-independent protein translocase protein TatA/B/E; Sec-independent protein translocase protein TatA/E	-0.261203	-0.077519	evm.model.LG02.408
PsSY0004534.1	Multi antimicrobial extrusion protein	-1.41922	0.995757	evm.model.LG02.416
PsSY0011385.1	Transcription factor GRAS; Scarecrow-like protein 8	-0.00957629	1.32472	evm.model.LG02.418
PsSY0005432.1		-0.646193	-1.93655	evm.model.LG02.420
PsSY0029268.1		0.0631153	-0.307677	evm.model.LG02.427
PsSY0028280.1		-0.138238	-0.812612	evm.model.LG02.431
PsSY0027250.1		0.0987522	-0.410482	evm.model.LG02.434
PsSY0009143.1	DNA-directed primase/polymerase protein	-0.857464	-0.317863	evm.model.LG02.441
PsSY0012527.1		-0.332611	-0.64029	evm.model.LG02.443
PsSY0010942.1	DnaJ domain; Sec63 domain; Immunoglobulin E-set; C2 domain superfamily; Chaperone J-domain superfamily	-0.778223	-1.61904	evm.model.LG02.445
PsSY0000210.1	Tic22-like	-0.260306	-1.26072	evm.model.LG02.446
PsSY0007917.1	UDP-glucuronosyl/UDP-glucosyltransferase	0.110251	0.660588	evm.model.LG02.451
PsSY0000541.1	ABC transporter-like, ATP-binding domain; ABC-2 type transporter; P-loop containing nucleoside triphosphate hydrolase; ABC transporter family G domain	-0.195925	-0.365148	evm.model.LG02.452
PsSY0024946.1		-3.55187	-1.40306	evm.model.LG02.455
PsSY0020879.1		-0.850144	-1.47298	evm.model.LG02.456
PsSY0012171.1		-1.77568	-1.22752	evm.model.LG02.460
PsSY0018452.1		-0.55052	0.118473	evm.model.LG02.462
PsSY0027224.1		-2.10578	0.181078	evm.model.LG02.463
PsSY0016035.1		-1.69835	-1.93026	evm.model.LG02.467
PsSY0019852.1		-1.2488	-1.08083	evm.model.LG02.468
PsSY0012555.1		-0.463964	-0.358926	evm.model.LG02.472
PsSY0022915.1		-1.02905	-0.974763	evm.model.LG02.473
PsSY0024530.1		-0.335062	-1.71344	evm.model.LG02.476
PsSY0008553.1	ABC transporter-like, ATP-binding domain; ABC transporter type 1, transmembrane domain; P-loop containing nucleoside triphosphate hydrolase; ABC transporter type 1, transmembrane domain superfamily	-1.39614	-1.26546	evm.model.LG02.477
PsSY0025193.1		-0.466652	-1.40468	evm.model.LG02.478
PsSY0004754.1	Protein kinase domain; Leucine-rich repeat; Protein kinase-like domain superfamily; Leucine-rich repeat-containing N-terminal, plant-type; Leucine-rich repeat domain superfamily	0.0892285	-0.673834	evm.model.LG02.480
PsSY0016988.1		-0.554409	-0.537862	evm.model.LG02.481
PsSY0014910.1		-0.13602	-1.37901	evm.model.LG02.488
PsSY0006567.1	Folylpolyglutamate synthetase; Mur ligase, central; Mur-like, catalytic domain superfamily; Mur ligase, C-terminal domain superfamily	0.181154	-0.544033	evm.model.LG02.489
PsSY0027562.1		-0.583586	-1.18995	evm.model.LG02.494
PsSY0010133.1	DnaJ domain; Domain of unknown function DUF3444; Chaperone J-domain superfamily	-0.312752	-2.20808	evm.model.LG02.498
PsSY0029121.1		0.168754	-0.388437	evm.model.LG02.500
PsSY0003840.1	TAP46-like protein; TAP42/TAP46-like superfamily	-0.259196	-0.974073	evm.model.LG02.506
PsSY0014491.1		-0.759861	-0.991697	evm.model.LG02.507
PsSY0027249.1		-0.538045	-1.26548	evm.model.LG02.510
PsSY0028363.1		0.127294	-0.447099	evm.model.LG02.513
PsSY0029608.1		0.0638934	0.452035	evm.model.LG02.515
PsSY0022035.1		-0.244982	-1.44667	evm.model.LG02.517
PsSY0027874.1		-0.65055	0.0976684	evm.model.LG02.518
PsSY0024148.1		-0.91804	-1.65305	evm.model.LG02.523
PsSY0012830.1		-0.306853	-0.685865	evm.model.LG02.525
PsSY0016071.1		0.00579543	-0.737527	evm.model.LG02.528
PsSY0016418.1		-0.857729	-0.955856	evm.model.LG02.530
PsSY0000091.1	K Homology domain, type 1; K Homology domain, type 1 superfamily	-0.102732	-1.04988	evm.model.LG02.544
PsSY0021396.1		-0.584246	-3.22468	evm.model.LG02.549
PsSY0029440.1		-0.839398	-2.48579	evm.model.LG02.555
PsSY0019062.1		0.0369035	-0.0472657	evm.model.LG02.559
PsSY0017092.1		-0.699875	-1.74915	evm.model.LG02.565
PsSY0022203.1		-0.642015	-1.23481	evm.model.LG02.568
PsSY0005572.1	Rab-GTPase-TBC domain; Rab-GTPase-TBC domain superfamily	-0.683013	-0.548227	evm.model.LG02.575
PsSY0029255.1		0.0320303	-0.507901	evm.model.LG02.576
PsSY0023159.1		-0.356379	-1.62128	evm.model.LG02.582
PsSY0008219.1		-0.572944	-1.40743	evm.model.LG02.583
PsSY0028068.1		-0.844872	0.583884	evm.model.LG02.588
PsSY0015544.1		-0.173042	2.47131	evm.model.LG02.590
PsSY0003067.1	RNA recognition motif domain; Ataxin-2, C-terminal; Nucleotide-binding alpha-beta plait domain superfamily; RNA-binding domain superfamily	-0.0916442	-1.05771	evm.model.LG02.591
PsSY0002989.1		0.0204278	-0.937642	evm.model.LG02.595
PsSY0016984.1		0.0482179	-0.885547	evm.model.LG02.603
PsSY0019307.1		-0.107637	0.12784	evm.model.LG02.604
PsSY0015018.1		-1.7272	0.452253	evm.model.LG02.610
PsSY0020660.1		0.0107851	-0.864966	evm.model.LG02.611
PsSY0010977.1	Peptidase M20; Peptidase M20, dimerisation domain; Amidohydrolase; Bacterial exopeptidase dimerisation domain	-0.326248	-0.583417	evm.model.LG02.612
PsSY0028882.1		0.0750759	-0.590427	evm.model.LG02.613
PsSY0003233.1	Ion channel regulatory protein, UNC-93; MFS transporter superfamily	0.0574819	-1.51071	evm.model.LG02.619
PsSY0003233.1	Ion channel regulatory protein, UNC-93; MFS transporter superfamily	0.118244	-0.985576	evm.model.LG02.620
PsSY0013052.1		0.191945	-0.761478	evm.model.LG02.629
PsSY0002521.1	Protein response to low sulfur	-1.04116	-1.09193	evm.model.LG02.631
PsSY0009331.1	Protein response to low sulfur	-1.65355	-0.864241	evm.model.LG02.632
PsSY0003860.1	Peptidase C78, ubiquitin fold modifier-specific peptidase 1/ 2	-0.863382	-1.98133	evm.model.LG02.634
PsSY0003235.1	ABC transporter-like, ATP-binding domain; ABC transporter type 1, transmembrane domain; P-loop containing nucleoside triphosphate hydrolase; ABC transporter type 1, transmembrane domain superfamily; Type 1 protein exporter	-0.436923	-0.293777	evm.model.LG02.635
PsSY0001645.1	Armadillo-like helical; TATA-binding protein interacting (TIP20); Armadillo-type fold; Cullin-associated NEDD8-dissociated protein 1/2	-0.71586	-2.42744	evm.model.LG02.636
PsSY0015546.1		0.139635	-0.215657	evm.model.LG02.638
PsSY0014976.1		-0.212674	-1.32605	evm.model.LG02.639
PsSY0011959.1	Pentatricopeptide repeat; Tetratricopeptide-like helical domain superfamily	-0.92653	-2.33984	evm.model.LG02.642
PsSY0000207.1	WD40 repeat; WD40/YVTN repeat-like-containing domain superfamily; Anaphase-promoting complex subunit 4, WD40 domain; The WD repeat Cdc20/Fizzy family; WD40-repeat-containing domain superfamily	0.0990141	-0.266974	evm.model.LG02.646
PsSY0008840.1	Scramblase; Tubby-like, C-terminal	-0.00855591	-0.372298	evm.model.LG02.648
PsSY0007647.1	PWWP domain; PWWP domain containing protein PWWP2-like	-0.371042	-1.66999	evm.model.LG02.649
PsSY0012246.1		-1.66842	-0.799022	evm.model.LG02.650
PsSY0024273.1		-1.51431	0.0176197	evm.model.LG02.651
PsSY0013877.1		-0.823965	-1.49218	evm.model.LG02.652
PsSY0004957.1	TGS; HD domain; RelA/SpoT; Beta-grasp domain superfamily; Nucleotidyltransferase superfamily	-0.127572	-1.3683	evm.model.LG02.654
PsSY0013362.1		-1.49414	1.28871	evm.model.LG02.656
PsSY0027706.1		-0.484161	-2.0259	evm.model.LG02.657
PsSY0026172.1		-0.331663	-0.311508	evm.model.LG02.659
PsSY0009378.1	Zinc finger, RING-type; Zinc finger, RING/FYVE/PHD-type	-0.31959	-0.63939	evm.model.LG02.665
PsSY0016570.1		0.0479589	0.080156	evm.model.LG02.666
PsSY0018473.1		0.168207	-0.196105	evm.model.LG02.669
PsSY0016604.1		-0.27878	-1.68213	evm.model.LG02.670
PsSY0027551.1		-0.203489	-0.108697	evm.model.LG02.673
PsSY0022954.1		-0.205368	-0.929141	evm.model.LG02.675
PsSY0005704.1	Cellulose synthase; Zinc finger, RING/FYVE/PHD-type; Nucleotide-diphospho-sugar transferases	-0.959766	-1.31013	evm.model.LG02.677
PsSY0018995.1		-0.273995	-0.31514	evm.model.LG02.678
PsSY0029115.1		-0.193549	0.222351	evm.model.LG02.679
PsSY0029405.1		0.0146678	-0.233061	evm.model.LG02.684
PsSY0001496.1	GNAT domain; Acyl-CoA N-acyltransferase; N-alpha-acetyltransferase 60-like	-0.271772	-1.04102	evm.model.LG02.685
PsSY0002534.1	Inositol-tetrakisphosphate 1-kinase; ATP-grasp fold; Inositol 1,3,4-trisphosphate 5/6-kinase, ATP-grasp domain; Inositol-tetrakisphosphate 1-kinase, N-terminal	-0.384716	0.123682	evm.model.LG02.689
PsSY0012235.1		0.188746	-1.10233	evm.model.LG02.690
PsSY0016628.1		-0.215398	-2.24094	evm.model.LG02.693
PsSY0011383.1	ATPase, V1 complex, subunit H; ATPase, V1 complex, subunit H, C-terminal; Armadillo-like helical; Armadillo-type fold; ATPase, V1 complex, subunit H, C-terminal domain superfamily	0.071717	-1.01036	evm.model.LG02.695
PsSY0001857.1	Carbohydrate kinase PfkB; Ribokinase-like	-0.327821	-0.911735	evm.model.LG02.697
PsSY0022963.1		-0.587665	-1.3974	evm.model.LG02.702
PsSY0005024.1	Origin recognition complex, subunit 3; ORC3, winged helix C-terminal	-1.14366	-1.36126	evm.model.LG02.705
PsSY0023036.1		-0.213537	-1.42287	evm.model.LG02.706
PsSY0018868.1		-0.203521	-0.833697	evm.model.LG02.708
PsSY0014575.1		-1.00165	-1.46413	evm.model.LG02.709
PsSY0000149.1	MFS transporter superfamily; Biopterin transporter family	-0.125517	-0.74216	evm.model.LG02.712
PsSY0029638.1		-0.794068	-2.12427	evm.model.LG02.722
PsSY0002025.1	Haem-binding uptake, Tiki superfamily, ChaN; Protein RETICULATA-related	-0.797495	-1.20908	evm.model.LG02.735
PsSY0010206.1	Biotin/lipoyl attachment; Single hybrid motif	-0.267641	-0.353142	evm.model.LG02.736
PsSY0017709.1		-0.235531	-2.72741	evm.model.LG02.740
PsSY0015081.1		-0.657884	-3.36628	evm.model.LG02.741
PsSY0020497.1		-0.306426	-0.983981	evm.model.LG02.742
PsSY0029205.1		0.346474	0.234771	evm.model.LG02.749
PsSY0026708.1		-1.21902	-1.30485	evm.model.LG02.758
PsSY0004796.1	Helicase, C-terminal; DEAD/DEAH box helicase domain; Helicase superfamily 1/2, ATP-binding domain; Domain of unknown function DUF4217; P-loop containing nucleoside triphosphate hydrolase	-0.742702	-1.41871	evm.model.LG02.760
PsSY0013391.1		-0.154864	-1.3503	evm.model.LG02.761
PsSY0017709.1		-0.108576	-1.15093	evm.model.LG02.766
PsSY0007348.1	PLAC8 motif-containing protein; Adaptor protein Cbl, N-terminal domain superfamily	-0.231608	0.908016	evm.model.LG02.767
PsSY0013569.1		0.144655	-0.409173	evm.model.LG02.768
PsSY0009736.1	Protein kinase domain; Serine-threonine/tyrosine-protein kinase, catalytic domain; Leucine-rich repeat; Protein kinase-like domain superfamily; Leucine-rich repeat-containing N-terminal, plant-type; Leucine-rich repeat domain superfamily	-0.363719	-0.609874	evm.model.LG02.779
PsSY0028459.1		-1.2397	-0.898812	evm.model.LG02.781
PsSY0013778.1		-0.220806	-0.447434	evm.model.LG02.782
PsSY0014828.1		-0.703722	-2.93918	evm.model.LG02.797
PsSY0011260.1	PPM-type phosphatase domain; Protein phosphatase 2C family; PPM-type phosphatase domain superfamily	-2.39852	-1.10242	evm.model.LG02.798
PsSY0022406.1		-0.497	-1.05916	evm.model.LG02.806
PsSY0028113.1		-0.771502	-0.242428	evm.model.LG02.807
PsSY0025259.1		0.217802	0.25723	evm.model.LG02.808
PsSY0019422.1		-0.223733	-1.17392	evm.model.LG02.809
PsSY0001712.1	Oxoglutarate/iron-dependent dioxygenase; Non-haem dioxygenase N-terminal domain; Isopenicillin N synthase-like superfamily; Isopenicillin N synthase-like, Fe(2+) 2OG dioxygenase domain	-0.220803	0.951858	evm.model.LG02.810
PsSY0013606.1		-0.214245	0.921217	evm.model.LG02.811
PsSY0012858.1		-0.607946	-1.37877	evm.model.LG02.813
PsSY0013188.1		-0.909559	-0.390657	evm.model.LG02.815
PsSY0015005.1		-0.44126	-0.757793	evm.model.LG02.816
PsSY0027103.1		-0.225411	-1.86042	evm.model.LG02.817
PsSY0017163.1		-1.02675	-1.72252	evm.model.LG02.818
PsSY0009089.1	GINS complex, subunit Psf3; GINS subunit, domain A; GINS, helical bundle-like domain superfamily; GINS complex, subunit Psf3 superfamily	0.186377	-0.32067	evm.model.LG02.821
PsSY0010663.1	UbiB domain; Protein kinase-like domain superfamily	-0.783221	-1.03301	evm.model.LG02.824
PsSY0002116.1	MENTAL domain	-0.132463	-0.778712	evm.model.LG02.825
PsSY0008439.1	Nucleoporin Nup88; WD40-repeat-containing domain superfamily; Nucleoporin NUP88/NUP82	-0.0193001	-1.46445	evm.model.LG02.826
PsSY0012138.1		-2.16673	0.536305	evm.model.LG02.827
PsSY0025694.1		0.0774143	0.786242	evm.model.LG02.830
PsSY0008801.1		-0.487209	-1.40406	evm.model.LG02.832
PsSY0027184.1		-0.0808644	-0.251222	evm.model.LG02.836
PsSY0014759.1		0.10115	-1.05083	evm.model.LG02.837
PsSY0014518.1		-1.19915	-0.16243	evm.model.LG02.841
PsSY0012736.1		-0.0625802	-0.501592	evm.model.LG02.842
PsSY0006983.1	Major intrinsic protein; Aquaporin-like; Aquaporin transporter	0.141193	-0.109248	evm.model.LG02.843
PsSY0017007.1		-0.302647	-0.116973	evm.model.LG02.846
PsSY0023591.1		0.19638	0.550604	evm.model.LG02.847
PsSY0016770.1		-0.0475374	-0.466154	evm.model.LG02.851
PsSY0013736.1		-0.268083	-1.62261	evm.model.LG02.853
PsSY0010916.1	SANT/Myb domain; Myb domain, plants; Homeobox-like domain superfamily; SANT domain; Myb domain; Transcription factor DIVARICATA-like	-0.202875	0.499847	evm.model.LG02.855
PsSY0025841.1		0.224075	-0.823218	evm.model.LG02.861
PsSY0026927.1		-1.24716	-2.20224	evm.model.LG02.862
PsSY0001521.1	Sugar phosphate transporter domain	-0.399258	-1.31535	evm.model.LG02.865
PsSY0008152.1	Amino acid transporter, transmembrane domain	-1.25405	0.058008	evm.model.LG02.869
PsSY0020283.1		-0.670518	-0.797481	evm.model.LG02.870
PsSY0023231.1		-0.666713	0.155879	evm.model.LG02.874
PsSY0022526.1		0.15976	-2.45484	evm.model.LG02.879
PsSY0018655.1		0.157852	-0.700512	evm.model.LG02.887
PsSY0011276.1	Zinc finger, LIM-type; Protein DA1-like	0.0198991	0.10937	evm.model.LG02.892
PsSY0006627.1	Calcineurin-like phosphoesterase domain, ApaH type; Serine/threonine-specific protein phosphatase/bis(5-nucleosyl)-tetraphosphatase; Metallo-dependent phosphatase-like; Serine-threonine protein phosphatase, N-terminal	-0.176176	-0.786005	evm.model.LG02.893
PsSY0022102.1		-1.06593	-2.81347	evm.model.LG02.894
PsSY0018589.1		0.24215	-0.190144	evm.model.LG02.896
PsSY0026423.1		-0.248821	-1.57024	evm.model.LG02.897
PsSY0003935.1	Mitochondrial glycoprotein; Mitochondrial glycoprotein superfamily	0.191573	0.12401	evm.model.LG02.899
PsSY0002072.1	BTB/POZ domain; MATH/TRAF domain; TRAF-like; SKP1/BTB/POZ domain superfamily; BTB/POZ and MATH domain-containing protein 1-6	-0.194489	-1.15015	evm.model.LG02.906
PsSY0021133.1		-0.753555	-1.23299	evm.model.LG02.907
PsSY0015244.1		-0.349028	0.4009	evm.model.LG02.908
PsSY0026554.1		-0.523224	0.169874	evm.model.LG02.909
PsSY0001899.1	Sec7 domain; Armadillo-type fold; Sec7, C-terminal domain superfamily; Guanine nucleotide exchange factor, N-terminal; Sec7 domain superfamily	-0.372032	-1.98302	evm.model.LG02.914
PsSY0000546.1	Sec7 domain; Armadillo-type fold; Sec7, C-terminal domain superfamily; Guanine nucleotide exchange factor, N-terminal; Sec7 domain superfamily	-0.791742	-2.18382	evm.model.LG02.915
PsSY0029653.1		-0.501984	-0.330675	evm.model.LG02.919
PsSY0021842.1		-0.230401	-1.44002	evm.model.LG02.920
PsSY0026034.1		-0.0974335	-1.91572	evm.model.LG02.922
PsSY0000962.1	FKBP-type peptidyl-prolyl cis-trans isomerase domain	0.110481	0.338776	evm.model.LG02.928
PsSY0014493.1		-0.0455078	0.455502	evm.model.LG02.931
PsSY0007572.1	SANT/Myb domain; Homeobox-like domain superfamily; Myb domain; Ubiquitin-like domain superfamily; Telomere repeat-binding protein, plant	-0.862191	-1.28099	evm.model.LG02.934
PsSY0026193.1		0.0290659	1.80825	evm.model.LG02.935
PsSY0026252.1		-0.379132	-2.55122	evm.model.LG02.936
PsSY0012298.1		-0.37781	-1.49221	evm.model.LG02.937
PsSY0016839.1		0.138007	-0.170304	evm.model.LG02.939
PsSY0011620.1	Protein of unknown function PDDEXK-like	-0.68911	-0.933578	evm.model.LG02.946
PsSY0009415.1	Glycoside hydrolase family 17; X8 domain; Glycoside hydrolase superfamily; Glycoside hydrolase family 17, plant	-0.64957	-0.00699941	evm.model.LG02.949
PsSY0028827.1		0.0362784	0.256847	evm.model.LG02.952
PsSY0004243.1	Ribosomal protein L2, domain 2; DNA/RNA-binding protein Kin17, WH-like domain; Zinc finger C2H2 superfamily; KIN17-like protein; DNA/RNA-binding protein KIN17, WH-like domain superfamily; KN17, SH3-like C-terminal domain	-0.368042	-1.73465	evm.model.LG02.954
PsSY0020569.1		-0.518692	-0.917955	evm.model.LG02.956
PsSY0005235.1	Heat shock protein 70 family; Heat shock protein 70kD, peptide-binding domain superfamily; ATPase, nucleotide binding domain	-0.0425657	0.059529	evm.model.LG02.962
PsSY0015178.1		-0.536276	-0.335651	evm.model.LG02.969
PsSY0019884.1		-0.343777	-0.776833	evm.model.LG02.970
PsSY0023095.1		-0.051715	-0.882153	evm.model.LG02.975
PsSY0006572.1	NAD(P)-binding domain; NAD(P)-binding domain superfamily; UDP-glucuronic acid decarboxylase	-0.943306	-0.388872	evm.model.LG02.981
PsSY0006994.1	Histone H4; Histone-fold; CENP-T/Histone H4, histone fold	-0.0101747	3.48802	evm.model.LG02.988
PsSY0019436.1		-1.23125	-4.26484	evm.model.LG02.991
PsSY0000781.1	Tetratricopeptide-like helical domain superfamily; Putative zinc-finger domain; NURS complex subunit red1	-0.335	-2.51654	evm.model.LG02.995
PsSY0016517.1		-0.529622	-1.7775	evm.model.LG02.996
PsSY0005953.1	Pentatricopeptide repeat; Tetratricopeptide-like helical domain superfamily	-1.12741	-4.03677	evm.model.LG02.997
PsSY0026872.1		-0.147996	0.643608	evm.model.LG02.999
PsSY0006015.1	Jas TPL-binding domain	0.1007	-0.701711	evm.model.LG02.1000
PsSY0027986.1		-0.397566	-0.49388	evm.model.LG02.1003
PsSY0017988.1		0.196111	-0.0415432	evm.model.LG02.1005
PsSY0027827.1		0.0977702	0.215202	evm.model.LG02.1009
PsSY0007058.1	ABC transporter-like, ATP-binding domain; ABC transporter type 1, transmembrane domain; P-loop containing nucleoside triphosphate hydrolase; ABC transporter type 1, transmembrane domain superfamily	-0.877227	-2.75481	evm.model.LG02.1016
PsSY0006061.1	Dual specificity phosphatase, catalytic domain; Tyrosine specific protein phosphatases domain; Dual specificity protein phosphatase domain; ADF-H/Gelsolin-like domain superfamily; Protein-tyrosine phosphatase-like	-0.609614	-1.36543	evm.model.LG02.1027
PsSY0024045.1		0.308985	-0.58363	evm.model.LG02.1028
PsSY0026945.1		-0.564308	-1.07758	evm.model.LG02.1034
PsSY0020941.1		-0.102649	-0.102033	evm.model.LG02.1036
PsSY0011607.1	Domain of unknown function DUF4378	-0.148798	-2.54792	evm.model.LG02.1037
PsSY0017484.1		-0.215398	-1.45023	evm.model.LG02.1041
PsSY0009305.1	Alpha/beta hydrolase fold-1; Serine aminopeptidase, S33; Alpha/Beta hydrolase fold	-0.0672757	-0.3416	evm.model.LG02.1042
PsSY0027968.1		-4.26479	-2.26294	evm.model.LG02.1044
PsSY0027480.1		-0.0867537	-1.36716	evm.model.LG02.1057
PsSY0009984.1	Domain of unknown function DUF1115; Pre-mRNA-splicing factor 3; U4/U6 small nuclear ribonucleoprotein Prp3	-0.211732	-1.67683	evm.model.LG02.1058
PsSY0014999.1		-0.739188	-1.89153	evm.model.LG02.1061
PsSY0006994.1	Histone H4; Histone-fold; CENP-T/Histone H4, histone fold	-0.355537	1.15589	evm.model.LG02.1063
PsSY0026308.1		-0.972074	-2.35445	evm.model.LG02.1071
PsSY0016600.1		0.376167	-0.194865	evm.model.LG02.1073
PsSY0002260.1	Rab-GTPase-TBC domain; Rab-GTPase-TBC domain superfamily	-0.447025	-1.34907	evm.model.LG02.1077
PsSY0016476.1		-0.926136	-0.400725	evm.model.LG02.1084
PsSY0025027.1		0.314575	0.0730852	evm.model.LG02.1085
PsSY0009621.1	Zinc finger, CCCH-type; ZC3H15/TMA46 family, C-terminal; Zinc finger, CCCH-type superfamily	-0.130052	-0.373179	evm.model.LG02.1086
PsSY0019979.1		-1.1888	-2.19394	evm.model.LG02.1090
PsSY0012499.1		-0.182628	-0.867085	evm.model.LG02.1092
PsSY0021142.1		0.010187	-1.23351	evm.model.LG02.1096
PsSY0006829.1	PWWP domain	-0.325912	-1.3178	evm.model.LG02.1098
PsSY0024978.1		-2.49382	-0.146046	evm.model.LG02.1099
PsSY0027933.1		-1.19768	-2.71164	evm.model.LG02.1107
PsSY0001689.1	ATP synthase, F0 complex, subunit D, mitochondrial; ATP synthase, F0 complex, subunit D superfamily, mitochondrial	0.0502786	0.0994753	evm.model.LG02.1109
PsSY0026029.1		0.0199964	-0.968835	evm.model.LG02.1110
PsSY0018522.1		-0.398465	-1.0736	evm.model.LG02.1113
PsSY0011687.1		-0.332185	0.277116	evm.model.LG02.1114
PsSY0004099.1	SAP domain; Zinc finger, MIZ-type; Zinc finger, FYVE/PHD-type; Zinc finger, RING/FYVE/PHD-type; SAP domain superfamily	-0.109765	-2.32298	evm.model.LG02.1120
PsSY0021560.1		-0.198381	-0.739394	evm.model.LG02.1122
PsSY0001293.1	Homeobox-like domain superfamily; SANT domain; Myb domain	-0.477835	-1.93973	evm.model.LG02.1125
[truncated: 5,195 more rows]
