# Supplementary material for: Multi-Omics Reveals Protected Cultivation Improves Chinese Plum (Prunus salicina L.) Quality via Light-Regulated Sugar Metabolism
Source: Plants (Basel). 2026 Jan 5;15(1):164. doi: 10.3390/plants15010164 (PMC12788113; doi:10.3390/plants15010164)
Supplement: Supplementary file 1 [file plants-15-00164-s001.zip › File S2 Summary of raw sequencing data quality for Prunus salicina fruit samples under different cultivation systems.xlsx]

## Sheet: Sheet1
File S2. Summary of raw sequencing data quality for Prunus salicina fruit samples under different cultivation systems
file	format	type	num_seqs	sum_len	min_len	avg_len	max_len
M1_1.fq.gz	FASTQ	multi-span greenhouse	21260573	3177383433	32	149.4	150
M1_1.fq.gz	FASTQ	multi-span greenhouse	21260573	3177393678	32	149.5	150
R2_1.fq.gz	format	M	num_seqs	sum_len	min_len	avg_len	max_len
M2_1.fq.gz	FASTQ	multi-span greenhouse	28872089	4314606190	32	149.4	150
M2_1.fq.gz	FASTQ	multi-span greenhouse	28872089	4314630103	32	149.4	150
M3_1.fq.gz	FASTQ	multi-span greenhouse	29021668	4331981020	35	149.3	150
M3_2.fq.gz	FASTQ	multi-span greenhouse	29021668	4331983680	35	149.3	150
R1_1.fq.gz	FASTQ	retractable electric rain shelter	27409392	4089847952	31	149.2	150
R1_1.fq.gz	FASTQ	retractable electric rain shelter	27409392	4089874557	31	149.2	150
R2_1.fq.gz	FASTQ	retractable electric rain shelter	21354642	3192213062	31	149.5	150
R2_1.fq.gz	FASTQ	retractable electric rain shelter	21354642	3192213930	31	149.5	150
R3_1.fq.gz	FASTQ	retractable electric rain shelter	21707720	3234891427	33	149	150
R3_1.fq.gz	FASTQ	retractable electric rain shelter	21707720	3234798971	33	149	150
CK1_1.fq.gz	FASTQ	open-field cultivation	27433019	4091416487	31	149.1	150
CK1_2.fq.gz	FASTQ	open-field cultivation	27433019	4091420811	31	149.1	150
CK2_1.fq.gz	FASTQ	open-field cultivation	29444505	4406074572	34	149.6	150
CK2_2.fq.gz	FASTQ	open-field cultivation	29444505	4406071265	34	149.6	150
CK3_1.fq.gz	FASTQ	open-field cultivation	29692338	4439443555	35	149.5	150
CK3_2.fq.gz	FASTQ	open-field cultivation	29692338	4439442596	35	149.5	150
