# Supplementary material for: Multi-Omics Reveals Protected Cultivation Improves Chinese Plum (Prunus salicina L.) Quality via Light-Regulated Sugar Metabolism
Source: Plants (Basel). 2026 Jan 5;15(1):164. doi: 10.3390/plants15010164 (PMC12788113; doi:10.3390/plants15010164)
Supplement: Supplementary file 1 [file plants-15-00164-s001.zip › File S3 all metabolite data detected in positive ion mode.xlsx]

## Sheet: Sheet1
File S3 all metabolite data detected in positive ion mode
ID	name	M1	M2	M3	R1	R2	R3	CK1	CK2	CK3
pos_1	Erucamide	325449815	3.6123e+08	344047456	3.5217e+08	3.27708e+08	3.41841e+08	3.43158e+08	3.52636e+08	354161508
pos_100	Butyl benzoate	5.33863e+06	5.81644e+06	5.34585e+06	5.20322e+06	3.95565e+06	5.75233e+06	5.42243e+06	5.99601e+06	5.84891e+06
pos_1000	Oscillapeptin E	269254	249413	110222	376395	361867	601892	205816	108962	497874
pos_1001	Chrysin 5-xyloside	269540	277932	201693	111501	129042	785203	246666	319840	236279
pos_1002	Rengasin trimethyl ether	227042	475236	352938	114101	115133	266977	99320.9	269501	132937
pos_1003	Erinacine Q	129609	439134	198739	669765	292545	404328	232319	425377	266314
pos_1004	Herbicidin F	414456	215973	121482	74793.7	71933.1	436610	74796.2	71143	75944.7
pos_1005	Pteratide I	137676	110828	107519	133272	117356	114290	124042	113035	118965
pos_1006	Cumene hydroperoxide	160605	310543	145634	235081	220616	165905	210982	235725	151379
pos_1007	Phenylethyl alcohol	258228	248816	254820	262850	280863	249409	292764	184701	248394
pos_1008	2(S)-hydroxyalbicanol 11-acetate	220490	103687	213201	324559	202027	137963	103317	287655	109648
pos_1009	Nitrosporeusine B	95922.2	62319.7	135672	90674.6	198481	143084	113882	127373	79011.8
pos_101	Triethyl phosphate	1.01735e+07	2.45207e+07	1.68009e+07	1.44355e+07	1.19439e+07	1.5463e+07	1.54911e+07	4.26432e+07	1.2692e+07
pos_1011	3,3a,6-Trihydroxy-3-(1H-indol-3-ylmethyl)tetrahydrofuro[3,2-b]furan-2(3H)-one	718846	375188	150562	256006	207219	378260	276461	556640	690859
pos_102	4-Ethoxy ethylbenzoate	2.07315e+07	2.00967e+07	1.83062e+07	2.12056e+07	2.1832e+07	1.87736e+07	1.99654e+07	1.99358e+07	1.82301e+07
pos_103	PEG n6	6.556e+06	5.44564e+06	5.5873e+06	5.85153e+06	5.6624e+06	2.85272e+06	5.81577e+06	5.21651e+06	6.28439e+06
pos_104	THC	3.67436e+06	7.54038e+06	8.9707e+06	3.30505e+06	7.16222e+06	4.98224e+06	6.85409e+06	1.05375e+07	1.03939e+07
pos_105	Carvone	9.4791e+06	7.34244e+06	6.05904e+06	6.77927e+06	5.6916e+06	5.64793e+06	4.48375e+06	4.2451e+06	5.41318e+06
pos_106	(9aR,9bS)-9a-Hydroxy-6,9-dimethyl-3-methylene-3,3a,4,5,9a,9b-hexahydroazuleno[4,5-b]furan-2,7-dione	5.05779e+06	4.45034e+06	3.25652e+06	2.991e+06	3.17155e+06	2.78352e+06	1.97147e+06	2.07214e+06	2.12828e+06
pos_107	N1-(2-Methoxy-5-methylphenyl)-2-{[4-methyl-5-(trifluoromethyl)-4H-1,2,4-triazol-3-yl]thio}acetamide	3.15864e+07	1.11328e+08	5.30962e+06	1.03919e+08	1.2506e+08	7.34417e+07	9.88678e+07	5.64545e+07	136026664
pos_108	Scopoletin	2.84478e+06	3.22546e+06	925346	1.83838e+06	2.60669e+06	5.24254e+06	1.63233e+06	3.8281e+06	2.12783e+06
pos_109		7.89362e+08	5.13556e+08	302840265	1111695839	9.95313e+08	9.9326e+08	9.80646e+08	6.89395e+08	1026699766
pos_11	L-Glutamine	5.01044e+07	4.59043e+07	2.45864e+07	5.07102e+07	5.9034e+07	5.17559e+07	3.39587e+07	2.82228e+07	5.02155e+07
pos_110	Cytidine	3.60452e+07	7.33671e+07	4.45514e+07	4.02994e+07	4.52914e+07	6.68778e+07	2.54094e+07	4.05541e+07	5.48311e+07
pos_111	Dodecyltrimethylammonium	3.04882e+06	2.10471e+06	2.31657e+06	2.61558e+06	2.02523e+06	2.09947e+06	2.04109e+06	2.16298e+06	1.88378e+06
pos_112	(3R,5R)-1,3,5-Trihydroxy-4-{[(2E)-3-(4-hydroxy-3-methoxyphenyl)-2-propenoyl]oxy}cyclohexanecarboxylic acid	1.19699e+07	1.09862e+07	6.77566e+06	5.34354e+06	8.96559e+06	7.12872e+06	4.9207e+06	9.98512e+06	9.0114e+06
pos_113	Ethyl palmitoleate	7.72638e+07	7.11848e+07	7.0884e+07	7.66955e+07	7.26014e+07	9.59337e+07	7.29008e+07	6.80431e+07	6.95166e+07
pos_114	Cyclohexylamine	3.46192e+06	3.95369e+06	3.84511e+06	3.44344e+06	4.42158e+06	3.40935e+06	2.56645e+06	3.94691e+06	3.32414e+06
pos_115	Bis(2,2,6,6-tetramethyl-4-piperidyl)sebacate	363094428	3.58138e+08	3.59488e+08	361138715	3.82533e+08	347504570	3.60432e+08	3.53302e+08	3.43904e+08
pos_116	Nootkatone	6.31695e+07	1.37921e+08	7.94848e+07	8.10379e+07	1.33449e+08	4.63903e+07	159117587	8.08431e+07	6.07691e+07
pos_117	2,2,6,6-Tetramethyl-1-piperidinol (TEMPO)	5.67742e+07	5.7442e+07	5.60639e+07	5.06611e+07	5.98455e+07	5.74131e+07	5.94482e+07	5.80856e+07	5.75247e+07
pos_118	Metamfepramone	7.989e+06	5.16586e+06	5.87447e+06	6.94544e+06	6.28837e+06	5.91288e+06	5.30099e+06	4.87412e+06	5.10436e+06
pos_119	Nonyltrimethylammonium	3.17342e+06	2.94108e+06	3.39611e+06	2.41608e+06	3.13179e+06	3.67395e+06	2.78186e+06	3.47214e+06	2.86916e+06
pos_12	Stearamide	2782115207	3097041018	2818772627	2951651554	2742060282	3022516473	2871509370	2839827697	2776369574
pos_120	Benzophenone	1.58619e+07	1.30764e+07	1.63587e+07	1.77879e+07	1.80935e+07	1.7278e+07	1.37395e+07	1.37304e+07	1.30986e+07
pos_122	Dibutyl phthalate	9.30266e+07	9.20841e+07	8.9732e+07	8.93337e+07	9.00983e+07	8.358e+07	9.10128e+07	8.59426e+07	8.76304e+07
pos_123	2-Amino-1,3,4-octadecanetriol	4.66862e+07	4.33636e+07	5.08736e+07	4.89565e+07	5.18143e+07	6.22244e+07	4.69739e+07	5.92495e+07	4.87705e+07
pos_124	Tetranor-12R-HETE	1.66956e+07	1.5672e+07	1.69619e+07	1.67753e+07	1.60466e+07	1.72197e+07	1.63117e+07	1.66818e+07	1.58443e+07
pos_125	PEG Diethylhexanoate n4	7.84839e+06	7.17214e+06	6.30694e+06	7.11037e+06	6.99016e+06	6.38893e+06	5.04048e+06	7.02333e+06	6.98818e+06
pos_126	N,N-Dimethylsphingosine	1.36109e+07	1.47338e+07	1.41122e+07	1.26907e+07	1.32211e+07	1.49369e+07	1.29364e+07	1.56525e+07	1.42371e+07
pos_127	11-Deoxy prostaglandin F1娄脗	608172	586722	616683	594908	607500	730549	607040	606178	633351
pos_128	4-Methoxycinnamaldehyde	1.30458e+08	152464765	153615097	1.29868e+08	1.40939e+08	1.4683e+08	1.43505e+08	1.49013e+08	1.53378e+08
pos_129	16,16-Dimethyl prostaglandin A2	2.40596e+06	2.20771e+06	2.28345e+06	517865	2.54716e+06	2.2885e+06	2.55991e+06	2.38409e+06	2.09018e+06
pos_13	Laurolactam	1.12908e+07	1.21065e+07	8.95351e+06	1.1464e+07	1.13128e+07	1.23353e+07	1.09267e+07	1.24759e+07	1.14968e+07
pos_130	2-Phenylethyl 3-O-(4-carboxy-3-hydroxy-3-methylbutanoyl)-娄脗-D-glucopyranoside	4.98457e+06	1.4848e+06	872669	1.45861e+06	2.05178e+06	929713	1.04797e+06	2.47345e+06	1.51602e+06
pos_131	Prolylleucine	100595507	9.07731e+07	1.3634e+08	7.93729e+07	1.27314e+08	9.46235e+07	9.16389e+07	8.97554e+07	7.46007e+07
pos_132	Poly THF n7	4.6368e+07	1.55831e+07	4.41123e+07	4.46355e+07	4.68786e+07	4.08992e+07	4.79609e+07	4.27662e+07	4.38204e+07
pos_133	4-Phenylbutyric acid	6.28474e+06	3.32498e+06	1.87232e+06	4.20628e+06	3.9255e+06	3.65064e+06	2.91347e+06	3.20995e+06	6.04726e+06
pos_134	2-Aminonicotinic acid	1.81682e+07	2.61576e+07	1.29808e+07	1.0453e+07	1.47435e+07	1.43433e+07	1.41181e+07	1.37801e+06	1.30383e+07
pos_135	Crotonic acid	4.10521e+07	4.17467e+07	3.62407e+07	3.89481e+07	41947594	4.13554e+07	4.24032e+07	4.15641e+07	4.32993e+07
pos_136	L-Aspartic acid	1.29629e+08	8.37249e+07	9.44822e+07	1.97664e+07	4.77715e+07	4.01523e+07	5.26849e+07	4.4651e+07	4.55309e+07
pos_137	D-(+)-Glucose	3.42843e+08	3.1899e+08	2.86142e+08	2.17665e+08	2.27331e+08	2.24597e+08	2.16702e+08	3.14886e+08	282698615
pos_138	7-Hydroxycoumarine	1.22182e+08	1.29612e+08	3.29585e+07	7.3118e+07	1.0559e+08	3.91865e+07	7.8207e+07	8.93574e+07	130766505
pos_139	APP-FUBINACA	1.11015e+06	1.4309e+06	1.75067e+06	1.30663e+06	1.76553e+06	1.68066e+06	846327	1.24506e+06	902313
pos_14	Chlorogenic acid	1.19287e+08	1.21511e+08	1.72163e+07	6.29342e+07	1.00693e+08	2.219e+07	5.99379e+07	7.53151e+07	1.21164e+08
pos_140	Heptanophenone	1.60014e+07	1.32407e+07	1.1786e+07	8.49839e+06	9.48078e+06	8.93131e+06	6.92163e+06	7670010	8.31185e+06
pos_141	Bis(2-ethylhexyl)adipate	1.37855e+08	1.35372e+08	1.09297e+08	1.38976e+08	1.27777e+08	1.37345e+08	1.33449e+08	1.34035e+08	133730835
pos_142	Glycerophospho-N-palmitoyl ethanolamine	1.30592e+07	1.13307e+07	6.31528e+06	4.00596e+06	5.29532e+06	8.25682e+06	5.40614e+06	7.94138e+06	6.15687e+06
pos_143	Isophorone	3.79218e+06	4.55625e+06	4.64167e+06	4.2218e+06	4.06358e+06	3.70094e+06	3.88259e+06	5.21228e+06	4.1733e+06
pos_144	(6E)-10-Heptyl-5,8,9-trihydroxy-3,4,5,8,9,10-hexahydro-2H-oxecin-2-one	2.32647e+06	2.52838e+06	2.3203e+06	2.28791e+06	2.46482e+06	2.68914e+06	2.14211e+06	2.83601e+06	3.09801e+06
pos_145	PEG n8	8.36141e+06	5.58241e+06	1.08286e+07	9.82405e+06	8.27961e+06	1.05724e+07	7.80795e+06	7.98824e+06	8.03249e+06
pos_146	PEG Monolaurate n4	1.43671e+07	1.2106e+07	1.22084e+07	1.35105e+07	1.1904e+07	1.02807e+07	1.30589e+07	1.41265e+07	7.74329e+06
pos_147	Leucomalachite green	8.45491e+06	5.11739e+06	5.93804e+06	8.4907e+06	5.74344e+06	4.73442e+06	5.93343e+06	4.88084e+06	5.8143e+06
pos_148	1-[2,4-Dihydroxy-3-(2-hydroxyethyl)-6-methoxyphenyl]-1-butanone	6.94001e+06	9.23194e+06	9.24048e+06	8.62281e+06	9.79171e+06	9.52604e+06	9.1394e+06	8.96282e+06	8.96414e+06
pos_149	4-{[(3S)-3-(5-Benzyl-1,3,4-oxadiazol-2-yl)-1-pyrrolidinyl]methyl}-N,N-dimethylaniline	8.0254e+06	9.11501e+06	8.68418e+06	8.24262e+06	8.77397e+06	8.67969e+06	9.03502e+06	1.0838e+07	8.88869e+06
pos_15	5'-S-Methyl-5'-thioadenosine	2.35913e+07	1.75839e+07	7.40097e+06	1.28567e+07	1.49428e+07	1.33981e+07	6.79166e+06	9.62405e+06	1.27653e+07
pos_150	12-Aminododecanoic acid	3.45964e+06	3.10483e+06	6.23108e+06	3.80288e+06	3.04306e+06	5.11417e+06	2.27203e+06	3.3642e+06	3.05716e+06
pos_151	Methyl 3,5-di-tert-butyl-4-hydroxybenzoate	7.22643e+06	8.0402e+06	7.13747e+06	6.43788e+06	3.83303e+06	7.83612e+06	8.95436e+06	7.34219e+06	6.94409e+06
pos_152	1,3,7-Trihydroxy-6-methoxy-4,5-diisoprenylxanthone	3.32064e+06	3.30977e+06	4.35714e+06	5.00247e+06	3.12805e+06	4.15681e+06	4.46083e+06	4.8397e+06	4.81477e+06
pos_153	3-[2-(3-Hydroxyphenyl)ethyl]-5-methoxyphenol	1.38126e+07	1.46286e+07	7.3684e+06	1.19851e+07	1.96002e+07	1.21583e+07	7.99963e+06	7.07048e+06	1.09593e+07
pos_154	N-Desmethyltramadol	3.18729e+07	3.56449e+07	3.84708e+07	2.91952e+07	3.75456e+07	3.45755e+07	3.99422e+07	4.38267e+07	4.03665e+07
pos_155	(1R,9S)-11-(1-Methyl-4-piperidinyl)-5-[4-(trifluoromethoxy)phenyl]-7,11-diazatricyclo[7.3.1.02,7]trideca-2,4-dien-6-one	3.12056e+06	4.09568e+06	6.63626e+06	2.90349e+06	4.27119e+06	1.72688e+06	1.37296e+06	1.22992e+06	178179
pos_156	Tetraglyme	5.80423e+06	5.53808e+06	5.51237e+06	5.50354e+06	5.39742e+06	5.34917e+06	5.11876e+06	5.01841e+06	5.37777e+06
pos_157	(4E)-3-Hydroxy-2,4-dimethyl-4-heptenamide	1.45903e+07	1.22229e+07	1.34386e+07	13702475	1.28443e+07	1.34945e+07	1.5428e+07	1.28389e+07	1.24401e+07
pos_158	娄脕-Ergocryptine	411154	453474	462763	419464	510068	451747	531222	425407	545230
pos_159	Drospirenone	1.83266e+07	1.4698e+07	1.59412e+07	1.09599e+07	2.00212e+07	1.73561e+07	1.66426e+07	1.54345e+07	1.76857e+07
pos_16	Didecyldimethylammonium	2.34904e+07	2.41817e+07	2.47337e+07	2.32319e+07	2.29845e+07	2.2816e+07	2.50163e+07	2.40004e+07	2.37591e+07
pos_160	{(2R,4S,5R)-5-[3-(2-Furyl)-1-methyl-1H-pyrazol-5-yl]-1-azabicyclo[2.2.2]oct-2-yl}methyl isopropylcarbamate	161738	124377	134205	151487	141091	129154	138299	135370	125437
pos_161	Hydrolyzed fumonisin B1	2.58481e+06	2.58848e+06	5.69036e+06	2.88323e+06	2.68147e+06	2.86478e+06	2.62209e+06	2.58858e+06	1.78996e+06
pos_162	Fludrocortisone	2.18518e+07	1.30131e+07	1.2733e+07	2.17891e+07	2.05097e+07	1.21695e+07	1.58389e+07	1.17502e+07	1.12505e+07
pos_163	Ferulic acid	6.95298e+06	5.71348e+06	5.75758e+06	5.44863e+06	4.39533e+06	5.27805e+06	5.48733e+06	6.24016e+06	6.31288e+06
pos_164	2-[(1S)-1-Hydroxyethyl]-4(1H)-quinazolinone	1.91229e+06	2.77722e+06	5.28291e+06	3.53627e+06	1.82682e+07	4.23858e+06	1.56724e+06	5.81971e+06	1.80081e+06
pos_165	(5R,6S)-5-Hydroxy-4-methoxy-6-(2-phenylethyl)-5,6-dihydro-2H-pyran-2-one	7.84554e+06	8.13946e+06	8.09403e+06	7.10537e+06	7.50706e+06	8.45916e+06	7.76685e+06	8.20024e+06	9.23998e+06
pos_166	Gendenafil	717353	1.30246e+06	685855	749782	977266	1.22633e+06	715891	1.34584e+06	1.57666e+06
pos_167	Lithocholic acid	4.7248e+06	3.082e+06	3.22857e+06	4.25401e+06	2.7898e+06	3.69067e+06	2.60155e+06	2.68474e+06	3.71798e+06
pos_168	娄脕-Aspartylphenylalanine	1.64754e+07	1.30584e+07	1.10447e+07	2.25819e+07	2.2978e+06	1.74433e+07	1.97745e+07	2.97901e+07	1.41245e+07
pos_169	Methyl cinnamate	3.21416e+07	5.13181e+07	2.86241e+07	2.84639e+07	2.8446e+07	2.84915e+07	2.05241e+07	4.87035e+07	1.87178e+07
pos_17	Caprolactam	4.69047e+07	7.538e+07	7.69388e+07	6.10705e+07	3.23282e+07	4.84221e+07	5.00335e+07	9.22068e+07	5.0311e+07
pos_170	JWH-147	2.39172e+07	1.30131e+07	1.26784e+07	2.17695e+07	2.06317e+07	1.21695e+07	1.59719e+07	1.17502e+07	1.08485e+07
pos_171	3-{[4-(1,3-Benzodioxol-5-ylmethyl)piperazino]carbonyl}-6,7-dimethoxy-2H-chromen-2-one	1.03782e+07	9.38306e+06	6.73999e+06	1.09098e+07	8.77566e+06	8.72829e+06	1.0775e+07	8.75783e+06	8.09294e+06
pos_172	Ibuprofen	8.30579e+06	9.04803e+06	8.12657e+06	6.91245e+06	8.32824e+06	7.59391e+06	8.25022e+06	6.97058e+06	8.02649e+06
pos_173	Trimipramine	322867	270424	296432	374971	273318	365593	258535	254648	301908
pos_174	3-[(4-Chlorophenyl)thio]-6-(3,5-dimethyl-1H-pyrazol-1-yl)pyridazine	3.75628e+06	3.81964e+06	4.5057e+06	3.80301e+06	4.085e+06	4.28348e+06	3.53054e+06	4.29552e+06	3.61833e+06
pos_175	25I-NBOH	1.24235e+07	1.11043e+07	5.23442e+06	1.03705e+07	1.15388e+07	9.06479e+06	9.64953e+06	1.44518e+07	9.25704e+06
pos_176	4-[(6E)-3-Hydroxy-8,10-dimethyl-2-(methylamino)-6-dodecen-1-yl]phenol	133372	130252	134541	132198	129050	132460	133773	136014	129598
pos_177	5-Chloro THJ 018	3.58409e+06	2.8902e+06	2.62067e+06	1.99772e+06	2.45416e+06	2.1019e+06	957307	2.78174e+06	1.69187e+06
pos_178	(4aS,9aR)-7-Benzyl-2-[(4-methoxyphenyl)acetyl]decahydro-6H-pyrido[3,4-d]azepin-6-one	8.65937e+06	9.66636e+06	5.89664e+06	3.8653e+06	5.35716e+06	6.9667e+06	3.01809e+06	4.80868e+06	3.52084e+06
pos_179	2,6-Di-tert-butyl-1,4-benzoquinone	1.18077e+07	1.11249e+07	9.7659e+06	8.55109e+06	9.07355e+06	1.13374e+07	1.02048e+07	9.37369e+06	9.59458e+06
pos_18	Hexadecanamide	3958401316	4328449485	4734572305	4193965013	4191113120	4332959270	4428474567	3617397586	4388234596
pos_180	Albendazole sulfone	528430	6.36985e+06	3.27083e+07	2.55048e+06	1.44071e+06	2.43555e+06	3.53408e+06	395272	1.96172e+06
pos_181	(3R,4R,6R)-N-Allyl-N-methyl-6-{[4-(2-pyridinyl)-1H-1,2,3-triazol-1-yl]methyl}quinuclidine-3-carboxamide	2.10165e+07	2.00496e+07	1.99549e+07	1.81075e+07	1.30506e+07	1.96695e+07	1.81794e+07	2.21656e+07	2.00735e+07
pos_182	Tapentadol	210893	158347	262903	215319	333923	218065	399336	207129	178346
pos_183	Ciprofloxacin	859919	1.32621e+06	106211	954584	3.63977e+06	1.93556e+06	1.10193e+06	1.41705e+06	1.52425e+06
pos_184	1-[5-Nitro-2-(1-pyrrolidinyl)benzyl]-1H-imidazole	3.04051e+06	3.03236e+06	3.22203e+06	3.25566e+06	2.68344e+06	3.21393e+06	2.63283e+06	3.29517e+06	3.44927e+06
pos_185	N-[(1R,9S)-6-Oxo-11-(2-thienylacetyl)-7,11-diazatricyclo[7.3.1.02,7]trideca-2,4-dien-5-yl]-2-thiophenecarboxamide	4.54367e+06	4.37893e+06	3.13757e+06	2.99883e+06	2.75488e+06	4.21061e+06	2.17315e+06	3.61781e+06	3.52279e+06
pos_187	Cynaropicrin	3.58204e+06	6.62147e+06	2.75948e+06	4.04755e+06	5.15002e+06	2.92478e+06	2.02775e+06	2.79782e+06	3.73398e+06
pos_188	(1R,9S)-5-(1-Benzothiophen-2-yl)-11-(2-thienylcarbonyl)-7,11-diazatricyclo[7.3.1.02,7]trideca-2,4-dien-6-one	3.48902e+06	2.65988e+06	3.06266e+06	2.98197e+06	3.20329e+06	3.26041e+06	2.66083e+06	3.57098e+06	2.78368e+06
pos_189	2,6-Dimethyl-5-(4-methylphenoxy)pyrimidin-4-ol	1.93628e+06	287182	202539	1.63572e+06	652622	3.03038e+06	92359.2	3.08573e+06	2.5514e+06
pos_19	Cetrimonium	4.68285e+07	4.88449e+07	4.94323e+07	5.12636e+07	4.80528e+07	5.31557e+07	4.93762e+07	5.13065e+07	4.94942e+07
pos_190	N,N-Diisopropylethylamine (DIPEA)	6.6586e+07	5.1121e+07	7.04587e+07	4.62415e+07	4.91752e+07	5.19046e+07	4.76704e+07	4.7554e+07	3.88976e+07
pos_191	Cyclohexyl phenyl ketone	7.94821e+06	7.45868e+06	6.0224e+06	4.36609e+06	5.77546e+06	6.41147e+06	3.44613e+06	5.53285e+06	5.09076e+06
pos_192	N-[(4-Benzyl-1,4-oxazinan-2-yl)methyl]-6-morpholinonicotinamide	6.42666e+06	5.85127e+06	3.71759e+06	3.64024e+06	4.29909e+06	2.96352e+06	1.54786e+06	3.53319e+06	3.17596e+06
pos_193	SSR146977	2.92133e+06	3.19047e+06	3.03086e+07	1.07718e+07	7.9037e+06	1.8106e+07	8.11538e+06	2.54384e+07	2.25336e+07
pos_194	4-(Dimethylamino)benzophenone	542922	585248	559019	567784	555447	549391	563022	533769	469471
pos_195	PEG n15	562596	722181	919627	589163	650332	781576	667400	867285	828002
pos_196	Flubromazolam	1.63302e+06	2.35603e+07	4.18959e+07	2.47623e+06	9.66348e+07	4.47459e+06	8.13285e+07	7.88486e+06	4.23725e+06
pos_197	2,5-Bis(2,2,2-trifluoroethoxy)benzohydrazide	5.1783e+07	4.82564e+07	2.1305e+08	2.2405e+07	1.38866e+07	3.0343e+07	2.44162e+07	2.89343e+07	2.07746e+07
pos_198	N-{(1S,2S,8S,8aS)-8-Hydroxy-1,4a-dimethyl-7-[(2S)-1-oxo-1-(1-piperidinyl)-2-propanyl]decahydro-2-naphthalenyl}methanesulfonamide	1.90068e+07	1.90132e+07	1.97706e+07	2.17505e+07	1.8052e+07	1.7425e+07	1.98733e+07	2.02102e+07	1.5579e+07
pos_199	UR-144 N-Heptyl analog	124614	107990	112307	134643	121775	112712	111269	108436	114261
pos_2	L-Iditol	2202028281	1034066419	7.33431e+08	1520478203	1709253180	1764009577	1748057085	1073997299	1422986898
pos_20	Docosanamide	1.51588e+06	8.51835e+06	9.53908e+06	1.49037e+07	9.63805e+07	7.80281e+06	9.62678e+06	5.17268e+06	8.64015e+06
pos_200	Ethyl 2-[3-(4-chlorophenyl)-2,4-dioxo-6-phenyl-3,4-dihydrothieno[2,3-d]pyrimidin-1(2H)-yl]acetate	3.46134e+06	3.27855e+06	3.4111e+06	3.37366e+06	3.98334e+06	3.75922e+06	3.30718e+06	4.05366e+06	3.18562e+06
pos_201	5-Phenylnicotinic acid	190939	136726	142093	164500	150802	135259	141035	137397	145703
pos_202	Biochanin A	647140	863952	962970	794993	790648	724785	891511	907777	1.14687e+06
pos_203	N-(4-Methoxybenzyl)-3-[(2S,5aS,8aR)-1-methyl-5-oxo-6-(2-thienylmethyl)decahydropyrrolo[3,2-E][1,4]diazepin-2-yl]propanamide	2.19249e+06	2.16001e+06	1.86349e+06	1.97438e+06	2.1344e+06	1.98178e+06	1.83284e+06	2.29786e+06	2.00463e+06
pos_204	2,6-Bis[(2-pyridylthio)methyl]pyridine	8.33045e+06	1.64285e+07	5.64058e+07	4.07007e+06	5.08898e+06	9.6505e+06	8.65719e+06	9.11685e+06	8.08829e+06
pos_205	Acetanilide	2.5007e+07	2.5093e+07	2.48906e+07	3.03268e+07	2.8505e+07	2.78582e+07	2.7729e+07	3.42629e+07	2.42487e+07
pos_206	Bioresmethrin	2.12185e+06	2.85565e+06	3.25837e+06	2.39332e+06	2.97972e+06	2.50164e+06	3.25171e+06	2.35359e+06	2.35238e+06
pos_207	娄脗-Asarone	1.32716e+07	1.48854e+07	1.4887e+07	1.38433e+07	1.40681e+07	1.50308e+07	1.45289e+07	1.39293e+07	1.53867e+07
pos_208	5-Chloro-3-[(1E,3E)-3,5-dimethyl-1,3-heptadien-1-yl]-7-methyl-6,8-dioxo-7,8-dihydro-6H-isochromen-7-yl acetate	329158	1.5615e+06	517350	529361	1.15052e+06	1.85148e+06	222575	699982	487351
pos_209	Ethyl 2-{[3-methyl-6-(trifluoromethyl)-3H-imidazo[4,5-b]pyridin-2-yl]thio}acetate	581681	1.7546e+06	995644	1.32854e+06	6.8175e+06	1.54794e+06	1.95329e+06	3.7605e+06	768721
pos_210	N-{(3S,5S)-5-[3-(4-Chlorophenyl)-1,2,4-oxadiazol-5-yl]-1-methyl-3-pyrrolidinyl}-2-phenoxyacetamide	1.77838e+07	1.01559e+07	4.5968e+06	1.42068e+07	2.30205e+07	1.16819e+07	1.44966e+07	1.17921e+07	1.90213e+07
pos_211	(1aR,2S,5S,6R,7R,7aS)-5-Methyl-1a-(3-methyl-2-buten-1-yl)-1a,3,5,6,7,7a-hexahydro-2H-oxireno[g]isochromene-2,6,7-triol	6.83653e+06	2.87576e+06	1.20324e+06	1.39903e+06	1.80293e+06	2.36811e+06	1.04866e+06	692805	1.23764e+06
pos_213	{(3R,4S)-1-(2,2-Dimethylpropanoyl)-3-[(6-methoxy-3,4-dihydro-1-isoquinolinyl)methyl]-4-piperidinyl}acetic acid	140255	120888	123147	149036	130157	121786	128637	117493	123403
pos_214	(3娄脕,4娄脗,8娄脕)-3,8-Dihydroxy-12,13-epoxytrichothec-9-ene-4,15-diyl diacetate	4.79853e+06	5.85993e+06	5.21082e+06	4.32486e+06	4.55144e+06	4.81353e+06	4.3656e+06	7.12169e+06	5.15627e+06
pos_215	娄麓-Aminobutyric acid (GABA)	6.66912e+07	8.03859e+07	6.41574e+07	1.05988e+08	7.73479e+07	5.92236e+07	100092045	4.48869e+07	1.11239e+08
pos_216	3-Methylene-4-[(2E)-3-methyl-4-(4-methyl-5-oxotetrahydro-2-furanyl)-2-buten-1-yl]dihydro-2(3H)-furanone	1.41275e+06	1.38914e+06	1.74003e+06	1.11969e+06	1.26192e+06	2.00137e+06	953242	2.55662e+06	1.47048e+06
pos_217	Cevadine	671848	699639	360672	712995	756636	635984	846138	746854	494579
pos_218	N-(2-Furylmethyl)-3-{[5-(2-pyridinyl)-1,2-oxazol-3-yl]methyl}-3-oxetanamine	3.68138e+06	4.4732e+06	2.91919e+06	4.27987e+06	5.28335e+06	5.8442e+06	3.26889e+06	3.55076e+06	4.31693e+06
pos_219	Disperse orange 3	1.54231e+06	1.73678e+06	1.60427e+06	1.63714e+06	1.82021e+06	1.90268e+06	960046	1.27154e+06	1.38553e+06
pos_22	Valine	4.98998e+08	2.50964e+08	2.1393e+08	6.21147e+08	7.55875e+08	4.7655e+08	3.91968e+08	200999004	6.22081e+08
pos_220	(3S,6R,6aS,7S)-6,6a,7,8-Tetrahydroxy-3-methyl-2,3,4,5,6,6a,7,12a-octahydro-1,12-tetraphenedione	1.06163e+07	9.90745e+06	8.60297e+06	7.31825e+06	8.47282e+06	7.79842e+06	5.32956e+06	7.56265e+06	7.46783e+06
pos_221	Diltiazem	473132	469610	551622	429132	516832	316439	506362	429333	437174
pos_222	Flunitrazepam	846921	1.42498e+06	705968	999553	2.78265e+06	7.03376e+06	778694	1.93577e+06	784349
pos_223	Flumazenil	1.16261e+06	2.32391e+06	3.09655e+06	1.63532e+06	7.18605e+06	1.93577e+06	1.36886e+06	2.17036e+06	1.8276e+06
pos_224	Diglycidyl ether	4.5342e+08	4.23604e+08	1.88606e+08	3.46855e+08	3.2845e+08	3.75962e+08	373424549	2.69823e+08	5.45716e+08
pos_225	5-Hydroxytryptophan	3.65092e+06	1.62972e+06	768122	1.29138e+07	8.94467e+06	1.90559e+07	2.4831e+06	1.55358e+07	1.60917e+07
pos_226	D-Panthenol	7.41772e+06	1.54538e+07	6.01041e+06	1.65211e+07	1.02246e+07	1.49419e+07	9.605e+06	1.58759e+07	1.29346e+07
pos_227	3-Methylcrotonylglycine	9.62582e+06	6.46299e+06	5.94817e+06	1.05042e+07	1.17992e+07	9.17035e+06	9.90775e+06	6.18879e+06	1.06728e+07
pos_228	Tolmetin	1.06951e+08	1.44671e+08	2.29098e+08	1.18018e+08	1.30705e+08	1.34749e+08	1.13494e+08	1.32765e+08	1.1223e+08
pos_229	Stearoylbenzoylmethane	1.2193e+06	2.25307e+06	2.18971e+06	1.3376e+06	1.86432e+06	2.02452e+06	2.30244e+06	2.7769e+06	2.43254e+06
pos_23	Octadecanamine	6.38868e+07	6.38468e+07	7.32994e+07	7.96442e+07	2.82948e+07	1.08425e+08	5.48169e+07	9.99045e+07	7.40785e+07
pos_230	2-Chloro-N-{2-[(4-methylphenyl)thio]pyridin-3-yl}benzamide	2.11438e+07	2.38951e+07	25530939	2.10439e+07	4.1246e+07	1.96283e+07	1.71669e+07	2.71605e+07	2.06853e+07
pos_231	Guaifenesin	9.23856e+06	8.03982e+06	7.40513e+06	6.66713e+06	7.74809e+06	6.75351e+06	5.72374e+06	6.12333e+06	6.40481e+06
pos_232	2-Acetyl-6-(3-butyryl-2,4,6-trihydroxy-5-methylbenzyl)-3,5-dihydroxy-4,4-dimethyl-2,5-cyclohexadien-1-one	147873	134368	146002	1.15759e+06	1.10759e+06	1.54248e+06	132859	2.32109e+06	1.60001e+06
pos_233	Desthiobiotin	1.63142e+07	2.49189e+07	2.36228e+07	1.78239e+07	1.046e+07	1.74653e+07	1.53924e+07	1.68959e+07	2.00573e+07
pos_234	18-娄脗-Glycyrrhetinic acid	158738	140449	145846	140147	140726	140677	113826	120833	143754
pos_235	Ostruthin	8.42843e+06	8.10256e+06	8.44438e+06	8.16391e+06	7.04705e+06	7.91948e+06	7.30109e+06	8.47141e+06	8.28136e+06
pos_236	Loprazolam	1.37929e+06	752508	130761	442501	1.19338e+06	936543	503967	829502	809337
pos_237	1-(4-Methyl-1-piperazinyl)-2-[(3R,4S)-3-({5-[(phenylsulfanyl)methyl]-1,2-oxazol-3-yl}methyl)-4-piperidinyl]ethanone	4.2704e+06	4.04748e+06	4.46513e+06	4.71455e+06	3.83729e+06	3.75955e+06	3.89557e+06	3.80803e+06	3.84796e+06
pos_238	1,4:3,6-Dianhydro-2,5-dideoxy-2-[(ethylcarbamoyl)amino]-5-{[4-(3-fluorophenyl)-2-pyrimidinyl]amino}-L-iditol	9.98024e+06	1.58032e+06	2.39491e+06	2.02288e+07	2.2892e+07	6.0378e+06	1.71157e+07	1.02744e+07	1.17638e+07
pos_239	N1-(4-Chlorophenyl)-2-({4-methyl-5-[(3-pyrazin-2-yl-1,2,4-oxadiazol-5-yl)methyl]-4H-1,2,4-triazol-3-yl}thio)acetamide	1.30003e+06	1.40741e+06	2.57926e+06	852248	235014	2.08846e+06	1.12669e+06	653638	466617
pos_24	Palmitoyl ethanolamide	1.42781e+07	1.13201e+07	8.57947e+06	1.31286e+07	1.16058e+07	8.2041e+06	1.17547e+07	1.4173e+07	1.1795e+07
pos_240	(1H-Indol-3-yl)(2,2,3,3-tetramethylcyclopropyl)methanone	1.7476e+06	1.44378e+06	3.18478e+06	1.79567e+06	1.31388e+06	2.04718e+06	669091	1.12477e+06	954259
pos_241	10-HDA	3.6552e+06	1.5167e+06	741135	2.23987e+06	1.80989e+06	1.11247e+06	1.1371e+06	1.33173e+06	2.97026e+06
pos_242	Atenolol acid	4.35885e+06	3.53849e+06	3.06079e+06	4.18075e+06	5.53279e+06	5.29949e+06	4.72113e+06	5.6204e+06	4.03125e+06
pos_243	4-Methylumbelliferone	1.70546e+07	1.52189e+07	1.12238e+07	8.94659e+06	1.27694e+07	1.23817e+07	6.85325e+06	1.42995e+07	1.35952e+07
pos_244	PharmaGSID 47337	2.15937e+06	2.57441e+06	1.10435e+06	388904	810842	1.29857e+06	527106	621015	496687
pos_245	3-Methoxy-4-(3-methyl-2-buten-1-yl)-5-[(E)-2-phenylvinyl]phenol	8.62911e+06	6.15605e+06	6.11466e+06	8.59437e+06	7.17059e+06	5.73293e+06	7.14913e+06	6.16221e+06	6.15167e+06
pos_246	Dimethenamid	8.6697e+06	2.20798e+07	1.83929e+07	1.87235e+07	9.87969e+07	2.24913e+07	1.52578e+07	4.02937e+07	1.37731e+07
pos_247	Monocrotaline	3.41736e+06	3.55569e+06	3.31545e+06	3.61763e+06	3.68846e+06	3.639e+06	3.7285e+06	3.15347e+06	3.52152e+06
pos_248	5-Chloro-3-[(1E)-3,4-dihydroxy-3,5-dimethyl-1-hepten-1-yl]-7,8-dihydroxy-7-methyl-7,8-dihydro-6H-isochromen-6-one	999153	1.27411e+06	1.31408e+06	738612	1.4112e+06	946625	561710	1.02077e+06	1.0064e+06
pos_249	Reynoutrin	9.7367e+06	8.59634e+06	1.313e+07	4.78329e+06	6.99945e+06	4.66836e+06	4.15937e+06	3.97756e+06	1.0032e+06
pos_25	PEG n13	2.25663e+06	2.10043e+06	2.75392e+06	2.61853e+06	2.44065e+06	2.4948e+06	2.43999e+06	2.74347e+06	2.48039e+06
pos_250	N-{[(1S,4S,6S)-4-{2-[Benzyl(methyl)amino]-2-oxoethyl}-6-isopropyl-3-methyl-2-cyclohexen-1-yl]methyl}-2,2-dimethylpropanamide	1.02052e+08	1.05402e+08	1.00386e+08	9.85298e+07	1.06401e+08	1.0618e+08	9.91047e+07	9.71706e+07	1.01048e+08
pos_251	2-[4-(3-Amino-2-hydroxypropoxy)phenyl]acetamide	1.97718e+07	2.90178e+07	1.2695e+07	2.07547e+07	4.57283e+07	1.77068e+07	1.81162e+07	2.36546e+07	1.65846e+07
pos_252	R-Palmitoyl-(2-methyl) ethanolamide	4.23077e+06	4.078e+06	5.10326e+06	5.85267e+06	3.47453e+06	4.24696e+06	5.36693e+06	5.13702e+06	3.50958e+06
pos_253	1,3,5-Trimethyl-4-[2-(1,3,5-trimethyl-1H-pyrazol-4-yl)diaz-1-enyl]-1H-pyrazole	1.45903e+07	1.41108e+07	1.56137e+07	13702475	1.49628e+07	1.34945e+07	1.5428e+07	1.46927e+07	1.44658e+07
pos_254	[(3R,4S)-1-(4-Methoxybenzoyl)-3-{2-[(1R,9S)-6-oxo-7,11-diazatricyclo[7.3.1.02,7]trideca-2,4-dien-11-yl]ethyl}-4-piperidinyl]acetic acid	2.89608e+06	701682	490782	1.25917e+06	1.08905e+06	569958	650368	672043	691182
pos_255	2-(1,3-Dioxo-2,3-dihydro-1H-inden-2-yliden)-2-[(3-pyridylmethyl)amino]acetonitrile	790595	1.29181e+06	2.28758e+06	1.84596e+06	2.69037e+06	1.89785e+06	1.56626e+06	1.40131e+06	1.49648e+06
pos_256	Oleic acid-biotin	1.87963e+07	1.87741e+07	1.55554e+07	1.85533e+07	1.67682e+07	2.10052e+07	1.23176e+07	1.71626e+07	1.62218e+07
pos_257	Lormetazepam	6.6431e+06	1.14848e+07	5.4407e+06	1.08399e+06	1.71434e+06	2.33261e+06	1.87818e+06	4.06103e+06	1.74227e+06
pos_258	trans-Zeatin	1.73028e+08	1.78024e+08	1.04526e+08	101057456	1.22008e+08	9.39551e+07	1.0616e+08	1.11887e+08	1.56909e+08
pos_259	MMDMA	1.81992e+07	2.05595e+07	1.86913e+07	1.93503e+07	1.70593e+07	1.72059e+07	1.94329e+07	1.86939e+07	1.98225e+07
pos_26	Indole-3-acrylic acid	2.82615e+06	1.63927e+06	977164	1.24241e+07	8.58778e+06	2.10595e+07	2.89551e+06	1.52753e+07	1.78235e+07
pos_260	Mebeverine	113720	91679.7	96026.1	115716	102355	92874.3	98818.8	94160.7	103457
pos_261	Tetrahydrofuran fentanyl 3-tetrahydrofurancarboxamide	1.48519e+06	1.39584e+06	1.49163e+06	1.44618e+06	1.69507e+06	1.55692e+06	1.48465e+06	1.3142e+06	1.53239e+06
pos_262	N1-[5-(tert-Butyl)-1,3-oxathiol-2-yliden]-2,4,5-trimethylaniline	1.02947e+07	1.60869e+07	1.94066e+07	1.68372e+07	2.85031e+07	2.19037e+07	1.45346e+07	1.00089e+07	3.80642e+07
pos_263	4-[(4-Chlorophenethyl)amino]-4-oxobut-2-enoic acid	2.70873e+06	4.39894e+06	1.17746e+07	6.00819e+06	1.10219e+07	9.18972e+06	4.65567e+06	3.97108e+06	6.08742e+06
pos_264	4-Acetamidobutanoic acid	7.81164e+07	5.73231e+07	4.53085e+07	7.27861e+07	7.23739e+07	8.95617e+07	6.38346e+07	5.78597e+07	6.20106e+07
pos_265	2-(Cyclohexylmethylidene)-1,2,3,4-tetrahydronaphthalen-1-one	1.85809e+08	1.81335e+08	1.69138e+08	1.42365e+08	1.50919e+08	1.47983e+08	1.30924e+08	1.22065e+08	1.49192e+08
pos_266	XLR11 N-(4-pentenyl) analog	3.15789e+06	2.91167e+06	2.7828e+06	1.8821e+06	2.5816e+06	2.58341e+06	3.18637e+06	2.98647e+06	2.57212e+06
pos_267	Cantharidin	534969	255313	248675	272411	251836	253074	281959	294050	409304
pos_268	N-(4-Fluorobenzyl)-2-[(1S,4S,5S)-5-isopropyl-2-methyl-4-{[(methylsulfonyl)amino]methyl}-2-cyclohexen-1-yl]acetamide	5.12874e+06	7.07128e+06	5.06584e+06	6.45512e+06	6.28031e+06	2.90241e+06	4.41376e+06	6.3988e+06	1.97954e+06
pos_269	4-(Dimethylamino)-N-{[(2R,4S,5S)-5-({[2-(dimethylamino)ethyl](methyl)amino}methyl)-1-azabicyclo[2.2.2]oct-2-yl]methyl}benzamide	6.01157e+06	5.01228e+06	6.75071e+06	7.55295e+06	6.71339e+06	6.90055e+06	5.8224e+06	6.22776e+06	5.65022e+06
pos_27	Dipropyleneglycol dibenzoate	2.00227e+08	2.23924e+08	2.23778e+08	1.99911e+08	1.93749e+08	2.19933e+08	2.12049e+08	2.19469e+08	2.22977e+08
pos_270	S-(-)-Raclopride	1.07051e+07	1.8056e+07	6.38227e+07	5.54167e+06	4.78794e+06	9.15526e+06	8.61311e+06	7.61474e+06	6.82821e+06
pos_271	N-Butyltadalafil	2.95446e+06	2.13062e+06	3.25702e+06	2.88315e+06	4.99979e+06	3.01013e+06	2.95141e+06	2.63936e+06	2.77883e+06
pos_272	Ketotifen	2.09291e+06	1.88905e+06	4.12743e+06	1.73951e+06	1.6969e+06	2.12915e+06	454800	1.02139e+06	1.87569e+06
pos_273	Resorcinol diglycidyl ether	7.34042e+06	8.14411e+06	7.65694e+06	7.27621e+06	7.60312e+06	7.26763e+06	6.44486e+06	7.68306e+06	6.84944e+06
pos_274	Robinetin	4.07689e+06	3.78635e+06	3.97275e+06	4.0671e+06	4.1348e+06	3.99217e+06	3.74276e+06	4.37293e+06	3.38339e+06
pos_275	Palmitoylcarnitine	5.96335e+06	5.3679e+06	5.60726e+06	5.48848e+06	5.17553e+06	5.18019e+06	5.28292e+06	5.38608e+06	5.03396e+06
pos_277	1-Linoleoyl glycerol	6.78195e+07	7.20292e+07	7.14318e+07	6.65664e+07	6.13602e+07	5.78072e+07	6.92404e+07	6.21242e+07	2.98115e+07
pos_278	2,6-Xylidine	8.64846e+06	8.97885e+06	7.27174e+06	7.62659e+06	2.66327e+06	7.59924e+06	2.56566e+06	6.59457e+06	8.27143e+06
pos_279	2-[(3S)-1-(1,3-Benzodioxol-5-ylmethyl)-3-pyrrolidinyl]-5-fluoro-1H-benzimidazole	935683	1.00576e+06	989794	855407	1.1604e+06	944308	897548	1.1443e+06	977838
pos_28	(隆脌)-Abscisic acid	3.47154e+07	5.64935e+07	7.51052e+07	4.52374e+07	6.13322e+07	7.01515e+07	2.71857e+07	5.90112e+07	3.97145e+07
pos_280	Trospium	1.29442e+06	401733	233071	1.26952e+06	1.76765e+06	846273	1.54867e+06	1.18486e+06	1.68762e+06
pos_281	Myristicin	4.35832e+06	5.3367e+06	4.21331e+06	3.87036e+06	4.50991e+06	5.18192e+06	4.74692e+06	4.59376e+06	5.01316e+06
pos_282	[1-(2-{[(1S,4S)-4-{3,5-Dimethyl-1-[4-(trifluoromethyl)phenyl]-1H-pyrazol-4-yl}-2-cyclopenten-1-yl]amino}-2-oxoethyl)cyclopentyl]acetic acid	3.64685e+06	1.70022e+06	641775	835490	1.64657e+06	1.12599e+06	1.18972e+06	1.18376e+06	1.77861e+06
pos_283	MCHB-1	441831	607609	549127	440313	459959	661626	586746	647666	569840
pos_284	2-Ethylhexyldiphenyl phosphate	1.8731e+06	2.0708e+06	1.71512e+06	1.4046e+06	1.80325e+06	1.4701e+06	1.55125e+06	2.15161e+06	1.53859e+06
pos_285	Spectinomycin	1.56743e+07	1.36695e+07	12419305	1.05785e+07	1.27392e+07	1.24087e+07	9.49824e+06	1.15625e+07	1.17962e+07
pos_287	娄脕-Hydroxymidazolam	1.25224e+06	1.25353e+06	1.47758e+06	1.55195e+06	1.70012e+06	1.33697e+06	1.49427e+06	1.51128e+06	1.2316e+06
pos_288	Spinosyn A	3.36428e+06	4.21928e+06	2.49968e+07	1.44841e+07	1.00724e+07	6.67881e+06	8.33555e+06	1.0079e+07	1.22466e+07
pos_289	Oxatomide	6.16149e+06	5.71233e+06	5.27086e+06	6.32433e+06	4.96065e+06	5.24033e+06	7.20048e+06	6.11555e+06	6.13921e+06
pos_29	L-Tyrosine	3.63523e+07	2.40668e+07	1.33302e+07	6.20923e+07	7.32918e+07	3.90593e+07	2.31594e+07	2.00487e+07	4.98958e+07
pos_290	PEG Monolaurate n7	9.34521e+06	1.12674e+07	9.36831e+06	1.08478e+07	9.65077e+06	9.13725e+06	1.06487e+07	9.96595e+06	9.88788e+06
pos_291	Piperalin	2.51208e+06	2.7811e+06	2.5387e+06	2.46822e+06	2.42704e+06	2.51088e+06	2.50635e+06	2.62018e+06	2.73358e+06
pos_292	PEG Monolaurate n5	1.0308e+07	1.10463e+07	1.19176e+07	1.12334e+07	1.277e+07	1.02349e+07	1.03059e+07	1.10187e+07	9.8901e+06
pos_293	(1R,9S)-5-[(E)-2-(4-Chlorophenyl)vinyl]-11-(cyclohexylcarbonyl)-7,11-diazatricyclo[7.3.1.02,7]trideca-2,4-dien-6-one	1.25728e+07	1.73299e+07	1.7773e+07	1.06858e+07	1.42542e+07	1.65028e+07	1.21662e+07	1.94756e+07	1.66752e+07
pos_294	Ethyl 4-[5-amino-4-(ethoxycarbonyl)-1H-pyrazol-1-yl]-5,8-dihydropyrido[4',3':4,5]thieno[2,3-d]pyrimidine-7(6H)-carboxylate	7.08821e+06	6.2391e+06	3.12848e+06	3.54445e+06	4.44907e+06	5.8104e+06	2.97517e+06	2.43747e+06	3.55255e+06
pos_295	Sulforidazine	8.13395e+06	7.43825e+06	5.66515e+06	5.50678e+06	8.42875e+06	4.86036e+06	5.32403e+06	3.86435e+06	6.08807e+06
pos_296	Tetracycline	1.44612e+06	1.54816e+06	1.03251e+06	510912	996253	952720	512686	623360	615547
pos_297	N,N-Dimethyl-N'-(5-{[2-nitro-4-(trifluoromethyl)phenyl]thio}-1,3,4-thiadiazol-2-yl)iminoformamide	7.6473e+06	3.9518e+06	3.07277e+06	1.63597e+06	1.66307e+06	2.14289e+06	1.64212e+06	1.85849e+06	2.16762e+06
pos_298	2-[(3S)-1-(2-Methylbenzyl)-3-pyrrolidinyl]-1H-imidazo[4,5-b]pyridine	2.01694e+07	2.01138e+07	1.99942e+07	2.0709e+07	2.04744e+07	1.97777e+07	2.02978e+07	1.92535e+07	1.97441e+07
pos_299	5-Chloro AKB48	1.72124e+06	1.58967e+06	1.55482e+06	1.8276e+06	1.60199e+06	1.53046e+06	1.46036e+06	1.50303e+06	1.19638e+06
pos_3	Oleamide	1.37786e+08	9.38224e+07	8.57128e+07	1.4111e+08	1.24925e+08	8.99771e+07	1.15213e+08	1.27718e+08	1.51133e+08
pos_30	PEG Monooleate n8	763169	744389	819464	810199	725160	736701	795308	715699	741896
pos_300	1-[3-Hydroxy-2-(2-hydroxy-2-propanyl)-2,3-dihydro-1-benzofuran-5-yl]ethanone	1.19397e+07	1.35068e+07	1.16482e+07	1.16567e+07	1.32299e+07	1.30597e+07	13022875	1.31489e+07	1.38823e+07
pos_303	1-(1H-Imidazol-5-yl)-3-(phosphonooxy)-2-propanone	1628155703	2090806962	1979511334	1457655422	1550590064	2038827825	1814769990	1928446958	2040471301
pos_304	Biemamide A	898185	450013	416263	693736	747103	396194	470555	599849	625655
pos_305	L-娄脗-(3-hydroxyureido)-alanine	1239395225	1167455807	7.56529e+08	8.18006e+08	9.87191e+08	753328007	7.12768e+08	646368859	8.85094e+08
pos_306	8,9-dihydrolactimidomycin	2522600529	2007718214	2021728649	2779436767	2139076952	1951374192	2095577516	1991578801	1638573406
pos_308	Bis(methylbenzylidene)sorbitol	1671139897	1858380514	1831563221	1433258098	1661862600	1801186317	1798604997	1844174757	1672247928
pos_309	F1839-B	1898995323	1394285989	1406215707	2071005380	1485006170	1423072961	1560335006	1370908678	1219110334
pos_31	Bis(4-ethylbenzylidene)sorbitol	6.40243e+07	7.84665e+07	8.46045e+07	1.4896e+08	7.21864e+07	8.80017e+07	8.26658e+07	8.51538e+07	6.68429e+07
pos_310	Roseothricin (H-277)	1998470843	1878445791	1840065062	2011942274	1782506901	1734826154	1861987167	1863149992	1894440917
pos_311	S-[(1Z)-N-Hydroxy-7-(methylsulfanyl)heptanimidoyl]-L-cysteine	2.01401e+08	2.14502e+08	1145551927	108337112	7.14635e+07	1.48093e+08	1.50786e+08	1.23347e+08	8.99807e+07
pos_312	Serinolamide A	3.54323e+08	3.63905e+08	3.27484e+08	3.76117e+08	3.21515e+08	328591922	3.38172e+08	3.38711e+08	3.3852e+08
pos_313	Tulipalin A	1.37875e+08	1.02162e+08	8.57714e+07	1.10961e+08	1.19542e+08	1.20576e+08	1.08875e+08	1.06444e+08	1.19396e+08
pos_314	Pestalol D	216571866	2.36769e+08	231584643	2.22305e+08	2.31599e+08	2.37047e+08	2.1956e+08	2.34814e+08	2.38177e+08
pos_315	Fusariumin D	8.02961e+07	8.19007e+07	7.72716e+07	7.97504e+07	7.52639e+07	6.70863e+07	7.85127e+07	7.57781e+07	7.60228e+07
pos_316	Ficiolide D	1.69642e+08	1.84622e+08	1.7973e+08	1.73826e+08	1.81499e+08	1.75491e+08	1.79123e+08	182671396	1.82865e+08
pos_317	Punctaporonin H	6.80632e+07	7.60543e+07	7.3304e+07	6.7402e+07	7.40619e+07	7.43989e+07	7.17439e+07	7.28629e+07	7.29742e+07
pos_318	4-Allyl-2-methoxyphenyl 6-O-beta-D-xylopyranosyl-beta-D-glucopyranoside	6.74861e+08	2.25036e+08	1.09624e+08	1.80451e+08	2.63182e+08	1.50002e+08	2.01808e+08	1.49793e+08	2.91249e+08
pos_32	Citroflex 4	1.18993e+08	1.27323e+08	1.49189e+08	1.31682e+08	1.1984e+08	1.04231e+08	123046257	1.26546e+08	1.25437e+08
pos_320	2-Pyrrolidone	2.34942e+07	2.13613e+07	1.85417e+07	2.42714e+07	2.17552e+07	1.95121e+07	2.13141e+07	4.40873e+06	2.06307e+07
pos_321	Isoprene	4.47684e+07	3.26858e+07	2.05191e+07	1.21152e+08	1.37637e+08	9.07875e+07	7.13375e+07	2.80135e+07	1.47701e+08
pos_322	4-chloro-3,5-dimethoxybenzyl alcohol	6.21673e+08	5.65887e+08	5.18262e+08	5.84576e+08	6.46016e+08	5.93287e+08	5.9728e+08	5.91811e+08	5.23539e+08
pos_323	Safingol	116887141	1.28391e+08	1.33311e+08	1.22342e+08	1.26627e+08	122939743	1.18185e+08	1.29071e+08	1.24118e+08
pos_324	Tirandamycin C	3.10496e+08	257381167	256636265	3.14951e+08	2.71089e+08	2.44414e+08	279458572	2.54911e+08	2.49395e+08
pos_325	Erinacine P	1.35604e+08	1.56006e+08	1.53642e+08	1.29498e+08	1.46169e+08	1.53086e+08	1.50031e+08	1.59494e+08	158470210
pos_326	Hex-2-ulofuranosyl hexopyranosyl-(1->6)hexopyranoside	2.0684e+06	2.03834e+06	1.70301e+06	2.9726e+06	2.17353e+06	3.07703e+06	1.87953e+06	1.97942e+06	2.19338e+06
pos_327	Cinnamic acid	1.44533e+08	8.48187e+07	4.6336e+07	1.66703e+08	1.8573e+08	1.45406e+08	8.091e+07	8.00716e+07	1.62678e+08
pos_328	2-Oxobutyric acid	1.46217e+07	1.08607e+07	4.97857e+06	1.24504e+07	1.19178e+07	1.11968e+07	1.06343e+07	1.17688e+07	3.9855e+06
pos_329	(3E)-4-(4-Hydroxy-2,6,6-trimethyl-1-cyclohexen-1-yl)-3-buten-2-one	340025623	2.70758e+08	2.49891e+08	1.7275e+08	2.05421e+08	1.88268e+08	1.41694e+08	1.44738e+08	1.75527e+08
pos_33	7-Methyl-3-methylene-6-(3-oxobutyl)-3,3a,4,7,8,8a-hexahydro-2H-cyclohepta[b]furan-2-one	1.29988e+07	1.61464e+07	2.29176e+07	5.62933e+06	6.13757e+06	8.60425e+06	4.07369e+06	7.11468e+06	4.35859e+06
pos_330	ACPC	4.05525e+07	3.3332e+07	2.29253e+07	3.28126e+07	4.07809e+07	3.59653e+07	2.90683e+07	2.1751e+07	3.82055e+07
pos_331	Emeriphenolicin C	176331	143611	151596	154333	143343	143975	141603	134839	138948
pos_332	Ustilaginoidin K	1.59746e+08	1.76246e+08	6.6272e+07	1.81514e+08	2.55176e+08	175307904	1.99451e+08	1.33379e+08	2.31069e+08
pos_333	Desferrioxamine Et3	5.37182e+07	9.08955e+07	3.83275e+08	1.88594e+08	1.3659e+08	2.04413e+08	1.66356e+08	4.67021e+08	405673413
pos_334	Penitricin D	6.85842e+08	5.93734e+08	5.28588e+08	5.53085e+08	5.9536e+08	4.73192e+08	5.59308e+08	6.00157e+08	6.30644e+08
pos_335	Altercrasin D	9.35788e+07	9.21371e+07	8.50745e+07	8.85713e+07	8.22648e+07	7.96569e+07	8.29053e+07	8.90531e+07	9.15289e+07
pos_336	Diethylpyrocarbonate	7.11866e+07	6.6804e+07	6.42416e+07	5.43363e+07	6.08899e+07	6.14062e+07	5.48867e+07	6.74655e+07	7.14779e+07
pos_337	Inflatin B	5.33881e+06	4.8318e+06	5.02708e+06	5.63851e+06	1.62118e+08	298169972	4.55224e+07	2.81727e+08	7.15749e+07
pos_339	Pseudotrienic acid B	112015	90305.2	94586.4	113981	100821	91481.9	97337.3	92749	101906
pos_34	N,N-Dimethyldecylamine N-oxide	1.94374e+07	1.89173e+07	1.96741e+07	1.84049e+07	2.21152e+07	1.92074e+07	1.6479e+07	1.90598e+07	1.79121e+07
pos_340	6-Hydroxysordarin	6.51159e+07	6.7245e+07	6.89374e+07	6.34552e+07	6.84749e+07	6.75322e+07	7.02952e+07	6.65919e+07	6.87893e+07
pos_341	N-(beta-D-glucosyl)nicotinate	389215186	3.19955e+08	328659102	1.641e+08	1.01322e+08	1.20723e+08	2.02159e+08	1.91125e+08	2.47126e+08
pos_342	Piperidine	1.23879e+08	8.75247e+07	6.04101e+07	180156720	4.27131e+08	2.08771e+08	7.13375e+07	7.78876e+07	2.17559e+08
pos_343	Furfural	2.62217e+08	2.25515e+08	1.912e+08	2.48481e+08	2.61573e+08	2.44711e+08	2.34964e+08	2.52098e+08	2.83715e+08
pos_344	l-hydroxyvaline	4.83044e+07	5.11346e+07	4.85227e+07	3.5979e+07	3.46693e+07	3.24999e+07	3.88808e+07	2.98471e+07	3.93976e+07
pos_345	Benzyl 0205-primeveroside	1.71609e+06	1.5672e+08	2.13854e+08	1.04616e+08	1.29354e+08	8.82269e+07	5.74276e+07	7.77512e+07	1.79757e+07
pos_346	Cyclo-(Leu-Ile)	8.05916e+06	3.44653e+06	3.44865e+06	3.88666e+06	4.27945e+06	3.34901e+06	4.49492e+06	4.3115e+06	7.2269e+06
pos_347	Myxochromide S3	2.33953e+07	2.63539e+07	2.8215e+07	2.36229e+07	2.58436e+07	2.58734e+07	2.52923e+07	2.56457e+07	2.57084e+07
pos_348	Prugosene C1	3.98624e+07	4.41615e+07	3.88139e+07	4.0553e+07	4.37927e+07	4.13889e+07	4.04151e+07	4.19572e+07	4.2905e+07
pos_349	Biacetyl	6.66912e+07	8.03859e+07	6.41574e+07	1.05988e+08	7.73479e+07	5.92236e+07	100092045	4.48869e+07	1.11239e+08
pos_350	Acrylic acid	1.88795e+07	1.45177e+07	1.14304e+07	1.51747e+07	1.25042e+07	1.55722e+07	1.50792e+07	1.23494e+07	1.31919e+07
pos_351	(-)-Ecgonine methyl ester	1.85809e+08	1.81335e+08	1.69138e+08	1.42365e+08	1.50919e+08	1.47983e+08	1.30924e+08	1.22065e+08	1.49192e+08
pos_352	Arbutin	3.93265e+07	4.1391e+07	4.20531e+07	3.92325e+07	4.0234e+07	3.9902e+07	4.13792e+07	3.95523e+07	3.53659e+07
pos_353	Trichostatin RK	1.74224e+07	2.01763e+07	2.05243e+07	1.6728e+07	19034815	1.99244e+07	1.89309e+07	2.06588e+07	2.11357e+07
pos_354	O-(Carbamoylamino)homoserine	4.77088e+07	2.41048e+07	1.85922e+07	2.19737e+07	2.42448e+07	2.21236e+07	1.7727e+07	1.56761e+07	2.4765e+07
pos_355	Trans-7,9-dihydroxy-3-methyl-8-oxo-dodecan-4-olide	4.26273e+07	4.11774e+07	4.37741e+07	4.61609e+07	4.20219e+07	4.04921e+07	4.63677e+07	4.52737e+07	4.4328e+07
pos_356	Territrem D	1.72501e+07	1.92666e+07	1.81126e+07	1.80328e+07	1.86418e+07	1.92735e+07	1.88179e+07	19175524	1.79297e+07
pos_357	Citric acid	4.10809e+06	7.03762e+06	2.78916e+06	2.14454e+06	3.77595e+06	2.30634e+06	725779	2.77376e+06	2.20228e+06
pos_358	Aldgamycin L	7.01568e+07	7.74617e+07	2.00545e+08	8.60541e+07	7.40645e+07	8.06022e+07	7.21492e+07	7.2185e+07	7.30323e+07
pos_359	N-(4-Oxobutyl)-L-glutamine	9.15284e+07	1.11347e+08	9.55939e+07	8.26782e+07	1.49026e+08	7.76246e+07	7.98785e+07	6.12719e+07	7.7061e+07
pos_36	Linoleoyl ethanolamide	8.51763e+06	1.29833e+07	6.52291e+06	6.34389e+06	1.01338e+07	1.75358e+07	5.61737e+06	9.3642e+06	1.23597e+07
pos_361	(2S)-2-Ammonio-5-oxo-5-(phosphonatooxy)pentanoatato	2.91466e+07	3.25497e+07	3.58273e+07	1.75268e+07	2.00333e+07	2.88802e+07	2.70975e+07	2.47328e+07	3.36389e+07
pos_362	2B73S48786	3.00136e+07	2.90127e+07	2.52665e+07	2.85239e+07	2.69055e+07	2.48371e+07	2.71505e+07	2.80643e+07	2.93666e+07
pos_363	Bohemamine F	1.35604e+08	1.56006e+08	1.53642e+08	1.29498e+08	1.46169e+08	1.53086e+08	1.50031e+08	1.59494e+08	158470210
pos_364	Salinosporamide C	1.60218e+07	3.60461e+07	2.34344e+07	2.32397e+07	1.08615e+08	2.3843e+07	1.85942e+07	2.43244e+07	2.60846e+07
pos_365	MFCD00036904	1.11417e+08	7.05534e+07	5.12766e+07	5.51299e+07	6.54478e+07	9.69288e+07	4.4545e+07	5.60568e+07	5.81665e+07
pos_366	Bacillamidin G	6.16019e+07	5.70888e+07	5.90895e+07	6.16832e+07	6.25239e+07	6.10185e+07	5.96679e+07	6.19653e+07	6.02688e+07
pos_368	Armochaetoglobin I	2.41754e+07	2.19461e+07	2.18025e+07	2.34568e+07	2.35705e+07	2.13526e+07	2.33646e+07	2.28633e+07	2.19197e+07
pos_37	PEG n14	1.34976e+06	1.16782e+06	1.66515e+06	1.36793e+06	1.51695e+06	1.18805e+06	1.34935e+06	1.49742e+06	1.37926e+06
pos_370	Caracolamide A	3.47972e+07	4.32854e+07	2.64653e+07	1.42518e+07	1.47572e+07	1.8292e+07	1.14076e+07	2.19854e+07	1.43971e+07
pos_371	12娄脗_acetoxy_3娄脗,7娄脗_dihydroxy_11,15,23_trioxo_lanost_8,16_dien_26_oic acid	9.52824e+06	1.21153e+07	1.11872e+07	9.40358e+06	1.08447e+07	1.18125e+07	1.10353e+07	1.0922e+07	1.20892e+07
pos_372	Aspertenol B	4.96268e+07	2.41803e+07	1.9648e+07	4.9602e+07	3.33278e+07	4.82787e+07	5.61338e+07	2.08984e+07	2.94225e+07
pos_373	Papyracon A	9.87965e+07	1.10959e+08	1.11878e+08	8.51757e+07	1.00872e+08	1.09565e+08	1.08155e+08	1.06383e+08	9.8545e+07
pos_374	Hydroquinone	2.21376e+08	1.18726e+08	88583890	161326145	1.7692e+08	1.8911e+08	183067470	1.22905e+08	1.57159e+08
pos_375	N-Ethylsuccinimide	3.06743e+07	1.84173e+07	1.6371e+07	2.15578e+07	1.89208e+07	2.1882e+07	1.78938e+07	2.00741e+07	2.22387e+07
pos_376	Sordarin-1-methyl ester	1.3958e+07	1.63181e+07	1.62598e+07	1.37738e+07	1.4711e+07	1.63226e+07	1.49222e+07	1.59443e+07	1.67928e+07
pos_377	Isopropyl cyanide	1.00398e+08	3.44933e+07	2.4448e+07	3.16892e+07	2.85026e+07	2.6599e+07	4.11555e+07	1.83921e+07	3.28059e+07
pos_378	Xylarinic acid A	2.72886e+08	2.93489e+08	2.68073e+08	2.65532e+08	2.75757e+08	2.72455e+08	2.77969e+08	2.77026e+08	2.73692e+08
pos_379	dehydroalanine	9.04798e+07	5.33404e+07	8.28603e+07	8.45679e+07	4.98291e+07	6.80692e+07	6.13423e+07	6.17973e+07	5.24936e+07
pos_38	Betaine	5.62078e+07	5.64868e+07	5.68257e+07	5.33251e+07	6.27041e+07	5.96439e+07	6.28049e+07	6.20285e+07	5.82993e+07
pos_380	Methyl 2-O-0205-D-glucopyranosylbenzoate	7.98382e+07	3.57775e+07	1.19196e+08	7.78176e+07	1.12911e+07	1.87105e+07	2.38598e+07	4.86721e+06	1.58963e+07
pos_381	8-Amino-7-oxononanoic acid	3.79204e+07	9.07731e+07	1.3634e+08	7.93729e+07	8.55329e+07	3.3674e+07	9.16389e+07	6.45297e+07	7.46007e+07
pos_382	Sulfate dianion	8.24869e+07	5.43471e+07	5.18023e+07	6.49818e+07	6.33044e+07	5.02866e+07	6.68903e+07	5.96561e+07	5.06592e+07
pos_383	2-(Hexopyranosyloxy)-2-methylbutanenitrile	3.46275e+07	2.88015e+07	7.34453e+07	3.56268e+07	3.62792e+07	3.58414e+07	2.53175e+07	1.5302e+07	4.28611e+07
pos_384	(+)-castanospermine	1.10924e+07	7.58797e+06	3.18114e+06	3.02275e+07	6.80509e+07	1.77222e+07	1.18211e+07	4.27644e+06	2.50069e+07
pos_385	UNII:OVG8R57BQB	3.44532e+06	2.54783e+06	1.50799e+06	2.73496e+06	3.7257e+06	5.05374e+06	2.34468e+06	6.29753e+06	1.83527e+06
pos_386	2-[2-formyl-5-(methoxymethyl)-1H-pyrrol-1-yl]acetic acid	1.84562e+07	3.52287e+07	1.38299e+07	1.72488e+07	5.06783e+07	1.49596e+07	1.06838e+07	1.23961e+07	1.98109e+07
pos_387	1-(beta-D-ribofuranosyl)thymine	6.91547e+07	7.77251e+07	3.97768e+08	3.86431e+07	2.02369e+07	5.266e+07	5.64532e+07	4.10072e+07	3.33103e+07
pos_388	Butyl lucidenate A	7.47914e+06	8.515e+06	8.15161e+06	9.07092e+06	6.23915e+06	7.93851e+06	7.83226e+06	8.74881e+06	8.33754e+06
pos_39	N,N'-Dicyclohexylurea	3.3004e+07	3.44061e+07	3.44169e+07	3.16025e+07	3.41675e+07	3.32285e+07	3.39717e+07	3.4556e+07	3.43941e+07
pos_390	(2E)-2-Pentenedioate	1.97211e+07	2.08953e+07	2.2518e+07	1.95555e+07	2.04134e+07	1.96861e+07	2.03164e+07	20341701	2.13321e+07
pos_391	Dankasterone B	8.52892e+06	1.25217e+07	1.81938e+07	1.58467e+07	2.35007e+07	1.28392e+07	1.38707e+07	1.15001e+07	1.5044e+07
pos_392	2',4',6',3,4-Pentahydroxy-3',5-diprenyldihydrochalcone	1.10773e+07	1.24736e+07	1.3989e+07	1.24802e+07	1.1983e+07	1.33306e+07	1.25624e+07	1.39577e+07	1.23435e+07
pos_393	Virescenoside Z13	6.39492e+06	6.01775e+06	6.06265e+06	6.64337e+06	6.0576e+06	6.98571e+06	6.65293e+06	6.58566e+06	5.93668e+06
pos_396	Cyclohexanone	4.33441e+07	3.96119e+07	41389393	4.40259e+07	3.99308e+07	4.16443e+07	4.47785e+07	3.71441e+07	4.18414e+07
pos_397	N-acetyl-3-amino-3,6-dideoxy-d-galactose	2.48573e+07	3.11819e+07	4.86489e+07	3.24415e+07	2.71545e+07	6.88771e+07	2.68315e+07	4.5275e+07	3.2459e+07
pos_398	11隆盲-carboxygymnastatin N	7.40045e+07	1.0318e+08	1.00864e+08	6.16153e+07	8.94892e+07	9.38429e+07	9.21003e+07	9.74554e+07	7.87057e+07
pos_399	Pestarhamnose B	9.3146e+07	1.04394e+08	1.02064e+08	8.0704e+07	9.33815e+07	9.62027e+07	9.55278e+07	1.07277e+08	8.73936e+07
pos_40	PEG n11	3.66473e+06	3.65931e+06	5.07644e+06	4.68418e+06	5.04627e+06	4.77999e+06	5.00686e+06	5.0786e+06	4.71911e+06
pos_400	Drimentine H	7.78877e+07	8.54512e+07	8.27015e+07	8.39406e+07	8.58896e+07	8.29412e+07	8.65145e+07	1.023e+08	8.38348e+07
pos_401	D-Phe-L-Val-D-Val-L-Tyr	5.15672e+06	5.73135e+06	5.32933e+06	5.16334e+06	5.73865e+06	5.64556e+06	6.13558e+06	5.32435e+06	5.61844e+06
pos_402	Penicitriketo	1.21958e+07	1.19873e+07	8.18575e+06	1.8769e+07	1.8435e+07	1.78214e+07	1.8432e+07	1.68605e+07	1.6046e+07
pos_403	Zopfiellamide A	5.49227e+07	9.14011e+07	8.64309e+07	5.1168e+07	7.41792e+07	8.70095e+07	7.58032e+07	9.02622e+07	7.71398e+07
pos_404	1,3-Dimethylbutylamine	109684306	1.68946e+08	2.06344e+08	1.09959e+08	1.35683e+08	2.37986e+08	1.35869e+08	155773601	1.42854e+08
pos_405	14-O-娄脕-D-mannopyranosyl-(2E,4E,7R,8E,10E,12E,14S)-7,9,13,17-tetramethyl-7,14-dihydroxy-2,4,8,10,12,16-octadecahexaenoic acid	8.12647e+06	8.49674e+06	8.8196e+06	8.03563e+06	8.98978e+06	9.11842e+06	8.8705e+06	9.04855e+06	8.85832e+06
pos_406	Cyathiformine B	5.49717e+07	4.92559e+07	3.86333e+07	6.65063e+07	6.65123e+07	6.70584e+07	6.44779e+07	5.88649e+07	7.03182e+07
pos_407	6-[(3E)-4-(4-Hydroxyphenyl)-2-oxo-3-buten-1-yl]-2-oxo-2H-pyran-4-olate	4.74746e+06	4.04779e+06	7.01825e+07	9.71172e+06	6.80211e+06	1.33427e+07	4.11212e+06	5.75427e+06	3.81817e+06
pos_408	Panosialin wC	5.6967e+06	5.52449e+06	8.27273e+06	7.24461e+06	7.76936e+06	6.82733e+06	7.37211e+06	7.70942e+06	6.94744e+06
pos_409	Isochromophilone B	3.93069e+07	3.60598e+07	4.96018e+07	3.70406e+07	3.2206e+07	4.64691e+07	2.99482e+07	4.61434e+07	3.11126e+07
pos_41	2-Hydroxycinnamic acid	4.42216e+06	2.91844e+06	1.9176e+06	6.48718e+06	6.75457e+06	3.84188e+06	3.24638e+06	2.60533e+06	5.49858e+06
pos_410	alpha-Ketoisovaleric acid	4.7166e+07	2.56589e+07	2.06678e+07	2.85396e+07	3.50604e+07	3.37346e+07	3.3564e+07	2.85978e+07	2.34025e+07
pos_411	娄陇12-19-dehydroxyarthripenoid A	2.25957e+07	1.8223e+07	1.67287e+07	2.348e+07	1.9706e+07	1.76101e+07	1.88464e+07	1.62468e+07	1.66975e+07
pos_412	Piptamine	8.72097e+06	9.25792e+06	1.43668e+07	9.04665e+06	7.6985e+06	7.34133e+06	7.98639e+06	8.92057e+06	8.84337e+06
pos_413	SW-B	5.77783e+06	5.71745e+06	5.81724e+06	6.62171e+06	5.59844e+06	6.03092e+06	5.70466e+06	5.29492e+06	4.95194e+06
pos_414	Stachyline C	1.6472e+07	1.8046e+07	1.60631e+07	1.71977e+07	1.73601e+07	1.79664e+07	1.76436e+07	1.91012e+07	1.88855e+07
pos_415	Mumbaistatin	4.74382e+06	5.66272e+06	5.31805e+06	5.94396e+06	5.43824e+06	5.3265e+06	5.59602e+06	5.04545e+06	6.36368e+06
pos_416	Soboliferamide	4.56611e+06	4.38784e+06	6.28368e+06	2.64751e+06	3.10052e+06	2.24423e+06	2.51577e+06	2.62267e+06	1.5034e+06
pos_417	N-Acetylneuraminic acid	2.23709e+07	4.01292e+07	1.03631e+08	1.62967e+07	2.74375e+07	2.52717e+07	1.59063e+07	1.93809e+07	1.45598e+07
pos_418	Notoamide G	4.59533e+07	3.13136e+07	4.40927e+07	4.60712e+07	3.40125e+07	4.16406e+07	3.02815e+07	4.12464e+07	2.66168e+07
pos_419	Threo-L-3-[(2,4-dihydroxy-6-methylbenzoyl)oxy]-2-hydroxybutanoic acid	3.63324e+07	3.55898e+07	2.81421e+07	4.22539e+07	4.21506e+07	3.98542e+07	4.31264e+07	4.11847e+07	4.63196e+07
pos_42	(3aR,4aS,5R,7aS,8S,9aR)-5-Hydroxy-4a,8-dimethyl-3-methyleneoctahydroazuleno[6,5-b]furan-2,6(3H,4H)-dione	6.28979e+07	5.90077e+07	3.90207e+07	1.79663e+07	2.46877e+07	2.09546e+07	2.29464e+07	1.51363e+07	2.27836e+07
pos_420	Bafilomycin C1	7.21146e+06	8.92033e+06	7.44032e+06	8.24054e+06	8.17106e+06	6.30042e+06	8.4387e+06	8.10441e+06	7.02003e+06
pos_421	2-Oxiranylmethyl phosphate	5.82885e+07	5.04055e+07	5.61562e+07	6.03209e+07	5.71902e+07	5.56867e+07	4.08697e+07	7.82991e+07	7.94434e+07
pos_422	Disciformycin A	3.56339e+06	4.13123e+06	3.98735e+06	3.99286e+06	4.30931e+06	4.06615e+06	4.28362e+06	4.14378e+06	3.69757e+06
pos_423	2-Ammonio-3-{[(hydroxyphosphinato)methyl]phosphinato}propanoate	2.04575e+07	2.09832e+07	2.8768e+07	1.07727e+07	8.16035e+06	1.05887e+07	1.08425e+07	1.7888e+07	1.39211e+07
pos_424	Leupeptin Pr	2.45788e+07	2.80719e+07	2.97604e+07	2.23601e+07	2.99717e+07	2.0316e+07	31227056	2.94779e+07	2.42775e+07
pos_425	Fusaristatin B	1.26984e+07	2.26224e+07	7.5801e+07	6.25509e+07	4.92326e+07	2.9265e+07	2.17424e+07	4.99627e+07	6.57952e+07
pos_426	Pyrenolide D	1.00914e+07	1.07459e+07	1.01008e+07	1.01572e+07	9.86646e+06	1.00006e+07	1.00924e+07	1.04387e+07	1.05993e+07
pos_427	Berkchaetorubramine	1.45503e+07	1.1998e+07	1.25443e+07	1.41414e+07	8.39166e+06	1.14042e+07	1.24394e+07	1.16381e+07	1.19018e+07
pos_428	Dankastatin B	2.28204e+07	2.24173e+06	1.85786e+06	7.96705e+06	6.74783e+06	4.36697e+06	9.9639e+06	1.89008e+06	6.78062e+06
pos_429	N-methyl-staurosporine	104287	95413.7	102967	105916	106706	99329.1	97939.5	101789	103069
pos_43	PEG n12	2.96696e+06	3.02735e+06	4.07348e+06	3.59763e+06	3.8311e+06	3.54417e+06	3.62485e+06	3.94734e+06	3.52656e+06
pos_430	1-Linoleoyl-2-Hydroxy-sn-glycero-3-PC	4.5652e+07	2.62458e+07	1.3391e+07	1.86572e+07	2.38436e+07	3.00033e+07	1.7415e+07	2.55739e+07	2.30038e+07
pos_431	Paecilaminol	7.32111e+06	7.35085e+06	7.57895e+06	9.38536e+06	6.69382e+06	7.90622e+06	7.46152e+06	8.15248e+06	7.7487e+06
pos_432	(3E)-4-[(2R,4S)-2,4-Dihydroxy-2,6,6-trimethylcyclohexyl]-3-buten-2-one	4.13721e+07	3.28558e+07	3.13045e+07	2.10716e+07	2.50122e+07	2.34929e+07	1.70174e+07	1.80307e+07	2.14431e+07
pos_433	Thailanstatin A	2.12542e+07	2.64611e+07	2.5994e+07	1.73792e+07	2.24968e+07	2.55073e+07	2.23425e+07	2.64785e+07	2.32578e+07
pos_434	Mycinamicin XVIII	5.67883e+07	4.1901e+07	4.25879e+07	6.32371e+07	4.45292e+07	4.21588e+07	4.866e+07	4.19122e+07	4.00774e+07
pos_435	Procyanidin A2	2.39618e+07	2.65715e+07	1.48149e+07	8.11819e+06	1.5557e+07	3.98087e+07	2.391e+07	2.41631e+07	1.65572e+07
pos_436	Penicillenol B2	1.21602e+07	7.36837e+06	7.84466e+06	1.40755e+07	8.1431e+06	1.07735e+07	1.02908e+07	7.58507e+06	9.91555e+06
pos_437	L-(+)-Alanine	50787277	4.84898e+07	4.51684e+07	8.49821e+07	4.82902e+07	5.29407e+07	5.09146e+07	5.3411e+07	4.81755e+07
pos_438	Orfamide H	676149	661176	678825	713786	638609	619990	663149	644985	617028
pos_439	Azamerone	2.79818e+07	1.2185e+07	1.29316e+07	1.69899e+07	2.16414e+07	1.03391e+07	1.47682e+07	8.90482e+06	1.40644e+07
pos_44	PEG n10	4.75132e+06	4.68968e+06	6.93905e+06	5.95295e+06	6.74941e+06	6.25625e+06	6.09761e+06	6.03641e+06	5.90947e+06
pos_440	Cotteslosin C	222944	130965	114400	121725	130253	101781	117612	116917	121730
pos_441	(+)-abscisic acid beta-D-glucopyranosyl ester	2.42553e+07	2.45628e+07	2.04633e+07	8.31355e+06	1.17005e+07	1.62245e+07	5.12661e+06	1.03045e+07	5.53977e+06
pos_442	4-Hydrocinnamoyl-2,2,5-trimethyl-4-cyclopentene-1,3-dione	6.83231e+06	6.98919e+06	6.49567e+06	7.00831e+06	6.67762e+06	6.64702e+06	6.15335e+06	6.29448e+06	6.24688e+06
pos_443	UDP-6-sulfoquinovose	1.73318e+07	2.70125e+07	3.096e+07	1.03626e+07	1.20425e+07	1.23657e+07	1.35908e+07	2.53494e+07	1.88604e+07
pos_444	(132S, 17S, 18S)-132-hydroxy-20-chloro-ethylpheophorbide a	6.62144e+06	6.93128e+06	6.50606e+06	6.88137e+06	5.8923e+06	5.47481e+06	6.33512e+06	6.11371e+06	5.82851e+06
pos_445	1-Pentofuranosyl-2,4(1H,3H)-pyrimidinedione	1.66266e+07	1.67303e+07	1.6976e+07	1.59701e+07	2.04054e+07	2.11078e+07	9.94275e+06	1.58277e+07	1.73674e+07
pos_446	nicotianamine	4.55758e+06	5.70188e+06	6.09628e+06	4.53915e+06	5.42509e+06	5.77781e+06	1.10568e+07	6.13619e+06	5.80788e+06
pos_447	Halstoctacosanolide A	2.72414e+06	2.36906e+06	2.84853e+06	2.34266e+06	2.4844e+06	2.48107e+06	2.5826e+06	2.60864e+06	2.45305e+06
pos_448	Actinoramide F	9.31215e+06	1.48183e+07	1.01908e+07	1.05027e+07	1.35185e+07	1.46399e+07	1.2404e+07	1.42104e+07	1.6694e+07
pos_449	Hermitamide A	4.3366e+06	4.54959e+06	4.1241e+06	4.50741e+06	4.63786e+06	4.60907e+06	4.44379e+06	4.40705e+06	4.26134e+06
pos_45	Choline	4.05988e+08	5.15164e+08	5.31273e+08	4.06876e+08	4.80474e+08	704306761	3.39713e+08	4.17461e+08	4.18143e+08
pos_450	7娄脗-hydroxy-3,11,15,23-tetraoxolanosta-8,20E(22)-dien-26-oic acid methyl ester	3.91594e+06	4.5401e+06	4.42094e+06	4.32423e+06	4.74287e+06	4.80644e+06	4.63242e+06	4.16193e+06	4.94484e+06
pos_451	4-Nitrophenyl beta-D-glucoside	2.02998e+07	1.46382e+07	1.38276e+07	1.19871e+07	1.29935e+07	1.12596e+07	8.21926e+06	7.36486e+06	1.19927e+07
pos_452	Laxiflorin	4.27534e+06	4.66877e+06	4.85004e+06	4.17433e+06	4.77629e+06	4.86873e+06	4.46999e+06	5.01537e+06	4.96506e+06
pos_453	Hynapene A	9.41732e+06	1.03233e+07	1.00632e+07	9.22032e+06	1.00361e+07	9.93507e+06	9.10469e+06	1.03265e+07	1.05274e+07
pos_454	(1xi)-1,4-Anhydro-1-(3-carbamoyl-2-pyridinyl)-D-ribitol	8.3254e+06	1.18033e+07	1.50668e+07	1.15052e+07	1.37522e+07	2.36574e+07	6.58102e+06	1.09577e+07	1.32408e+07
pos_455	Cichofactin B	635799	635516	637198	631586	631199	647176	613035	616327	587976
pos_456	2-amino-6-hydroxymethyl-7,7-dimethyl-7,8-dihydropteridin-4-one	2.48573e+07	3.11819e+07	4.86489e+07	3.24415e+07	2.71545e+07	6.88771e+07	2.68315e+07	4.5275e+07	3.2459e+07
pos_457	12-deoxy-4-C-(D-altro-5,7,8,9-tetrahydroxyhexyl))-3-O-methyl-D-galactopyranose	1.16032e+06	1.13803e+06	1.163e+06	1.16958e+06	1.3746e+06	1.1275e+06	1.20414e+06	1.18459e+06	1.06922e+06
pos_458	Penicisulfuranol D	2.28629e+07	3.05999e+07	4.2075e+07	2.23988e+07	22422883	2.35134e+07	2.79353e+07	3.07689e+07	2.29564e+07
pos_459	2,3-Dihydroxy-N-benzoylserine	8.08417e+06	8.99066e+06	8.51291e+06	4.84414e+06	2.28728e+06	4.56781e+06	2.79892e+06	2.39734e+06	5.32172e+06
pos_46	Tritylalcohol	478867	492995	4.98623e+06	515592	792450	411970	3.10646e+06	985552	1.02693e+06
pos_460	(-)-swainsonine	7.65624e+06	9.75628e+06	3.31279e+06	1.45641e+07	3.96068e+07	9.5596e+06	7.66823e+06	4.44583e+06	1.72618e+07
pos_461	Desferrioxamine Et1	1.3538e+06	2.38427e+06	2.40635e+06	1.37205e+06	2.36511e+06	2.07696e+06	2.01282e+06	2.20243e+06	2.34722e+06
pos_462	Lasiojasmonate C	8.65611e+06	1.00496e+07	1.07684e+07	8.06326e+06	9.14336e+06	1.02746e+07	9.43044e+06	1.07463e+07	1.03122e+07
pos_463	(+/-)-epocarbazolin A	4.44975e+06	4.8924e+06	5.36272e+06	4.79378e+06	4.51984e+06	4.7658e+06	5.07125e+06	4.73421e+06	5.63633e+06
pos_464	Demethyl-L-681,217	1.02554e+07	1.48568e+07	9.32196e+06	1.06376e+07	9.70852e+06	1.4476e+07	1.00469e+07	1.00209e+07	9.63096e+06
pos_465	(2Z)-4-Oxo-2-hexenedioate	5.69555e+06	7.6951e+06	7.78053e+06	6.62473e+06	8.90996e+06	5.97056e+06	5.05612e+06	7.14251e+06	7.94437e+06
pos_466	Reveromycin A	5.43799e+06	6.02432e+06	6.86137e+06	5.27346e+06	6.03069e+06	6.31759e+06	6.16277e+06	6.80353e+06	8.10892e+06
pos_467	[2-hexadecanoyloxy-3-[6-[[4-hexadecanoyloxy-3,5-dihydroxy-6-(hydroxymethyl)oxan-2-yl]oxymethyl]-3,4,5-trihydroxyoxan-2-yl]oxypropyl] hexadecanoate	177409	145142	149837	185725	163546	159273	172863	157524	165787
pos_468	L-Palmitoylcarnitine	7.35938e+06	7.07239e+06	7.46858e+06	6.59874e+06	5.86839e+06	7.09427e+06	6.38208e+06	7.12144e+06	6.88388e+06
pos_469	UNII:R5Y900M14U	2.88598e+07	2.5943e+07	1.19037e+07	2.35e+07	1.82893e+07	2.39333e+07	2.0782e+07	1.56415e+07	3.21184e+07
pos_47	Ambrosic acid	2.38394e+07	2.31474e+07	1.49299e+07	7.09048e+06	9.45643e+06	8.3315e+06	8.40055e+06	6.00293e+06	8.46794e+06
pos_470	Amygdalin	9.32761e+06	1.74914e+07	4.06614e+07	1.30469e+07	1.06919e+07	9.63243e+06	6.50173e+06	2.66687e+06	3.30763e+06
pos_471	Variecolorin C	1.95446e+07	1.61597e+07	1.42723e+07	1.60565e+07	1.4057e+07	1.62765e+07	1.38324e+07	1.59817e+07	1.90873e+07
pos_472	19-O-methyl-22-methoxypre-shamixanthone	4.04096e+06	4.37763e+06	4.57342e+06	4.72297e+06	4.44017e+06	4.65963e+06	4.02458e+06	4.56183e+06	4.60806e+06
pos_473	Deflectin 2a	1.04089e+07	1.11679e+07	1.03433e+07	9.9271e+06	1.28771e+07	9.45074e+06	1.22979e+07	9.51752e+06	9.02448e+06
pos_474	3-Phosphonooxypyruvic acid	1.14148e+08	1.10404e+08	1.12503e+08	1.17807e+08	1.03062e+08	1.13347e+08	105589415	1.18052e+08	111186593
pos_475	Nostosin C	1.37642e+07	1.2065e+07	1.18719e+07	1.04854e+07	1.60253e+07	8.38128e+06	8.01142e+06	5.51997e+06	5.88442e+06
pos_476	Dihydrocordoin	8.08832e+06	8.43088e+06	8.17771e+06	8.86421e+06	7.89879e+06	8.87965e+06	8.30595e+06	8.93458e+06	4.52128e+06
pos_477	Russulaflavidin	1.03243e+07	1.00669e+07	9.0588e+06	1.02564e+07	1.03706e+07	1.05191e+07	8.97404e+06	9.99721e+06	1.05252e+07
pos_478	Asperidine B	3.84673e+06	903693	379336	2.85252e+06	2.53152e+06	917066	3.02891e+06	355125	436107
pos_479	Deoxyloganic acid	9.41113e+06	8.05237e+06	6.88968e+06	5.36976e+06	7.03441e+06	6.55427e+06	3.43048e+06	5.30958e+06	6.28272e+06
pos_48	Bis(2-ethylhexyl) amine	8.06511e+07	7.71745e+07	8.25763e+07	6.90993e+07	3.84036e+07	1.0986e+08	6.07215e+07	9.965e+07	7.74164e+07
pos_480	Elfvingic acid H Me ester	2.50564e+06	2.78487e+06	2.5825e+06	2.38281e+06	2.74797e+06	2.73734e+06	2.66936e+06	2.79192e+06	2.78538e+06
pos_481	S14-95	4.87293e+06	5.25169e+06	4.45723e+06	4.00026e+06	5.44174e+06	4.39044e+06	4.08512e+06	5.08467e+06	5.42398e+06
pos_482	(Z)-N-16-hydroxyhexadec-9-enoyl-L-alanine methyl ester	5.50486e+06	4.6319e+06	3.45402e+06	5.2132e+06	4.08949e+06	3.42553e+06	4.50486e+06	3.34118e+06	3.20102e+06
pos_483	3-(3-methylthio)propylmalic acid	7.83209e+06	1.07467e+07	1.03799e+07	8.49382e+06	1.15685e+07	6.43027e+06	1.2243e+07	1.59923e+07	1.01525e+07
pos_484	MUD	1.81194e+07	2.07888e+07	8.20985e+06	1.26822e+07	2.35204e+07	1.43836e+07	1.35542e+07	2.0878e+07	2.15678e+07
pos_485	Bispolide B1	114674	93581.5	96703.2	113591	105424	97253.9	101022	99941.7	97187.1
pos_486	6-methylheptane-1,2,3,4,5-pentaol	1.01714e+07	8.82674e+06	9.80495e+06	9.31812e+06	7.97279e+06	9.21038e+06	8.85436e+06	8.6925e+06	1.09738e+07
pos_487	Proclavaminic acid	2.20017e+07	2.01859e+07	1.64201e+07	2.84968e+07	3.11128e+07	2.38287e+07	2.43148e+07	3.02778e+07	1.93096e+07
pos_488	Cortistatin L	4.11851e+06	5.01656e+06	4.25122e+06	3.38625e+06	4.54722e+06	4.52539e+06	4.23072e+06	4.58537e+06	4.16197e+06
pos_489	EN0350000	7.81861e+06	7.45036e+06	9.80372e+06	7.81686e+06	1.00319e+07	1.06782e+07	1.01077e+07	8.03756e+06	7.705e+06
pos_49	Spermidine	2.23121e+07	1.93382e+07	1.08227e+07	1.07066e+07	1.32904e+07	10345436	1.18657e+07	1.26934e+07	2.77761e+07
pos_490	3-n-Butylphathlide	3.18055e+07	1.19866e+07	8.16079e+06	5.01519e+06	5.36582e+06	3.7539e+06	5.23963e+06	4.08688e+06	6.62201e+06
pos_491	Streptoaminal_9n	1.77444e+07	1.80795e+07	1.86018e+07	1.6982e+07	1.64549e+07	1.91057e+07	1.85697e+07	1.98127e+07	1.80234e+07
pos_492	cis-4-Hydroxy-D-proline	2.41181e+07	4.6523e+07	2.67492e+07	2.44904e+07	2.96001e+07	3.37124e+07	1.8925e+07	3.18507e+07	2.49162e+07
pos_493	4-oxazdepropanoic acid	9.98645e+06	1.18648e+06	7.01241e+06	6.6761e+06	5.46925e+06	5.92905e+06	3.42784e+06	1.65705e+06	5.03578e+06
pos_494	(3R*,4S*,5S*)-3-Acetoxy-5-hydroxyhexan-4	1.2268e+07	1.55648e+07	1.87301e+07	2.29155e+07	8.88179e+06	2.358e+07	5.95899e+06	1.90977e+07	1.49212e+07
pos_495	2-Isopropylmaleate	2.48915e+07	3.37795e+07	18321289	2.21174e+07	2.91093e+07	2.03347e+07	2.12394e+07	2.40337e+07	2.49226e+07
pos_496	9-ribosyl-trans-zeatin 5'-diphosphate	3.28618e+07	9.7551e+06	5.37536e+06	1.05274e+07	1.33101e+07	6.55443e+06	1.11601e+07	7.06549e+06	1.32288e+07
pos_497	O-phospho-L-homoserine	2.50905e+07	2.63518e+07	5.26792e+07	2.04211e+07	2.27474e+07	2.49768e+07	2.96634e+07	2.96588e+07	1.4284e+07
pos_498	Microcystbiopterin B	1.89367e+06	1.92116e+06	1.73489e+06	8.16256e+06	5.48337e+06	3.12252e+06	3.67279e+06	2.03415e+06	7.23371e+06
pos_499	7-O-Methyllicoricidin	3.99178e+06	4.37269e+06	4.12132e+06	4.10367e+06	3.83954e+06	4.1936e+06	4.20225e+06	3.70101e+06	4.121e+06
pos_5	DL-Tryptophan	2.36252e+07	597245	2.66407e+06	3.1611e+07	2.40189e+07	4.97388e+07	8.65213e+06	3.63817e+07	4.3658e+07
pos_50	Cyanidin	2.10642e+06	2.23268e+06	1.26918e+06	878771	1.37787e+06	4.47855e+06	1.94055e+06	2.02371e+06	1.47116e+06
pos_500	Brasilamide J	2.66708e+06	1.5609e+06	1.55826e+06	3.41046e+06	2.22822e+06	1.37082e+06	1.8835e+06	1.22662e+06	1.22563e+06
pos_501	Monamycin D(1)	7.70787e+06	5.75024e+06	4.72535e+06	8.0836e+06	5.67846e+06	5.43194e+06	5.6693e+06	6.03488e+06	4.40511e+06
pos_502	Roseoferin F	705661	732636	705876	728106	695123	642381	706719	662510	677832
pos_503	Conagenin	8.84302e+06	6.30891e+06	8.4763e+06	8.68473e+06	1.60024e+07	5.5818e+06	6.76978e+06	1.07439e+07	10141537
pos_504	(61)-cochlearol B	6.2595e+06	4.51712e+06	6.03762e+06	6.62366e+06	5.24961e+06	5.22806e+06	5.67398e+06	5.71819e+06	6.09064e+06
pos_505	Lobosamide A	8.01366e+06	7.46252e+06	7.58771e+06	7.9356e+06	7.36753e+06	6.43098e+06	7.12489e+06	6.29519e+06	7.65183e+06
pos_506	Corynechromone F	2.04872e+07	2.5471e+07	2.36428e+07	1.89998e+07	2.13107e+07	2.28535e+07	2.2004e+07	2.27896e+07	2.12819e+07
pos_507	N-Tetradecadienoyl-L-homoserine lactone	7.83007e+06	3.50252e+06	3.95022e+06	7.02069e+06	5.36271e+06	3.95179e+06	3.52439e+06	4.13445e+06	3.87149e+06
pos_508	glutarate dianion	1.60668e+06	468712	915866	1.33918e+06	1.09374e+06	963052	918848	990116	1.06523e+06
pos_509	2-(3-CARBOXYPROPIONYL)-6-HYDROXY-CYCLOHEXA-2,4-DIENE CARBOXYLIC ACID	1.14231e+07	1.23766e+07	1.17052e+07	1.39676e+07	1.51852e+07	1.5895e+07	1.49114e+07	1.39209e+07	1.46888e+07
pos_51	D-(+)-Maltose	2.80549e+07	3.63819e+07	3.55156e+07	4.84209e+07	4.86286e+07	4.53975e+07	4.69073e+07	1.39126e+08	5.79286e+07
pos_510	AL 8810 Methyl ester	2.60038e+07	2.63494e+07	2.80192e+07	1.494e+07	2.66872e+07	2.7097e+07	2.61043e+07	2.67634e+07	2.65753e+07
pos_511	.alpha.-Aminoadipic acid	2.19762e+07	2.01859e+07	1.64201e+07	2.84968e+07	3.11128e+07	2.38241e+07	2.43148e+07	3.02778e+07	1.93096e+07
pos_512	N-acetyl-beta-D-glucosaminylamine	2.18709e+07	2.01859e+07	1.64201e+07	2.84968e+07	3.11128e+07	2.37122e+07	2.43148e+07	3.02778e+07	1.93096e+07
pos_513	CJ-15,801	1.64159e+07	2.19658e+07	1.90409e+07	2.29403e+07	2.57724e+07	1.80497e+07	1.81792e+07	1.65555e+07	2.21336e+07
pos_514	N-Methyl-2-pyrrolidone	1.21217e+07	1.05368e+07	1.05326e+07	1.0904e+07	1.0899e+07	9.86359e+06	9.99724e+06	1.02383e+07	1.03354e+07
pos_515	4,10-dihydroxy-10-methyl-dodecan-4-olide	6.09546e+06	7.35179e+06	6.56793e+06	5.76081e+06	6.83228e+06	6.0692e+06	8.73342e+06	6.92307e+06	6.82411e+06
pos_516	Fraxinellone	5.41896e+07	2.80955e+07	1.55278e+07	1.31183e+07	1.86154e+07	1.82647e+07	1.25449e+07	9.98962e+06	1.33007e+07
pos_517	Etrogol	2.10564e+07	2.06855e+07	1.96777e+07	1.35614e+07	1.62053e+07	1.91032e+07	1.05122e+07	1.58994e+07	1.46736e+07
pos_518	Spiroleptosphol B	499709	538197	548456	567382	9.36538e+06	1.94815e+07	2.68892e+06	1.88806e+07	3.7382e+06
pos_519	3,3'-dihydroxyisorenieratene	2.35116e+07	1.78781e+07	2.11213e+07	2.69707e+07	1.73907e+07	2.62777e+07	1.10701e+07	1.50395e+07	2.44096e+07
pos_52	Coniferin	1.09267e+07	7.33645e+06	7.0867e+06	5.87405e+06	5.76919e+06	6.60264e+06	5.29283e+06	7.44783e+06	7.81677e+06
pos_520	Spiculisporic acid E	1.64943e+07	1.60941e+07	1.64834e+07	1.16022e+07	1.2832e+07	16265384	8.13412e+06	1.30657e+07	1.20367e+07
pos_521	Naphthaleneacetamide	3.12695e+07	5.13642e+06	587048	682501	561012	518784	825449	556618	2.80507e+06
pos_522	Spliceostatin B	2.32424e+07	1.72233e+07	1.64574e+07	2.57202e+07	2.11382e+07	1.61397e+07	1.70585e+07	1.78365e+07	1.23777e+07
pos_523	(2S,3R,4E,8E)-1-(娄脗-D-glucopyranosyl)-3-hydroxy-2-[(R)-2隆盲-hydroxyhexadecanoyl]amino-9-methyl-4,8-heptadecadiene	1.86536e+06	2.57559e+06	2.42841e+06	4.83415e+06	1.60221e+06	5.64351e+06	3.9477e+06	5.13181e+06	3.81806e+06
pos_524	3-Chlorobenzaldehyde	2.11603e+07	1.88026e+07	1.65241e+07	2.03639e+07	1.94096e+07	1.9017e+07	2.17418e+06	1.99095e+07	2.06507e+07
pos_525	Pyridoxine	6.99969e+06	4.07593e+06	1.9733e+07	8.03882e+06	1.61148e+06	7.43484e+06	1.37967e+06	3.24145e+06	2.27702e+06
pos_526	Besarhanamide B	1.52046e+07	1.23717e+07	1.25262e+07	1.28414e+07	7.58061e+06	9.57391e+06	1.32179e+07	7.89597e+06	9.5619e+06
pos_527	Calothrixamides B	3.70233e+06	3.40598e+06	3.8429e+06	3.49583e+06	4.0097e+06	3.35219e+06	3.62171e+06	3.90697e+06	3.34551e+06
pos_528	Glutaric acid	6.3905e+06	3.37795e+07	18321289	2.21174e+07	2.79252e+07	1.87374e+07	2.12394e+07	2.40337e+07	2.49226e+07
pos_529	Dihydroergosine	1.81928e+06	1.68838e+06	1.8208e+06	1.55084e+06	1.93172e+06	1.98114e+06	1.61065e+06	1.8889e+06	1.91171e+06
pos_53	Pipecolic acid	4.5342e+08	4.23604e+08	1.88606e+08	3.46855e+08	3.2845e+08	3.75962e+08	373424549	2.69823e+08	5.45716e+08
pos_530	Pentalenolactone P	2.08839e+07	1.61324e+07	1.4606e+07	1.07183e+07	1.26806e+07	1.11732e+07	8.21936e+06	8.99375e+06	9.58912e+06
pos_531	L-(-)-methionine	1.2131e+07	1.3583e+07	7.81632e+06	1.00897e+07	1.20408e+07	1.13184e+07	7.52733e+06	9.80119e+06	1.17832e+07
pos_532	Pseudoxylallemycin D	4.51394e+06	3.87168e+06	3.8757e+06	4.02547e+06	3.16778e+06	4.10425e+06	3.52651e+06	3.83951e+06	3.83566e+06
pos_533	Dendryphiellin E1	5.5478e+06	3.87745e+06	953745	4.55391e+06	4.50865e+07	2.27988e+06	5.63879e+06	5.09803e+06	1.10433e+07
pos_534	(+)-ochromycinone	3.09436e+06	3.66484e+06	3.37161e+06	3.2555e+06	4.16561e+06	3.6321e+06	3.96015e+06	3.53237e+06	3.62414e+06
pos_535	Sesbanimide A	3.21719e+06	3.32886e+06	7.0503e+06	3.48432e+06	3.55506e+06	3.78568e+06	1.3592e+06	1.94618e+06	3.85991e+06
pos_536	methyl botryolate	8.28282e+06	8.80578e+06	7.73199e+06	7.50652e+06	6.13348e+06	6.89915e+06	7.28105e+06	7.33981e+06	7.56742e+06
pos_537	N-(13-methyltetradecanoyl)alanine methyl ester (iso-C15:0-NAME)	4.89511e+06	6.39753e+06	7.74099e+06	8.54628e+06	7.72848e+06	5.36985e+06	5.58091e+06	5.92363e+06	5.85186e+06
pos_538	Ribocyclophane B	130088	111394	121880	136044	132066	115001	119320	116936	124696
pos_539	Lactarioline A	7.85256e+06	1.22267e+07	1.61479e+07	1.03243e+07	1.38249e+07	1.56211e+07	6.09641e+06	1.37103e+07	8.53021e+06
pos_540	Blazeispirol X	1.79208e+06	2.11713e+06	1.76244e+06	2.1897e+06	2.20183e+06	2.45804e+06	2.41712e+06	1.70738e+06	1.95652e+06
pos_541	Enamidin	1.68603e+07	1.51691e+07	1.92708e+07	1.78575e+07	2.5406e+07	23099289	1.17648e+07	1.89054e+07	1.14452e+07
pos_542	O-(3-Carboxypropanoyl)homoserine	4.61142e+06	7.56946e+06	1.88341e+07	7.24161e+06	6.48015e+06	5.6048e+06	2.72502e+06	3.3116e+06	3.10778e+06
pos_543	alpha-ketoadipic acid	4.55269e+07	3.03542e+07	2.54201e+07	3.80909e+07	2.82092e+07	2.51862e+07	3.04459e+07	2.50324e+07	3.80856e+07
pos_544	Decarbamoylgonyautoxin-1	1.12772e+07	8.08168e+06	5.56102e+06	1.42829e+07	1.46914e+07	1.23618e+07	2.11188e+07	2.04825e+07	1.03627e+07
pos_545	7-O-(娄脕-glucosyl)-cineromycin B	1.05299e+06	1.04545e+06	1.30837e+06	617654	1.41378e+06	1.37791e+06	1.10993e+06	1.178e+06	1.25001e+06
pos_546	1,2-diacetylsphingosine	1.14307e+07	1.19803e+07	1.04874e+07	1.0831e+07	1.06878e+07	1.0988e+07	1.19472e+07	1.2075e+07	1.11194e+07
pos_547	Halovir D	101952	93277.4	100662	103544	104317	97105.2	95746.7	99510.5	100762
pos_548	(5xi,8alpha,9xi,10alpha,13alpha)-13-(beta-D-Glucopyranosyloxy)kaur-16-en-18-oic acid	2.41659e+06	3.02672e+06	2.74588e+06	2.66546e+06	2.75349e+06	2.34528e+06	2.74409e+06	2.97959e+06	2.84366e+06
pos_549	Microginin 576	6.86901e+06	5.57808e+06	6.75045e+06	8.36512e+06	8.47169e+06	7.11454e+06	3.72819e+06	9.38141e+06	1.01033e+07
pos_55	(3aS,10aR,10bR)-6,10a-Dimethyl-3-methylene-3,3a,4,5,7,8,10a,10b-octahydrofuro[3',2':6,7]cyclohepta[1,2-b]pyran-2,9-dione	3.35195e+06	4.35318e+06	3.59063e+06	3.85804e+06	5.34405e+06	4.5101e+06	2.76376e+06	4.69568e+06	5.28186e+06
pos_550	(E)-4,6-dioxo-2-Octenedioate	4.47202e+07	2.98817e+07	3.60553e+07	3.41849e+07	4.04317e+07	2.82785e+07	3.79963e+07	3.09819e+07	3.41489e+07
pos_551	Napyradiomycin C	2.90971e+06	1.94478e+06	2.56457e+06	2.55613e+06	1.59002e+06	1.96972e+06	2.64009e+06	2.65262e+06	2.85358e+06
pos_552	Alkyldihydropyrone B	2.95895e+07	2.35799e+07	2.66967e+07	3.18542e+07	2.74255e+07	2.38635e+07	2.16463e+07	2.83984e+07	2.15996e+07
pos_553	3R,5R,6S,7E,9R-megastigman-7-en-3,5,6,9-tetrol-9-O-娄脗-D-apiofuranosyl-(1隆煤2)-娄脗-D-glucopyranoside	2.13425e+06	1.35949e+07	6.06017e+06	3.25239e+06	4.54826e+06	7.99085e+06	3.08899e+06	4.68554e+06	3.98593e+06
pos_554	Formylkynurenine	5.59238e+06	4.51615e+06	9.08753e+06	2.55666e+06	4.5962e+06	5.51462e+06	1.18507e+07	2.92034e+06	1.54051e+06
pos_555	Benarthin	1.95837e+07	1.28667e+07	7.80761e+06	6.64703e+06	8.36754e+06	1.29239e+07	6.0987e+06	6.1985e+06	8.31635e+06
pos_556	Phosphocholine conjugate acid	6.70339e+06	2.30146e+06	1.60268e+06	2.45739e+06	2.8811e+06	2.95975e+06	1.49153e+06	1.39946e+07	4.58593e+06
pos_557	Trichoderide A	6.22577e+06	5.1268e+06	6.83182e+06	4.67201e+06	6.32456e+06	1.14709e+07	3.80702e+06	1.42859e+07	6.82322e+06
pos_558	Metirosine	3.01171e+06	3.29889e+06	2.97753e+06	3.94501e+06	2.4591e+06	2.25892e+06	1.26342e+06	1.73761e+06	1.06665e+06
pos_559	Eruberin A	1.55213e+06	1.66823e+06	1.34721e+06	1.37761e+06	1.31316e+06	1.77516e+06	1.89484e+06	1.44806e+06	1.64352e+06
pos_56	5-Hydroxymethyl-2-furaldehyde	4.97512e+08	4.1517e+08	3.63685e+08	4.27619e+08	4.57069e+08	4.41648e+08	4.14969e+08	4.31623e+08	4.90767e+08
pos_560	Matteucinol 7-O-glucoside	1.61112e+06	1.5124e+06	1.56063e+06	1.25884e+06	1.4287e+06	1.51805e+06	2.47692e+06	1.45049e+06	1.19431e+06
pos_561	(隆脌)-variecolortin A	1.15479e+06	1.28856e+06	1.50136e+06	4.07402e+06	4.34237e+06	4.88249e+06	4.34481e+06	1.24902e+06	3.75639e+06
pos_562	Antascomicin D	1.24549e+06	1.54603e+06	1.136e+06	1.26793e+06	1.09331e+06	686399	1.56209e+06	1.37182e+06	1.20452e+06
pos_563	CJ-16,367	124706	109703	105010	128638	116863	115944	114229	114445	118549
pos_564	Anabaenopeptin J	6.03033e+06	6.32728e+06	6.22187e+06	5.63499e+06	5.99782e+06	5.04419e+06	8.01585e+06	6.4176e+06	4.92781e+06
pos_565	Ambiguine J isonitrile	8.94578e+06	8.7413e+06	7.50945e+06	1.45997e+07	8.61401e+06	8.97721e+06	3.25557e+06	1.25438e+07	9.03366e+06
pos_566	Bipolamide B	8.79257e+07	7.06311e+07	6.26281e+07	6.28205e+07	9.14134e+07	7.81272e+07	1.07273e+08	6.12903e+07	7.26835e+07
pos_567	Traumatin	3.031e+07	2.20315e+07	2.21824e+07	2.74535e+07	2.17497e+07	2.27039e+07	2.05865e+07	1.86885e+07	2.20944e+07
pos_568	Delaminomycin B	460014	543334	519403	522311	9.14789e+06	1.59535e+07	2.10523e+06	1.14207e+07	4.08819e+06
pos_569	FL1C3CGS0019_a	21114072	1.02998e+07	3.92967e+06	1.75056e+06	1.4335e+06	1.52868e+06	4.74854e+06	3.86194e+06	7.54833e+06
pos_57	Nicotinic acid	5.76869e+07	3.46626e+07	4.51325e+07	5.88111e+07	5.16509e+07	4.7626e+07	5.62249e+07	5.24408e+07	3.04244e+07
pos_570	Boletinin E	2.30888e+06	1.61458e+06	1.21659e+06	2.23293e+06	1.74398e+06	1.61211e+06	2.2004e+06	1.73198e+06	1.09026e+06
pos_571	Acromelic acid C	1.92655e+06	2.20065e+06	2.16433e+06	6.08627e+06	2.36053e+06	1.12534e+06	3.9727e+06	8.72379e+06	2.63947e+06
pos_572	Sclareol	1.48921e+06	1.37613e+06	1.51492e+06	1.4978e+06	1.34059e+06	1.36192e+06	1.47027e+06	1.3231e+06	1.37152e+06
pos_573	alpha,4,2'-Trihydroxy-4-O-geranyldihydrochalcone	2.26323e+06	3.43996e+06	2.72505e+06	3.32642e+06	1.96296e+06	3.35406e+06	1.87142e+06	3.30393e+06	2.4703e+06
pos_574	Hirsutenol D	1.61109e+07	1.36057e+07	1.03647e+07	8.18134e+06	9.83657e+06	1.01088e+07	6.26444e+06	6.69208e+06	7.37271e+06
pos_575	8-hydroxy-8,9-dihydrolactidomycin	2.08479e+07	9.33377e+06	7.73571e+06	1.94318e+07	1.30519e+07	9.32536e+06	1.33389e+07	9.70562e+06	7.60288e+06
pos_576	Pestalotiopamide D	1.12954e+06	733241	2.8349e+06	1.52915e+06	2.3406e+06	709282	558288	335328	1.5623e+06
pos_577	Pyrenochaetic acid F	1.59056e+07	1.69712e+07	1.85768e+07	15208722	1.66956e+07	1.73473e+07	1.62643e+07	1.77801e+07	1.44608e+07
pos_578	3-Hydroxycholesta-8,24-diene-4-carboxylic acid	1.43854e+06	3.51027e+06	3.28618e+06	2.27057e+06	3.90947e+06	4.98197e+06	3.48485e+06	3.75602e+06	3.35738e+06
pos_579	Decytospolide A	4.50692e+06	5.1749e+06	4.92478e+06	4.65865e+06	5.50949e+06	5.17517e+06	7.4617e+06	4.98572e+06	6.78819e+06
pos_58	Quercetin	3.01508e+06	1.83462e+06	1.33406e+06	1.54947e+06	1.62021e+06	1.91794e+06	1.09175e+06	2.63249e+06	1.43838e+06
pos_580	Lagunamide A	891081	883415	908635	846981	1.00351e+06	1.01801e+06	1.09424e+06	1.14285e+06	1.18026e+06
pos_581	Catechin	1.56256e+07	8.23311e+06	1.55771e+06	1.18269e+06	3.55764e+06	1.40509e+06	4.12942e+06	4.07481e+06	3.92689e+06
pos_582	Adenosine monophosphate	1.14813e+06	2.00106e+06	1.22323e+06	1.0028e+06	1.01151e+06	1.0313e+06	1.68489e+06	1.12379e+06	978155
pos_583	2'.3'-di hydroxypropyl-(2-amino-2-deoxy)-beta-D-glucopyranoside	9.3741e+06	8.71742e+06	8.44585e+06	5.37207e+06	5.17308e+06	6.88104e+06	4.60849e+06	9.65141e+06	3.9096e+06
pos_584	9-Hydroxylarone	3.04511e+07	3.62349e+07	3.38688e+07	2.95222e+07	2.76617e+07	3.79916e+07	3.63264e+07	3.54147e+07	3.71182e+07
pos_585	Paecilosetin	126495	108236	110402	134734	119378	121909	104468	117089	114346
pos_586	Strophasterol C	1.65873e+06	2.18514e+06	5.08278e+06	2.77859e+06	4.67841e+06	6.4684e+06	2.62564e+06	6.02779e+06	8.30172e+06
pos_587	DKxanthene 492	875171	1.07533e+06	906253	942593	1.20924e+06	1.04827e+06	1.0858e+06	1.13415e+06	1.10476e+06
pos_588	(2E,4E)-2-methyl-hexa-2,4-dienoic acid (2'R,3'S)-allo-isoleucinol amide	1.82832e+07	1.88433e+07	1.96761e+07	1.8355e+07	2.04435e+07	2.23748e+07	1.92146e+07	2.23654e+07	1.93481e+07
pos_589	alpha-Ketoglutaric acid	9.14578e+06	1.39619e+07	5.83218e+06	7.04907e+06	1.60927e+07	5.7138e+06	5.90124e+06	7.05475e+06	6.64367e+06
pos_59	Serotonin	1.27233e+07	2.79744e+07	1.53596e+07	2.04296e+07	1.83096e+07	1.74219e+07	1.58323e+07	1.6296e+07	1.64271e+07
pos_590	Majusculamide D	134026	114776	124217	128292	122677	115299	123874	112876	122071
pos_591	Tensyuic acid C	1.899e+06	2.10375e+06	1.91644e+06	1.26162e+06	1.88958e+06	1.93623e+06	1.67232e+06	2.2288e+06	1.97885e+06
pos_592	Aeruginosamide 693	4.18932e+06	3.89781e+06	4.38282e+06	4.45505e+06	3.52769e+06	3.24537e+06	3.58164e+06	3.84922e+06	3.65593e+06
pos_593	N-Acetyl-L-tyrosine	2.22948e+06	4.41415e+06	2.85859e+06	4.60161e+06	1.33216e+07	4.91605e+06	2.75153e+06	5.53195e+06	3.72025e+06
pos_594	all-trans-hexaprenyl diphosphate	129902	100662	102186	123042	113024	111268	100137	127897	105064
pos_595	Megalomicin C1	1.39911e+06	1.5878e+06	1.5216e+06	1.40822e+06	1.44325e+06	1.40301e+06	1.38635e+06	1.31781e+06	1.26044e+06
pos_596	PPG n4	2.25718e+07	23843381	2.22087e+07	2.28204e+07	2.4313e+07	2.27856e+07	2.36191e+07	2.39454e+07	2.25832e+07
pos_597	Nobilamide A	5.74694e+06	6.43871e+06	6.20656e+06	6.32588e+06	6.24594e+06	5.95806e+06	6.1885e+06	6.08365e+06	6.00412e+06
pos_598	Fusariumin B	7.46169e+06	7.44906e+06	7.48673e+06	7.48957e+06	7.42306e+06	7.61785e+06	7.18135e+06	6.84306e+06	7.69588e+06
pos_599	F1839-F	8.7827e+06	1.39328e+07	9.20168e+06	8.87065e+06	8.19571e+06	8.37636e+06	8.13456e+06	8.84994e+06	7.74277e+06
pos_6	Isoleucine	437483441	1.8937e+08	1.40396e+08	6.45475e+08	9.78387e+08	4.18871e+08	3.76397e+08	1.64739e+08	7.77457e+08
pos_60	Senkyunolide H	1.21984e+07	9.98801e+06	9.72489e+06	6.25409e+06	8.75098e+06	8.00869e+06	5.6219e+06	5.95799e+06	6.01155e+06
pos_600	Caryose	9.3741e+06	8.71742e+06	8.44585e+06	5.37207e+06	5.17308e+06	6.88104e+06	4.60849e+06	9.65141e+06	3.9096e+06
pos_601	Atractylenolide II	1.57749e+07	1.28641e+07	1.07833e+07	5.60668e+06	6.53781e+06	4.92419e+06	3.9242e+06	4.68991e+06	4.87323e+06
pos_602	9-methylstreptimidone 2-娄脕-D-glucopyranoside	2.76545e+06	1.9255e+06	2.15351e+06	2.75677e+06	2.29064e+06	1.83211e+06	2.24197e+06	1.64018e+06	1.85977e+06
pos_603	Dihydrophomopsolide A	1.61109e+07	1.36057e+07	1.03647e+07	8.18134e+06	9.83657e+06	1.01088e+07	6.26444e+06	6.69208e+06	7.37271e+06
pos_604	Roseoferin E2	471783	454388	470545	487226	486875	542390	481474	471671	460534
pos_605	Dimethylallyl pyrophosphate trianion	3.45565e+06	2.20926e+06	3.67065e+07	1.28182e+07	1.35561e+07	1.53154e+07	6.88382e+06	2.20113e+06	9.4056e+06
pos_606	MFCD00036656	1.58969e+07	1.54306e+07	1.46697e+07	1.33249e+07	1.32181e+07	1.44582e+07	8.68766e+06	1.28497e+07	1.12833e+07
pos_607	Rhabdopeptide K	2.89492e+07	2.95571e+07	2.76649e+07	2.69583e+07	2.69976e+07	3.01774e+07	3.12259e+07	2.90055e+07	3.20287e+07
pos_608	Brevianamide M	3.498e+06	8.60447e+06	1.73384e+06	6.27041e+06	6.54436e+06	5.81238e+06	5.28796e+06	13920478	5.63673e+06
pos_609	MR566B	1.64159e+07	2.19658e+07	1.90409e+07	2.29403e+07	2.57724e+07	1.80497e+07	1.8186e+07	1.65555e+07	2.21336e+07
pos_61	2,4-Dimethylbenzaldehyde	1.38765e+07	1.8257e+07	1.69522e+07	1.4667e+07	1.53648e+07	1.53157e+07	1.50093e+07	1.82555e+07	1.58246e+07
pos_610	4,9-dimethyldodeca-2,4,6,8,10-pentaenedial	1.34255e+07	9.99749e+06	5.87244e+06	4.42897e+06	5.98683e+06	5.76179e+06	3.52714e+06	4.24445e+06	4.14179e+06
pos_611	Alterbrassinoid C	211653	124333	108606	118810	123656	107644	118193	111594	123673
pos_612	Microginin KR815	1.26962e+06	1.5386e+06	1.59409e+06	1.58299e+06	1.36124e+06	1.03902e+06	1.74025e+06	1.00248e+06	1.19575e+06
pos_613	(7-Hydroxy-2-oxo-2,3-dihydro-1H-indol-3-yl)acetic acid	4.9906e+06	6.23723e+06	5.42791e+06	7.32776e+06	9.12709e+06	7.18941e+06	4.17901e+06	4.35068e+06	5.77741e+06
pos_614	Sinapinic acid	1.31408e+06	2.28825e+06	1.56815e+06	2.5778e+06	2.93118e+06	1.22839e+06	2.89568e+06	1.82584e+06	1.29379e+06
pos_615	Norplicacetin	1.51551e+07	4.94195e+06	2.85549e+06	5.73779e+06	8.22836e+06	3.30613e+06	4.92349e+06	3.07455e+06	5.4642e+06
pos_616	Roseoferin G	139602	127809	125819	145846	135301	126552	124268	132513	132930
pos_617	(3R,5R)-3-O-娄脗-D-mannosyl-3,5-dihydrodecanoic acid	4.23534e+06	3.63401e+06	7.83262e+06	3.98386e+06	6.78106e+06	6.53453e+06	3.22242e+06	7.44987e+06	3.8316e+06
pos_618	Isopropyl 4-Hydroxybenzoate	8.81862e+06	7.40719e+06	7.08651e+06	6.05384e+06	7.18409e+06	6.48974e+06	4.63549e+06	5.25784e+06	5.97884e+06
pos_619	(3R,5R)-3,5-dihydroxydecanoic acid	3.54815e+07	37805010	4.07864e+07	3.40009e+07	3.53492e+07	3.56913e+07	3.60991e+07	3.85022e+07	3.81149e+07
pos_62	L-Pyroglutamic acid	4.4771e+07	3.20441e+07	1.76941e+07	5.37128e+07	6.44685e+07	3.58001e+07	3.81939e+07	2.78514e+07	5.5713e+07
pos_620	N-[4-(3-Amino-1-oxo-1,2,5,6,6a,7-hexahydroimidazo[1,5-f]pteridin-8-ium-8-yl)benzoyl]glutamic acid	1.7078e+06	1.99372e+06	1.42529e+06	1.55826e+06	1.5575e+06	1.75058e+06	1.53699e+06	1.65668e+06	1.50028e+06
pos_621	L-Prolylhydroxy-L-proline diketopiperazi	6.99969e+06	6.69465e+06	1.9733e+07	8.03882e+06	4.49656e+06	7.43484e+06	5.07841e+06	7.80922e+06	4.4961e+06
pos_622	Anicequol	2.12831e+07	869807	2.79517e+07	3.76408e+06	2.28636e+06	5.43155e+07	1.72933e+07	2.21842e+07	3.51886e+07
pos_623	Benzyl 2-({[1-(1H-indol-3-ylmethyl)-2-methoxy-2-oxoethyl]amino}carbonyl)pyrrolidine-1-carboxylate	1.07954e+07	1.0269e+07	1.22657e+07	6.58361e+06	6.48157e+06	2.4069e+06	4.46424e+06	2.95754e+06	694847
pos_624	Catathelasmol B	9.32761e+06	1.74914e+07	4.06614e+07	1.30469e+07	1.06919e+07	9.63243e+06	6.50173e+06	2.66687e+06	3.30763e+06
pos_625	Procyanidin B2	1.33363e+07	1.07566e+07	1.77595e+06	818237	3016412	741339	3.14512e+06	2.44851e+06	1.51498e+06
pos_626	(S)-(+)-Autumnaline	4.20947e+06	5.50018e+06	5.25122e+06	4.33385e+06	4.53628e+06	5.36074e+06	4.89236e+06	5.12103e+06	5.35728e+06
pos_627	Talathermophilin C	2.4164e+06	3.50772e+06	3.16151e+06	2.91941e+06	2.74762e+06	3.43526e+06	3.46986e+06	3.43231e+06	3.47347e+06
pos_628	Minutissamide K	112461	97096.4	99780.9	113252	98626.6	100610	103099	96289	98081.8
pos_629	7-deoxyloganetin	1.42341e+07	1.22127e+07	1.20126e+07	1.42569e+07	1.17423e+07	1.46654e+07	1.22788e+07	1.13988e+07	1.19094e+07
pos_63	PEG n5	5.5673e+06	4.47115e+06	5.88841e+06	4.0232e+06	4.89549e+06	4.82579e+06	5.07683e+06	4.61086e+06	6.90031e+06
pos_630	Pestalotiopamide E	3.58207e+06	2.1571e+06	6.79179e+06	2.75536e+06	3.77106e+06	2.42503e+06	1.38204e+06	1.28704e+06	3.98559e+06
pos_631	Arthpyrone B	8.97096e+06	1.10833e+07	1.19521e+07	7.48127e+06	9.33857e+06	1.03141e+07	8.34851e+06	1.03842e+07	1.03424e+07
pos_632	Enniatin Q	1.16008e+06	1.2907e+06	703247	1.36766e+06	1.37025e+06	1.26484e+06	1.30017e+06	1.21962e+06	1.41675e+06
pos_633	Gephyronic acid	781181	724410	1.09404e+06	234422	574325	984964	878510	1.13033e+06	655239
pos_634	(3Z,6E)-1-N-methyl-3-benzylidene-6-(2R-methyl-3-hydroxypropylidene)piperazine-2,5-dione	1.61831e+06	2.14966e+06	1.62387e+06	1.56764e+06	2.58852e+06	2.08286e+06	2.55714e+06	1.64818e+06	1.97772e+06
pos_635	Cinereapyrrole B	4.66565e+06	4.3828e+06	4.04561e+06	4.64355e+06	4.0716e+06	3.90655e+06	4.18755e+06	3.62541e+06	3.57775e+06
pos_636	Isomigrastatin	105991	84903.6	96602.6	115080	98618.7	96812	101647	93255.1	99459.5
pos_637	3-Hydroxyanthranilic acid	3.0052e+06	2.24912e+06	3.59129e+06	1.22231e+06	1.3751e+06	2.37018e+06	1.12475e+06	1.30258e+06	1.05324e+06
pos_638	Cruentaren B	3.73472e+06	2.48295e+06	2.38021e+06	3.97837e+06	2.83881e+06	2.46708e+06	2.82585e+06	2.44132e+06	2.30662e+06
pos_639	Hyalachelin A	4.67382e+06	5.51624e+06	5.41809e+06	3.7696e+06	4.37358e+06	2.79923e+06	5.03349e+06	8.10461e+06	5.73444e+06
pos_64	Gentian violet	118986	158596	3.93564e+06	148260	1.04879e+06	833241	3.07509e+06	1.11464e+06	1.15414e+06
pos_640	SMTP-12	7.87598e+06	1.08317e+07	1.0453e+07	7.22057e+06	1.01014e+07	1.0717e+07	8.54773e+06	1.11585e+07	9.24447e+06
pos_641	Asperophiobolin A	4.82206e+06	4.51501e+06	4.90094e+06	3.48967e+06	4.07847e+06	4.66377e+06	3.94356e+06	4.20045e+06	5.94329e+06
pos_642	Valsafungin A	7.8342e+06	1.14447e+07	1.1663e+07	1.09193e+07	1.07003e+07	9.50699e+06	7.46273e+06	1.06566e+07	8.42407e+06
pos_643	2-Hydroxyethyl phosphate	2.13011e+07	8.3146e+06	1.87617e+07	1.94841e+07	1.70539e+07	2.18325e+07	2.01407e+07	1.81676e+07	1.92819e+07
pos_644	Farnesylacetone	5.52418e+06	4.32379e+06	7.07981e+06	1.14328e+07	1.04569e+07	5.71827e+06	9.98264e+06	1.38266e+07	1.34769e+07
pos_645	Diethyleneglycol dibenzoate	408367	967824	659507	547777	618614	229007	703946	882396	935659
pos_646	Lagunamide D	511256	531060	694314	614908	598313	818170	696352	707962	652389
pos_647	Fuscoatroside	1.90886e+06	2.94042e+06	1.73507e+06	2.97269e+06	1.3645e+06	2.06741e+06	1.54626e+06	2.41594e+06	2.16393e+06
pos_648	D-ribosylnicotinate	924317	1.414e+06	2.04527e+06	752057	914266	989386	740518	782167	841501
pos_649	Duocarmycin B2	6.98516e+06	5.89441e+06	2.14781e+06	5.68945e+06	5.99818e+06	5.60133e+06	2.26102e+06	9.66298e+06	5.14825e+06
pos_65	Cynaroside	3.1819e+06	2.96202e+06	2.04086e+06	1.94863e+06	2.57974e+06	2.1448e+06	1.21963e+06	2.45838e+06	1.72623e+06
pos_650	Curacin D	2.38042e+06	2.18876e+06	799206	2.99462e+06	1.97852e+06	1.66289e+06	2.18641e+06	1.58374e+06	3.3843e+06
pos_651	Avermectin B2a	189545	154372	162955	187524	168364	154764	159612	161231	149360
pos_652	Hypnum acid	5.68927e+06	6.28032e+06	3.23183e+06	1.71674e+06	3.70448e+06	9.45661e+06	5.50489e+06	5.29533e+06	3.72094e+06
pos_653	Lansai D	2.05868e+07	2.0392e+07	2.06336e+07	2.20404e+07	2.11462e+07	2.13486e+07	2.07107e+07	2.14517e+07	2.06765e+07
pos_654	Thelephantin B	6.63573e+06	4.22793e+06	3.32201e+06	1.63883e+06	1.64323e+06	2.21679e+06	1.98733e+06	1.55666e+06	1.6592e+06
pos_655	Adeninylpyrenocine	997447	1.69299e+06	4.17197e+06	1.77772e+06	2.18459e+06	1.62271e+06	650814	1.65887e+06	1.94249e+06
pos_656	1,3,4,5-Tetrahydroxycyclohexanecarboxylic acid	1.99175e+07	1.30158e+07	9.43303e+06	1.0765e+07	1.35347e+07	1.16151e+07	1.08702e+07	1.43231e+07	1.26791e+07
pos_657	Curtachalasin J	3.28429e+06	3.31127e+06	3.09925e+06	3.49278e+06	3.24551e+06	2.51738e+06	3.03796e+06	2.7271e+06	2.8716e+06
pos_658	Epicoccin P	4.13362e+06	8.37256e+06	7.07626e+06	6.90237e+06	9.76911e+06	6.08072e+06	2.61227e+06	4.87024e+06	1.0418e+06
pos_659	Cyclohex-2-enylmethanol	1.44454e+07	1.23239e+07	1.45789e+07	1.25577e+07	1.30552e+07	1.12946e+07	9.97431e+06	1.5434e+07	1.12087e+07
pos_66	Stearoyl ethanolamide	7.35019e+06	7.55193e+06	7.00251e+06	6.77338e+06	6.21162e+06	4.93551e+06	6.58995e+06	6.04198e+06	5.69105e+06
pos_660	Matsudipeptide A	3.86783e+06	3.60187e+06	5.21404e+06	7.29024e+06	3.98901e+06	4.50792e+06	4.44029e+06	1.36331e+07	3.4033e+06
pos_661	Carriebowmide	157356	139539	136589	160862	149407	150067	147594	140544	144827
pos_663	Penidienone	2.58739e+06	2.2702e+06	1.47873e+06	2.7129e+06	2.06875e+06	2.12425e+06	2.23477e+06	1.92127e+06	2.10424e+06
pos_664	2S,4S-spinosate	9.44226e+06	7.33056e+06	6.31739e+06	4.77626e+06	5.74377e+06	4.96984e+06	3.36276e+06	3.74835e+06	4.19014e+06
pos_665	Cyclonerodiol	9.23105e+06	1.37101e+07	1.46797e+07	8.39164e+06	1.33754e+07	1.33754e+07	1.34267e+07	1.35405e+07	1.51379e+07
pos_666	(S)-Malic acid-1-O-beta-D-glucopyranoside	4.44116e+06	9.10064e+06	6.97151e+06	6.96354e+06	7.70508e+06	4.4186e+06	6.63512e+06	1.04662e+07	6.20546e+06
pos_667	Saccharopyrone	2.46542e+06	3.16826e+06	4.38273e+06	825928	1.2496e+06	1.48804e+06	616522	1.19669e+06	570632
pos_668	4-O-acetyl hygrophorone A14	1.06226e+07	8.24845e+06	9.87348e+06	1.04341e+07	1.1055e+07	9.50392e+06	9.91646e+06	1.28339e+07	7.99139e+06
pos_669	n-Pentyl isopentyl phthalate	8.42907e+06	6.24449e+06	6.7028e+06	8.54788e+06	5.6892e+06	7.2359e+06	6.39844e+06	6.82572e+06	6.76842e+06
pos_67	1-Tetradecylamine	2.73814e+07	2.72556e+07	4.70768e+07	2.48455e+07	2.75859e+07	3.48559e+07	1.63788e+07	2.5884e+07	2.20946e+07
pos_670	T-2636 F	5.52411e+06	8.72932e+06	8.15626e+06	4.59481e+06	6.75651e+06	8.27563e+06	6.89063e+06	1.47827e+06	7.40645e+06
pos_671	p-cymene	8.11157e+06	7.13908e+06	6.09902e+06	4.09816e+06	4.73943e+06	4.53081e+06	3.49413e+06	3.58009e+06	4.31246e+06
pos_672	Metharbital	1.31409e+06	3.96556e+06	2.7759e+06	606978	632273	340967	561952	403018	436245
pos_673	FR198248	4.93953e+06	4.87639e+06	4.59119e+06	4.30687e+06	4.26556e+06	5.40649e+06	4.0572e+06	4.3993e+06	5.77706e+06
pos_674	Epiremisporine B	1.92666e+06	2.6511e+06	2.50228e+06	1.64582e+06	2.3319e+06	2.41149e+06	2.08205e+06	2.76702e+06	2.73218e+06
pos_675	Chaetocochin A	1.69482e+06	2.08135e+06	2.0225e+06	1.54785e+06	1.55648e+06	1.5843e+06	1.43666e+06	1.68257e+06	1.66865e+06
pos_676	Turbomycin F	8.14275e+06	5.31164e+06	4.86166e+06	4.76697e+06	4.92802e+06	3.76012e+06	3.17574e+06	2.70657e+06	3.78611e+06
pos_677	3-dechloro-3-brominapyradiomycin A1	3.36319e+06	1.29016e+06	836024	1.19448e+06	1.57943e+06	827171	964424	1.20725e+06	1.19167e+06
pos_678	Bicyclomycin	4.39243e+06	6.46748e+06	2.33597e+06	3.8848e+06	8.44517e+06	4.36999e+06	2.90976e+06	2.73277e+06	4.1665e+06
pos_679	Emestrin F	5.38462e+06	5.41643e+06	5.61775e+06	5.45005e+06	5.47458e+06	6.17351e+06	4.76033e+06	6.60912e+06	4.5862e+06
pos_68	(S)-Nicotine	1.66757e+07	1.04413e+07	8.23772e+06	9.59648e+06	8.89458e+06	8.97561e+06	1.14089e+07	1.24902e+07	9.10834e+06
pos_680	3,3,5,5-Tetramethylbicyclo[2.2.1]heptan-2-one	8.11157e+06	7.13908e+06	6.09902e+06	4.09816e+06	4.73943e+06	4.53081e+06	3.49413e+06	3.58009e+06	4.31164e+06
pos_681	UCS1025A	2.89259e+06	2.77088e+06	2.15508e+06	3.40435e+06	3.90695e+06	2.75377e+06	2.62408e+06	2.71962e+06	3.20668e+06
pos_682	Actinoramide D	937039	1.1081e+06	1.06059e+06	756688	1.15652e+06	1.14305e+06	1.05369e+06	1.06386e+06	1.28028e+06
pos_683	7-methoxyshearinine P	1.89075e+06	3.54469e+06	3.09228e+06	1.03976e+07	1.07946e+07	7.47724e+06	5.30316e+06	9.34303e+06	1.01342e+07
pos_684	(-)-monascumic acid	7.49807e+06	9.84834e+06	8.0784e+06	6.83048e+06	1.41413e+07	6.60417e+06	2.47571e+06	4.8237e+06	6.48387e+06
pos_685	Chlorocardicin	607019	712002	658026	635861	576545	607880	636736	630383	620925
pos_687	Mohangic acid B	6.41092e+06	6.55928e+06	6.75535e+06	4.85818e+06	6.71648e+06	6.49845e+06	6.96939e+06	6.68762e+06	5.82704e+06
pos_688	Lobosamide C	6.93725e+06	5.51894e+06	7.49076e+06	6.91461e+06	6.61584e+06	7.0252e+06	5.25149e+06	6.33795e+06	4.2884e+06
pos_689	Bactobolin	7.62468e+06	3.63161e+06	2.2751e+06	2.49654e+06	2.78561e+06	2.45005e+06	1.63669e+06	1.43148e+06	1.92355e+06
pos_69	PEG n16	682012	770799	732405	591043	728849	705080	648886	641583	880238
pos_690	4-[(1R)-1,2-Dihydroxyethyl]-1,2-benzenediol	9.3405e+06	1.03995e+07	5.0348e+06	5.28095e+06	5.43363e+06	5.83121e+06	3.44888e+06	5.39788e+06	2.71159e+06
pos_691	(Z)-N-15-carboxypentadec-9-enoyl-L-alanine methyl ester	6.01581e+06	4.4719e+06	6.26397e+06	8.42404e+06	3.04637e+06	4.31546e+06	4.49539e+06	3.46877e+06	3.82205e+06
pos_692	4-Desmethyl-9-keto-epothilone D, diaster	279352	231105	232329	262532	274692	255441	244010	259620	294206
pos_693	Epothilone B10	1.00675e+07	5.32386e+06	2.66981e+06	2.27915e+06	3.79472e+06	2.16142e+06	2.55823e+06	1.80978e+06	2.71467e+06
pos_694	Pestalotiopamide A	8.64302e+06	6.88711e+06	5.89175e+06	9.80259e+06	8.28191e+06	8.77766e+06	7.28508e+06	5.67773e+06	9.85142e+06
pos_695	Versicamide B	1.32345e+06	1.03532e+06	1.15137e+06	1.35969e+06	1.02254e+06	999704	1.26432e+06	1.19477e+06	1.18097e+06
pos_696	5-[(2-Hydroxy-2-phenylethyl)amino]-5-oxo-3-phenylpentanoic acid	5.84642e+06	4.47579e+06	2.88743e+06	4.38528e+06	5.50104e+06	4.90982e+06	3.73769e+06	4.40723e+06	4.45753e+06
pos_697	Isocryptoporic acid I	6.1123e+06	4.92887e+06	4.13338e+06	1.79498e+06	2.31018e+06	1.82361e+06	933432	1.39848e+06	1.14e+06
pos_699	(+)-alternamgin	8.26478e+06	5.2751e+06	5.34538e+06	6.21658e+06	6.56393e+06	4.60432e+06	6.01703e+06	5.62047e+06	3.98593e+06
pos_7	Guanine	1.2131e+07	1.3583e+07	8.23738e+06	1.00897e+07	1.20408e+07	1.13184e+07	7.53969e+06	9.49294e+06	1.17832e+07
pos_70	Bis(2-ethylhexyl) phthalate	2.64857e+08	2.64878e+08	2.00536e+08	2.66975e+08	2.416e+08	2.66443e+08	2.56072e+08	2.61471e+08	2.56737e+08
pos_700	Hexatenuin B	1.49675e+06	878760	626280	792945	1.14084e+06	855783	894011	984259	750182
pos_701	Oxoadipate	3.76663e+07	1.36817e+07	1.01594e+07	2.49203e+07	2.53383e+07	1.40416e+07	2.35869e+07	2.20554e+06	1.7205e+07
pos_702	Aculin B	8.98679e+06	8.62333e+06	9.64295e+06	8.35499e+06	8.88582e+06	9.91437e+06	9.29502e+06	9.79982e+06	9.32345e+06
pos_703	Rhodopeptin C1	1.17762e+07	1.28379e+07	1.20587e+07	1.27802e+07	1.26868e+07	1.20493e+07	1.18186e+07	1.29361e+07	1.27781e+07
pos_704	Cylindrocyclophane D	796965	539280	770723	623872	655365	658590	534005	553762	616519
pos_705	2,7,8-trihydroxy-3-phenyl-1,4-dibenzofurandione	136347	1.49129e+06	114833	1.54899e+06	5.49931e+06	1.01791e+06	475472	1.82473e+06	2.4749e+06
pos_706	Aspochalasin V	1.70907e+06	1.68917e+06	1.85016e+06	2.12707e+06	2.21627e+06	1.67099e+06	904829	1.16918e+06	1.03453e+06
pos_707	N,N'-bis[(S)-1-methoxycarbonylethyl]fumaric diamide	6.76313e+06	9.74825e+06	6.24081e+06	1.6584e+06	5.90944e+06	1.22925e+07	4.38803e+06	1.01293e+07	6.15834e+06
pos_708	N-({3-Oxo-2-[(2E)-2-penten-1-yl]cyclopentyl}acetyl)valine	2.69428e+06	3.973e+06	5.00477e+06	6.05181e+06	5.94279e+06	5.4162e+06	2.33751e+06	3.92054e+06	2.49793e+06
pos_709	Pyrrolizixenamide B	1.37834e+06	1.15695e+06	893343	1.35445e+06	1.01188e+06	1.00056e+06	1.22908e+06	741853	388568
pos_71	Caffeine	1.75954e+07	1.36163e+07	1.52777e+07	1.88784e+07	1.64812e+07	1.26651e+07	1.94276e+07	1.40914e+07	1.17991e+07
pos_710	Phenethyl 0205-primeveroside	6.40699e+06	5.3703e+06	4.78214e+06	2.97592e+06	4.20553e+06	3.70164e+06	2.62653e+06	2.98222e+06	3.52095e+06
pos_711	9-methoxyfumitremorgin C	829112	881189	902711	746264	747443	912545	763830	986175	959774
pos_712	(+)-Flavipucine	113931	100530	98698.6	214839	125783	105913	102626	94459	107145
pos_713	Fumisoquin A	3.83672e+06	3.19122e+06	4.69099e+06	5.21605e+06	956681	4.02027e+06	4.23452e+06	4.62102e+06	2.49097e+06
pos_714	Bacithrocin A	6.69093e+06	5.59332e+06	1.93183e+06	1.93673e+06	2.62972e+06	1.51914e+06	1.34944e+06	1.32239e+06	1.99626e+06
pos_716	17-epi-notoamide M	131658	121684	121009	124566	128951	112318	117311	112581	118002
pos_717	1-(2-Amino-2-carboxyethyl)-4-hydroxy-2,5-cyclohexadiene-1-carboxylic acid	3.90702e+06	1.20794e+06	4.38168e+06	855884	1.89214e+06	1.1597e+06	1.35016e+06	783870	843760
pos_718	Styrene	8.64846e+06	8.97885e+06	7.27174e+06	7.62659e+06	2.66327e+06	7.59924e+06	4.69488e+06	6.59457e+06	8.27143e+06
pos_719	Pestalotiopin B	689026	781999	754654	917664	779625	721385	794768	786764	934919
pos_72	3,5-di-tert-Butyl-4-hydroxybenzaldehyde	5.1857e+07	5.00252e+07	5.17955e+07	5.30275e+07	5.13303e+07	5.00719e+07	5.3063e+07	5.21689e+07	4.91374e+07
pos_720	Thermolide E	5.94281e+06	5.63804e+06	7.40087e+06	6.50074e+06	7.032e+06	7.58518e+06	6.53729e+06	8.51575e+06	5.76148e+06
pos_721	Ergotryptamine	676838	572869	571006	504425	507987	522962	620497	591799	525608
pos_722	Thielavin B methyl ester	723600	599594	636459	451969	657506	559043	612661	550289	757581
pos_723	(2S,4S)-4-hydroxy-2,3,4,5-tetrahydrodipicolinic acid	6.37286e+06	6.82263e+06	3.07031e+06	2.33093e+06	5.15132e+06	4.04841e+06	2.30658e+06	2.66803e+06	2.68607e+06
pos_724	Notoamide S	1.45138e+06	1.70883e+06	1.58777e+06	1.22462e+06	1.8102e+06	1.27646e+06	1.70111e+06	1.59466e+06	1.45013e+06
pos_725	Simplicilliumtide E	5.97429e+06	4.08584e+06	1.00431e+06	1.87434e+06	787934	2.28487e+06	1.80791e+06	2.4594e+06	2.33328e+06
pos_726	Cheimonophyllal	7.71495e+06	9.77763e+06	7.94865e+06	305051	8.93434e+06	8.59246e+06	9.10708e+06	9.0457e+06	9.70043e+06
pos_727	ketopantoic acid	1.33474e+07	9.16608e+06	8.84629e+06	1.08745e+07	1.16662e+07	9.63797e+06	8.18128e+06	8.59115e+06	9.2682e+06
pos_728	Wortmannilactone I3	7.6127e+06	7.6014e+06	7.22991e+06	8.00953e+06	6.75043e+06	7.09497e+06	7.2002e+06	6.36979e+06	7.64726e+06
pos_729	Phoenicoxanthin	5.48495e+06	3.37991e+06	1.06124e+07	1.10411e+07	1.18513e+07	2.9657e+07	4.05074e+06	4.81362e+06	1.1656e+07
pos_730	Proversilin B	2.09688e+06	1.4288e+06	1.27212e+06	2.44038e+06	1.48452e+06	1.53466e+06	1.8303e+06	1.65511e+06	1.3309e+06
pos_731	Yangpumicin B	5.95847e+06	4.32192e+06	2.90896e+06	1.6521e+06	1.86877e+06	3.11963e+06	1.31873e+06	2.13513e+06	2.1882e+06
pos_732	Loggerpeptin C	2.15155e+06	2.01434e+06	2.39806e+06	2.11627e+06	1.99954e+06	2.19262e+06	756384	1.61614e+06	2.15119e+06
pos_733	Rubratoxin acid B	4.27901e+06	2.52043e+06	777951	3.44243e+06	4.05262e+06	2.28739e+06	3.1351e+06	2.84594e+06	4.08132e+06
pos_734	Armillariol B	2.74464e+07	28374359	2.55982e+07	3.05489e+07	2.60617e+07	3.29374e+07	2.66729e+07	2.48501e+07	3.22728e+07
pos_735	Aspergiloid G	8.12869e+06	2.65398e+06	6.13163e+06	3.7023e+06	6.81805e+06	3.30066e+06	3.04202e+06	3.32186e+06	3.17358e+06
pos_736	Deflectin 1b	1.61444e+06	1.96276e+06	1.72104e+06	1.68232e+06	1.76152e+06	1.96281e+06	1.78459e+06	871237	1.87953e+06
pos_737	7-deoxy-desulfo-12-acetylcylindrospermopsin	6.42076e+06	3.73832e+06	2.24358e+06	2.51092e+06	3.21186e+06	2.09084e+06	1.94858e+06	2.68839e+06	3.17245e+06
pos_738	Cardinalin 9	1.17625e+06	1.79633e+06	1.97596e+06	1.13468e+06	1.53386e+06	2.00634e+06	1.82301e+06	1.93309e+06	2.18439e+06
pos_739	Besarhanamide A	7.46169e+06	7.44906e+06	7.48673e+06	7.48957e+06	7.42306e+06	7.61785e+06	7.18135e+06	6.84306e+06	7.69588e+06
pos_74	Tridemorph	9.65115e+06	6.60777e+06	9.03078e+06	9.78723e+06	8.76156e+06	1.04373e+07	9.33075e+06	1.04007e+07	8.8403e+06
pos_740	Tasipeptin B	95379	85910.7	92813.3	88642.8	83352.3	77471.6	79188.4	76723.7	94117
pos_741	Homocereulide	431661	352122	292834	403636	433968	271090	349350	500783	500486
pos_742	Tolypocladin H	3.78104e+06	4.32325e+06	3.99784e+06	3.81325e+06	4.62497e+06	2.8157e+06	4.37345e+06	5.79895e+06	2.93421e+06
pos_743	leucyl-4-hydroxyproline	5.91526e+06	3.57865e+06	3.5819e+06	3.39041e+06	4.58092e+06	4.06203e+06	2.2162e+06	2.18382e+06	2.48747e+06
pos_744	Cereulide	619393	589647	421169	239439	883117	449030	560623	639276	596738
pos_745	Geldanamycin D	4.7842e+06	5.50607e+06	5.46795e+06	4.87353e+06	3.99434e+06	5.59015e+06	5.33673e+06	5.80118e+06	5.95261e+06
pos_746	Exserohilone	2.145e+06	1.06258e+06	366165	1.50122e+06	2.68713e+06	1.21416e+06	1.45826e+06	1.16923e+06	2.08182e+06
pos_747	4'-O-methylpleoside	2.02779e+06	2.76276e+06	2.19534e+06	1.61287e+06	1.67092e+06	1.38555e+06	1.0458e+06	2.49331e+06	1.52543e+06
pos_748	Shikometabolin C	2.22532e+06	1.62628e+06	1.19956e+06	1.60821e+06	3.17039e+06	1.63135e+06	1.65254e+06	1.20421e+06	1.45584e+06
pos_749	Phaeolschidin D	1.25336e+07	8.97664e+06	3.93063e+06	1.11035e+06	734237	1.34018e+06	4.5782e+06	2.15963e+06	3.38039e+06
pos_75	PEG n7	5.02047e+06	5.90171e+06	6.21481e+06	7.17911e+06	7.5124e+06	6.2851e+06	6.19248e+06	6.06208e+06	6.81977e+06
pos_750	(3beta,17xi,22R,25R)-22,26-Dihydroxyfurost-5-en-3-yl 6-deoxy-alpha-L-mannopyranosyl-(1->2)-[6-deoxy-alpha-L-mannopyranosyl-(1->4)]-beta-D-glucopyranoside	3.88496e+06	3.27995e+06	7.15817e+06	5.32874e+06	5.24887e+06	3.48996e+06	3.42446e+06	5.97676e+06	4.90355e+06
pos_751	Exumolide B	4.46338e+06	6.09627e+06	6.16033e+06	7.05532e+06	6.89818e+06	6.17998e+06	9.88913e+06	7.56659e+06	7.7618e+06
pos_752	Dragonamide C	1.84872e+06	1.88224e+06	2.65745e+06	1.73547e+06	2.09747e+06	2.2338e+06	2.31822e+06	1.87186e+06	1.71718e+06
pos_753	Almiramide E	95587.3	80716.4	81583.8	96145.5	85507.3	82488.8	82464.2	85183.8	90933.1
pos_754	geranial	6.45588e+06	6.91624e+06	6.27827e+06	5.86806e+06	6.27352e+06	6.63351e+06	3.48336e+06	6.8034e+06	5.04452e+06
pos_755	1,3,6-Octatriene	1.04788e+07	8.85718e+06	9.17873e+06	9.11989e+06	8.99122e+06	7.05974e+06	6.64267e+06	1.09519e+07	8.92503e+06
pos_756	Tensin	103716	88242.9	91065	110210	96249.4	90058.6	92997.9	89474.4	91254.8
pos_757	Flunixin	1.34619e+06	2.01768e+06	1.8878e+06	1.39128e+06	886255	1.29219e+06	1.50397e+06	2.80864e+06	1.68115e+06
pos_758	6-Methylhept-5-en-2-one	1.04788e+07	8.85718e+06	9.17873e+06	9.11989e+06	8.99122e+06	7.05974e+06	6.2736e+06	1.09519e+07	8.92503e+06
pos_759	Integracin B	4.217e+06	4.14794e+06	2.62923e+06	7.11173e+06	4.10799e+06	5.26576e+06	3.10806e+06	4.30618e+06	5.18691e+06
pos_76	N-Acetylornithine	890063	928794	7.11871e+06	732924	719011	1.28096e+06	736573	803304	818576
pos_760	Isovaleryl 6-deoxy-娄脕-L-talopyranoside	7.3204e+06	7.50968e+06	2.4411e+06	7.43432e+06	1.13811e+07	6.86816e+06	8.08354e+06	8.13866e+06	1.00283e+07
pos_761	Benzoic acid	8.53666e+06	1.1375e+07	9.3455e+06	9.10326e+06	9.60891e+06	9.99686e+06	1.02633e+07	1.0991e+07	1.09091e+07
pos_762	Scabronine E	875235	1.05169e+06	1.12714e+06	862684	1.05449e+06	936038	887647	964359	1.30254e+06
pos_763	Awajanomycin	2.86445e+06	2.54573e+06	1.55272e+06	3.53572e+06	6.55662e+06	2.08825e+06	1.93751e+06	914173	1.82684e+06
pos_764	Boletunone A	4.09517e+06	695444	276886	871219	656190	1.07496e+06	546726	120159	616969
pos_765	Deinococcucin C	7.26593e+06	4953683	4.47303e+06	8.97402e+06	3.71119e+06	1.04669e+07	4.08754e+06	5.53819e+06	8.36801e+06
pos_766	Larreatricin	655582	532314	573628	429253	429140	606639	474671	639701	431109
pos_767	Nikkomycin Lx	2.95898e+06	4.92581e+06	858170	1.49969e+06	2.24774e+06	3.07473e+06	1.3227e+06	662064	2.38918e+06
pos_768	Thailandepsin B	635865	463596	476539	465626	564056	671571	662964	543431	605892
pos_769	Namalide C	2.46145e+06	3.31893e+06	2.68505e+06	2.96519e+06	2.52406e+06	2.23946e+06	2.52414e+06	2.82635e+06	3.11929e+06
pos_77	3,4,5-Trimethoxyphenyl 娄脗-D-glucopyranoside	1.53641e+06	231973	126277	265671	471575	365352	116239	4.26778e+06	1.26032e+06
pos_770	glucoraphanin	4.00111e+06	3.71482e+06	4.19433e+06	4.22337e+06	4.60835e+06	4.44138e+06	3.99804e+06	4.63636e+06	3.58672e+06
pos_771	6,8a-Seco-6,8a-deoxy-2,5-didehydroaverme	289362	404407	357428	278830	460103	252602	358229	356395	397741
pos_772	5-Hydroxy-1-(4-hydroxy-3-methoxyphenyl)-3-tetradecanone	1.28114e+06	967747	889529	1.38554e+06	1.3211e+06	2.59961e+06	810643	778878	1.74493e+06
pos_773	5aTHQ-9n	5.07714e+06	4.38556e+06	4.04428e+06	3.85885e+06	4.91524e+06	4.7213e+06	3.53332e+06	5.40085e+06	4.30036e+06
pos_774	Monocillinol B	3.81631e+06	3.19122e+06	4.69099e+06	5.21605e+06	851761	4.02027e+06	4.23141e+06	4.62102e+06	2.41131e+06
pos_775	Apratoxin D	2.35835e+06	2.92491e+06	5.15177e+06	5.22627e+06	4.79883e+06	3.29144e+06	3.46709e+06	5.90861e+06	4.10036e+06
pos_776	Epothilone B	118425	99777	111523	118217	108518	111685	116464	107722	106122
pos_777	Versipelostatin	113238	93010	96719.3	119887	109138	96902	104876	98902.4	97534.8
pos_778	Melilotoside	6617295	4.08147e+06	4.09724e+06	3.75173e+06	5.02932e+06	7.08741e+06	3.51738e+06	6.21476e+06	4.82213e+06
pos_779	Phelligridin H	3.84876e+06	3.58944e+06	3.97572e+06	3.27463e+06	4.24032e+06	4.07576e+06	3.17826e+06	4.5967e+06	3.20019e+06
pos_78	D-(+)-Proline	1158855907	3.5382e+08	2.17246e+08	293622760	3.12956e+08	2.53031e+08	4.74517e+08	1.51327e+08	3.43087e+08
pos_780	Cystomanamide A	5.27287e+06	6.2262e+06	6.14421e+06	4.41051e+06	5.61953e+06	6.02009e+06	5.59097e+06	5.97298e+06	6.15952e+06
pos_781	Nikkomycin Lz	6.89276e+06	6.34297e+06	3.31293e+06	2.42785e+06	4.2648e+06	5.86798e+06	1.66316e+06	1.18054e+06	1.86118e+06
pos_782	2-hydroxy-5-methoxy-6-(3-methylbut-3-en-1-ynyl)benzylalcohol	5.54095e+06	4.35316e+06	2.71927e+06	2.67801e+06	2.94113e+06	4.01102e+06	1.47141e+06	3.22207e+06	2.80915e+06
pos_783	Teraspiridole A	4.81023e+06	5.4429e+06	5.78164e+06	3.92001e+06	4.41793e+06	5.62013e+06	4.7474e+06	6.0287e+06	4.54259e+06
pos_784	Kanchanamycin A	124011	105410	104264	126072	119854	103886	114037	107701	108801
pos_785	Squalestatin S5	268430	532241	460960	352989	355513	275336	429597	441397	376555
pos_786	Beauvenniatin B	1.93309e+06	1.46048e+06	1.968e+06	2.07386e+06	2.04398e+06	2.36895e+06	1.02336e+06	1.65746e+06	1.95712e+06
pos_787	(2S,3R,4R,4aS,4bR,6aS,12bS,12cS,14aS)-4a-demethylpaspaline-3,4,4a-triol	3.99178e+06	4.37269e+06	4.12132e+06	4.10367e+06	3.83954e+06	4.27586e+06	4.20225e+06	508777	4.121e+06
pos_788	Integramycin	1.55709e+06	1.46886e+06	1.59384e+06	1.50221e+06	1.53271e+06	1.49942e+06	1.27867e+06	1.27224e+06	1.23761e+06
pos_789	Frankiamide	4.03415e+06	2.50524e+06	3.55703e+06	4.24941e+06	2.61728e+06	3.49926e+06	2.60125e+06	3.73269e+06	2.42824e+06
pos_79	4-(2-Hydroxyethyl)-2-methoxyphenyl 娄脗-D-glucopyranoside	3.99268e+06	1.58794e+06	1421761	1.45615e+06	2.33341e+06	1.67541e+06	1.40313e+06	1.70366e+06	2.07227e+06
pos_790	2-[(2,3,4,5,6-Pentamethylbenzyl)thio]ethanohydrazide	876678	1.24106e+06	1.18385e+06	964267	1.08361e+06	1.138e+06	1.16744e+06	1.03383e+06	1.38099e+06
pos_791	(-)-4,6'-anhydrooxysporidinone	1.12296e+06	987685	1.14869e+06	1.60078e+06	973068	923479	1.08424e+06	931756	1.00079e+06
pos_792	Limipterin	616682	1.22055e+06	2.4053e+06	1.05466e+06	2.65459e+06	3.30169e+06	1.24314e+06	3.57181e+06	2.23703e+06
pos_793	Phyllostictine B	2.02925e+06	2.96411e+06	2.8806e+06	3.35707e+06	4.22339e+06	6.02287e+06	2.02919e+06	4.74707e+06	3.36056e+06
pos_794	Glycinothricin	4.85775e+06	3.13183e+06	1.23269e+06	1.32657e+06	1.29314e+06	1.41906e+06	763361	821232	1.02628e+06
pos_795	Cyclosulfoxicurvularin methyl ester	3.71099e+06	3.50053e+06	2.69604e+06	2.38154e+06	3.00395e+06	2.6929e+06	1.89667e+06	2.71471e+06	2.38443e+06
pos_796	Cyclo(6,7-en-Pro-L-Phe)	6.77317e+06	3.58702e+06	3.15873e+06	1.14901e+06	1.03517e+06	1.42587e+06	417199	1.23222e+06	692249
pos_797	Prebarbigerone	304882	303137	289414	302113	346480	254024	319505	351414	310771
pos_798	Tunicamycin D	1.61618e+06	3.64962e+06	3.40736e+06	1.2412e+06	2.52263e+06	3.16873e+06	2.82003e+06	3.493e+06	3.21492e+06
pos_799	Birnbaumin A	4.36203e+06	3.48258e+06	3.58273e+06	1.60583e+06	2.05493e+06	2.14539e+06	1.2538e+06	1.72362e+06	1.53818e+06
pos_8	Citroflex A-4	2806043894	2970053189	2799909685	2710237752	2633086866	2598285208	2790694579	2754429487	2851046314
pos_80	Triphenyl phosphate	1.11055e+07	1.29436e+07	1.22777e+07	1.06515e+07	1.14003e+07	1.13574e+07	1.21142e+07	1.30649e+07	1.21162e+07
pos_800	1,6-Hexanediol diglycidyl ether	3.93418e+06	4.9194e+06	4.68624e+06	5.35359e+06	3.89874e+06	3.36705e+06	3.53524e+06	4.872e+06	4.72589e+06
pos_801	Coniferol	5.58597e+06	3.38889e+06	3.65382e+06	3.43546e+06	3.72014e+06	5.6063e+06	2.43081e+06	2.90366e+06	2.60455e+06
pos_802	Antanapeptin D	77613	173945	201606	116729	225727	163117	188435	66900.9	138886
pos_803	(7娄脗,15娄脕)_7,15_dihydroxysoyasapogenol B	1.90832e+06	3.17874e+06	4.46305e+06	4.20475e+06	4.99489e+06	4.11822e+06	2.72952e+06	5.7572e+06	4.70989e+06
pos_804	Glucolanomycin	3.99782e+06	2.68094e+06	2.29023e+06	1.57873e+06	1.49084e+06	1.69233e+06	500500	862830	458126
pos_805	NP25301	4.03153e+06	4.03318e+06	3.09969e+06	6.30902e+06	2.44216e+06	4.80413e+06	1.17438e+06	2.90277e+06	2.5015e+06
pos_806	Exumolide A	1.85669e+06	686835	957186	1.88951e+06	1.21561e+06	738260	924206	706822	648979
pos_807	Xylactam C	3.47512e+06	4.2834e+06	3.82814e+06	3.22774e+06	3.7227e+06	3.50431e+06	3.86196e+06	4.03759e+06	4.31905e+06
pos_808	Oryzamide B	1.31754e+06	1.72296e+06	1.38539e+06	1.94492e+06	812610	660912	850451	4.35934e+06	1.66476e+06
pos_809	Oxosorbicillinol	3.43479e+06	6.75447e+06	4.40505e+06	3.51908e+06	4.41454e+06	6.36812e+06	4.38354e+06	4.20771e+06	4.16328e+06
pos_81	2-Phenylbenzimidazole-5-sulfonic acid	8.3848e+06	7.93557e+06	6.81895e+07	2.02861e+07	3.49513e+07	6.52999e+07	5.92106e+07	1.5564e+07	2.40045e+07
pos_810	Ieodoglucomide C	2.0542e+06	2.29509e+06	2.85396e+06	3.29404e+06	1.9079e+06	3.17448e+06	3.36579e+06	3.66692e+06	2.80069e+06
pos_811	Fumonisin C3	782263	2.87493e+06	380034	2.03454e+06	2.93446e+06	4.35705e+06	1.47231e+06	5.37706e+06	2.00403e+06
pos_812	(-)-2-(2-hydroxyethyl)clavam	1.03586e+07	4.75543e+06	6.25534e+06	8.58211e+06	9.80764e+06	8.76748e+06	7.21268e+06	1.76713e+07	7.70499e+06
pos_813	Spliceostatin G	110673	89252	94755.8	116120	98907.5	92102.4	102110	92136	98555
pos_814	Hydroxyspirilloxanthin	167884	151966	141941	132337	129091	129354	124543	117111	128489
pos_815	Creolophin D	6.18145e+06	3.72604e+06	1.84621e+06	2.4019e+06	2.44169e+06	3.95955e+06	1.64858e+06	2.88061e+06	2.57323e+06
pos_816	娄脙-L-glutaminyl-4-hydroxybenzene	1.87838e+06	2.05899e+06	280426	2.95405e+06	3.43396e+06	2.45548e+06	924559	2.74565e+06	3.67208e+06
pos_817	Thromoboxane B1	546850	783813	777671	417172	579010	706087	594190	706093	771113
pos_818	Heptarhizin	91540.9	78386.1	140380	540666	209360	2.34878e+06	413883	290015	776340
pos_819	(+)-hydrobenzoin	6.67768e+06	5.23345e+06	4.21104e+06	3.15575e+06	4.09532e+06	3.22536e+06	2.18791e+06	2.11623e+06	2.96963e+06
pos_82	Glucose 1-phosphate	1.75758e+06	3.59046e+06	2.0974e+06	5.74799e+06	6.69852e+06	3.06535e+06	8.42277e+06	1.74488e+06	3.43578e+06
pos_821	Fusarihexin B	2.3283e+06	4.12892e+06	4.53148e+06	4.46297e+06	5.52113e+06	3.43125e+06	5.92209e+06	5.50467e+06	4.52916e+06
pos_822	S-benzyl phenylmethanethiosulfinate	8.18943e+06	3.36809e+06	2.45747e+06	3.25429e+06	3.87997e+06	2.30423e+06	2.98504e+06	3.58221e+06	2.89964e+06
pos_823	Geranylacetone	734406	860643	863631	479036	371804	860668	886300	965600	647404
pos_824	6-hydroxy-8-quinoline carboxylic acid	1.84917e+06	1.69796e+06	1.54998e+06	2.13684e+06	2.87313e+06	1.96112e+06	994617	871855	1.69761e+06
pos_825	Nostosin B	1.48149e+06	1.60363e+06	968755	523420	1.12471e+06	924851	471239	653927	307415
pos_826	Myricetin 3- (2",3",4"-triacetylxyloside)	3.92787e+06	1.47258e+06	948283	487048	529764	956458	761503	594800	435944
pos_827	N,N-Dihydroxy-L-tyrosine	1.52908e+06	693293	843913	380320	1.23894e+06	520041	405689	416469	581117
pos_828	Ansalactam C	3.34938e+06	2.59358e+06	2.72135e+06	2.96186e+06	2.8097e+06	2.28024e+06	2.8888e+06	4.45e+06	2.57909e+06
pos_829	Marinocyanin C	2.95833e+06	1.50723e+06	760989	1.08738e+06	1.72094e+06	996959	1.10129e+06	1.57236e+06	1.53683e+06
pos_83	Lidocaine	1.37503e+06	1.29179e+06	3.08e+06	1.67547e+06	1.07961e+06	2.12546e+06	574154	1.19606e+06	1.05422e+06
pos_830	Rubellin E	1.1149e+06	1.53945e+06	1.03709e+06	460177	758430	3.3556e+06	1.61593e+06	1.52791e+06	1.0088e+06
pos_831	Asperphenalenone D	4.51394e+06	3.87168e+06	3.8757e+06	4.02547e+06	3.16778e+06	4.10425e+06	3.52651e+06	3.83951e+06	3.83566e+06
pos_832	Talascortene A	2.58115e+06	2.33812e+06	1.4481e+06	3.1086e+06	252405	131267	139535	128067	113684
pos_833	Leptazoline B	908078	1.59799e+06	990566	1.28402e+06	1.18993e+06	901079	1.10192e+06	1.68895e+06	1.01901e+06
pos_834	A-53930B	518688	105927	118304	531685	268638	113016	226930	155599	109815
pos_835	Kynapcin-24	3.45419e+06	1.49749e+06	1.0074e+06	712266	698991	776251	755533	536638	749519
pos_836	Rhodobacterioxanthin	99459.4	84767.2	87420.7	96033.5	87299.5	83846.6	86822.9	84532.3	89271.3
pos_837	Cytospolide Q	2.84997e+06	2.3476e+06	1.36504e+06	2.32374e+06	3.87158e+06	4.00942e+06	883118	1.80856e+06	4.19917e+06
pos_838	Aeruginosin NOL6	4.38886e+06	3.84669e+06	4.10338e+06	4.30416e+06	4.18436e+06	3.09197e+06	2.02869e+06	4.32539e+06	3.20088e+06
pos_839	DIHYDROCONIFERIN	2.82856e+06	586413	137893	552930	756730	752110	444759	182688	412177
pos_84	Fraxetin	4.7445e+06	4.93494e+06	1.46041e+06	2.71702e+06	6.11227e+06	1.51785e+07	3.32316e+06	1.10928e+07	3.68949e+06
pos_840	Bispolide A2	370959	349752	185314	399149	382327	284467	571110	365627	219805
pos_841	4'-Phosphopantetheine	5.50542e+06	4.40246e+06	4.04908e+06	4.83625e+06	4.71887e+06	4.56035e+06	4.52738e+06	4.10626e+06	3.89037e+06
pos_842	Sporothrin B	3.40984e+06	2.81435e+06	2.78243e+06	2.44008e+06	2.75742e+06	1.90718e+06	2.13913e+06	1.5025e+06	1.86814e+06
pos_843	Chivosazole F	2.76778e+06	2.855e+06	3.9173e+06	1.99891e+06	2.00118e+06	2.33028e+06	1.43776e+06	2.68495e+06	2.02624e+06
pos_844	23-(10-methyl)undecanoic acid demalonylazalomycin F4a ester	114290	89832.4	95473.8	115134	101085	92910.6	103954	95995.1	101097
pos_845	1-Phenylheptane-1,5-dione	2.98152e+06	3.91788e+06	4.77379e+06	4.13665e+06	4.11186e+06	4.24882e+06	2.53597e+06	3.65614e+06	3.09528e+06
pos_846	Nostosin A	2.88981e+06	3.09369e+06	2.79149e+06	1.4271e+06	2.14065e+06	1.29001e+06	1.07503e+06	1.47724e+06	1.41186e+06
pos_847	Sch-42137-13-acetate	3.00612e+06	2.25433e+06	1.74632e+06	930622	1.10886e+06	1.27213e+06	976012	617054	490930
pos_848	9-Keto-10,11-didehydroepothilone D	1.76189e+06	978386	407486	728105	1.18301e+06	892282	551986	621577	663783
pos_849	Nodulapeptin 849	2.78308e+06	2.95855e+06	2.51758e+06	2.98435e+06	2.27607e+06	2.16217e+06	2.12814e+06	2.71827e+06	2.69075e+06
pos_85	PEG Monooleate n6	669556	669258	671029	665119	664712	681537	645583	649050	619194
pos_850	Streptonigrin	3.53675e+06	2.49748e+06	1.59219e+06	1.13782e+06	1.41077e+06	1.66265e+06	813131	1.11322e+06	837556
pos_851	Kanchanamycin D	110952	101633	101982	120543	104733	101074	104891	99701.7	94392.9
pos_852	Pyrronazol A1	572621	1.15479e+06	2.77939e+06	1.64028e+06	4.54145e+06	2.5274e+06	914251	1.75082e+06	450901
pos_853	(E)-3-hydroxy-2,4-dimethylhept-4-enamide	3.85551e+06	2.88014e+06	4.58293e+06	3.87255e+06	4.88388e+06	3.53906e+06	4.19318e+06	6.45243e+06	4.08671e+06
pos_854	Grassystatin B	150766	133950	131814	160076	139256	130533	137475	129088	129492
pos_855	3-Methyl-1,8-naphthalenediol	4.13348e+06	3.41362e+06	2.90543e+06	2.42722e+06	2.7823e+06	2.68237e+06	1.98667e+06	1.95242e+06	1.78813e+06
pos_857	Vitexin 2"-O-p-coumarate	3.86314e+06	2.82309e+06	128780	186917	826028	127835	847211	586709	872053
pos_858	Alveolaride A	119188	103710	96811.2	107497	100128	93895.8	94878	91183.7	96315.4
pos_859	Aculene C	6.28417e+06	5.34144e+06	6.36945e+06	3.07551e+06	1.08741e+07	6.21882e+06	3.68331e+06	7.2089e+06	3.73624e+06
pos_86	D-Sphingosine	6.8055e+07	7.197e+07	7.17261e+07	6.44763e+07	6.79965e+07	7.03461e+07	6.9346e+07	7.09211e+07	7.3557e+07
pos_860	Calcaripeptide C	3.61503e+06	3.42112e+06	2.0647e+06	3.51312e+06	3.64748e+06	3.89243e+06	3.94069e+06	4.16842e+06	2.97141e+06
pos_861	Militarinone E	2.82779e+06	2.82211e+06	2.98998e+06	5.60143e+06	3.28293e+06	2.57546e+06	2.11155e+06	3.51726e+06	1.82525e+06
pos_862	Leucanicidin	3.5766e+06	1.58021e+06	4.04414e+06	2.44649e+06	1.89335e+06	5.84246e+06	1.01472e+06	1.99158e+06	2.05195e+06
pos_863	Abietin	4.33603e+06	3.87839e+06	772155	2.08977e+06	3.37214e+06	3.06841e+06	1.65475e+06	2.81821e+06	2.29269e+06
pos_864	JBIR-20	1.4836e+06	531854	122435	201660	303893	1.25418e+06	329182	149487	167472
pos_865	Citrafungin A	83168.5	71469.6	69937.8	79789	73604.7	69266.3	73699.8	70722.6	70898.3
pos_866	Tripropeptin D	1.96296e+06	1.7558e+06	863744	824498	1.14991e+06	2.97387e+06	989050	1.41146e+06	1.27413e+06
pos_867	Bezerramycin A	645962	1.22315e+06	488042	1.50383e+06	3.42113e+06	1.68172e+06	1.91057e+06	1.88582e+06	968721
pos_868	1-Ethoxynaphthalene	1.61162e+07	3.81837e+06	5.66008e+06	7.20472e+06	7.15426e+06	6.83851e+06	5.90239e+06	6.01038e+06	6.33676e+06
pos_869	Rufomycin NBZ3	103003	84157.9	83526.1	102174	87900.4	82302.4	93204.3	85189.3	83314.4
pos_87	Dibenzylamine	1.11091e+07	1.09309e+07	1.47387e+07	1.22101e+07	1.11705e+07	1.28079e+07	9.80886e+06	1.15885e+07	1.6647e+06
pos_870	Incrustoporin	7.08227e+06	2.16695e+06	1.1556e+07	3.30833e+06	2.82041e+06	2.23456e+06	2.45682e+06	1.6468e+06	2.86987e+06
pos_871	dl-Perillaldehyde	5.65409e+06	3.55615e+06	2.92513e+06	4.06838e+06	4.03906e+06	3.06229e+06	3.03238e+06	2.34264e+06	5.53268e+06
pos_872	Serinolamides D	5.74553e+06	5.45943e+06	4.81575e+06	5.31264e+06	4.71269e+06	4.7911e+06	4.36694e+06	4.91308e+06	4.62863e+06
pos_873	Coniothyrinone B	3.53737e+06	2.61208e+06	1.16842e+06	1.59498e+06	1.14113e+06	2.22172e+06	753935	1.47547e+06	1.93522e+06
pos_874	(18E,21E)-4-Hydroxy-N,N,N-trimethyl-7-[(9E,12E,15E)-9,12,15-octadecatrienoyloxy]-10-oxo-3,5,9-trioxa-4-phosphaheptacosa-18,21-dien-1-aminium 4-oxide	393370	1.65063e+06	1.69697e+06	332034	238769	1.06375e+06	894909	274106	1.19034e+06
pos_875	Disorazole-G3	115947	110868	112993	116439	114483	102082	109605	111660	102616
pos_876	2,3,8-Trihydroxy-4-isopropyl-6-methyl-1-naphthaldehyde	2.50695e+06	2.83207e+06	2.9206e+06	2.92627e+06	3.011e+06	3.41834e+06	1.61588e+06	1.56658e+06	2.15474e+06
pos_877	Seongsanamide F	2.6063e+06	3.88323e+06	3.5005e+06	2.54754e+06	3.95917e+06	3.57e+06	3.17561e+06	3.55113e+06	3.6651e+06
pos_878	Azacoccone E	2.66264e+06	3.07284e+06	1.64235e+06	1.18581e+06	1.58839e+06	1.87173e+06	830517	1.53746e+06	1.38031e+06
pos_879	Jadomycin S	1.30333e+06	1.49355e+06	3.9905e+06	687422	485642	1.13942e+06	754182	725016	898508
pos_88	6-Methylquinoline	2.34256e+07	1.59044e+07	1.18305e+07	1.30214e+07	1.3414e+07	1.11551e+07	6.99673e+06	1.01812e+07	1.04588e+07
pos_880	5-sec-Butyl-2-isopropyl-3-methoxypyrazine	106533	91029.1	95776.8	97088.4	97679.8	86508.2	94600.9	94241.5	89517.6
pos_881	Phthaldialdehyde	4.46131e+06	3.95364e+06	3.04863e+06	3.81771e+06	3.81441e+06	3.68622e+06	3.28089e+06	3.54929e+06	4.1479e+06
pos_882	Mephenoxalone	7.82882e+06	9.22387e+06	8.61298e+06	7.56043e+06	8.63083e+06	8.76988e+06	8.69894e+06	9.0046e+06	9.78015e+06
pos_884	Cytochalasin Z21	103181	88013.1	93067.5	109560	97073.3	99131.4	98382.3	95212.6	101646
pos_885	5,3'-Dihydroxy-6,7,4',5'-tetramethoxyflavanone	1.3623e+06	584423	185924	913532	1.76534e+06	771986	879575	729944	1.17233e+06
pos_886	5-hydroxyanthrotainin	1.91499e+06	687203	1.26179e+06	943306	433308	1.0039e+06	321255	902773	565045
pos_887	Pyrronamycin A	1.60575e+06	1.97545e+06	1.0204e+06	1.11732e+06	1.22162e+06	2.00324e+06	723577	1.52961e+06	1.60975e+06
pos_888	IN00358	2.29983e+06	1.31223e+06	588166	803743	1.243e+06	763987	761640	420121	990550
pos_889	Citreamicin 娄脠 A	2.13434e+06	1.351e+06	1.46e+06	1.24564e+06	1.18993e+06	925315	954367	837127	1.0154e+06
pos_89	Methyldienolone	2.83545e+06	4.51227e+06	4.45476e+06	5.14548e+06	4.2713e+06	4.21566e+06	4.63458e+06	5.28599e+06	4.90082e+06
pos_890	Ahpatinin G	116388	221770	106737	115775	119136	195809	113707	103618	105701
pos_891	Trehalostatin	1.02123e+06	644718	339233	424205	665355	416122	309341	380805	507371
pos_892	Macrosphelide K	2.82767e+06	3.49553e+06	3.25856e+06	2.35888e+06	2.77964e+06	3.06227e+06	1.34268e+06	2.89563e+06	2.5599e+06
pos_893	Malyngamide H	165106	184741	186062	171438	187490	201687	183014	182647	186491
pos_894	N-[(1R)-2-hydroxy-1-methoxy-methyl ethyl]-(4E,7S)-7-methoxy-4-eicosenamide	1.86177e+06	1.37841e+06	1.99283e+06	1.88211e+06	1.29382e+06	1.61232e+06	1.58933e+06	1.40773e+06	1.6764e+06
pos_895	Bacicyclin	1.81321e+06	1.52673e+06	3.1366e+06	3.47567e+06	2.20991e+06	2.44152e+06	1.5948e+06	1.70564e+06	3.28831e+06
pos_896	Sanggenol E	990774	1.13161e+06	582866	1.02553e+06	1.48648e+06	880068	607011	290376	1.44648e+06
pos_897	Arylomycin A5	130165	108801	110230	133448	114521	106688	117871	111704	112491
pos_899	Balgacyclamide A	989915	1.29897e+06	1.00993e+06	914911	1.2761e+06	968116	870419	1.63674e+06	1.24725e+06
pos_9	娄脗-Alanine	175193501	1.16577e+08	4.57846e+07	2.13513e+08	2.0634e+08	1.45726e+08	1.18232e+08	6.10002e+07	2.06128e+08
pos_90	Triphenylphosphine oxide	1.64121e+07	1.24216e+07	1.18535e+07	1.57792e+07	1.63646e+07	1.56042e+07	1.11607e+07	1.49516e+07	1.53708e+07
pos_900	Chondrochloren B	132245	106200	113098	128219	118523	109743	116950	110167	105343
pos_901	Epothilone K	1.34078e+06	1.13723e+06	977062	794065	1.20011e+06	819032	556254	473995	521145
pos_902	Hexose-shinorine	901331	421260	259990	435698	807405	417086	464533	324595	621964
pos_903	Cyclooctene	520488	1.27999e+06	1.50291e+06	934872	793879	905875	822020	2.51758e+06	1.25624e+06
pos_904	Amycolatopsin C	944077	1.14756e+06	2.34351e+06	1.9725e+06	1.08618e+06	1.08103e+06	1.09717e+06	1.66674e+06	1.54881e+06
pos_905	PC(18:3(9Z,12Z,15Z)/18:2(9Z,12Z))	411333	2.32567e+06	1.73351e+06	431258	472648	1.65911e+06	456524	1.66994e+06	1.91487e+06
pos_906	5-{[(2E)-3-(3,4-Dihydroxyphenyl)-2-propenoyl]oxy}-3,4-dihydroxy-1-cyclohexene-1-carboxylic acid	1.65356e+06	586865	162542	702761	644082	79848.9	935971	1.27136e+06	1.44357e+06
pos_907	Curcumin	951101	1.74297e+06	1.00346e+06	1.21512e+06	1.57695e+06	913744	809045	1.17792e+06	1.08172e+06
pos_908	loganate	1.43083e+06	1.22342e+06	1.75329e+06	1.28208e+06	1.44264e+06	1.83372e+06	795891	1.34817e+06	1.25013e+06
pos_909	Ahpatinin Ac	112361	92517.1	94614.1	113822	101117	104466	102920	103116	102255
pos_91	Sorbicillin	2.63864e+07	2.15599e+07	1.7766e+07	1.35412e+07	1.62662e+07	1.47775e+07	1.01262e+07	11629955	1.2369e+07
pos_910	Le-pyrrolopyrazine A	6.22612e+06	4.81568e+06	5.50184e+06	5.74705e+06	5.5548e+06	4.66758e+06	5.18238e+06	4.74859e+06	4.96794e+06
pos_911	Benzoxacystol	1.87275e+06	1.53613e+06	1.00245e+06	2.85182e+06	3.43136e+06	1.37038e+06	1.9246e+06	389015	1.78768e+06
pos_912	aloesin	1.3623e+06	584423	185924	913532	1.76534e+06	771986	879575	729944	1.17233e+06
pos_913	11-O-demethyl-6-deoxypradinone I	645092	2.0526e+06	445259	856366	1.35036e+06	462128	611770	1.43572e+06	860989
pos_914	Epsilon-rhodomycinone	142970	136708	139327	143576	141165	125874	135150	137684	126532
pos_915	6-Hydroxy-8-methoxy-3-methyl-3,4-dihydro-1H-isochromen-1-one	1.79334e+06	1.82103e+06	1.97988e+06	1.51401e+06	1.66929e+06	2.28312e+06	1.38921e+06	3.13478e+06	1.3158e+06
pos_916	Amphistin	1.16015e+06	1.2274e+06	1.17519e+06	1.23535e+06	950509	1.41271e+06	1.00539e+06	1.60244e+06	1.46264e+06
pos_917	Dichotomocej B	2.91522e+06	1.85038e+06	2.03532e+06	1.18916e+06	2.67195e+06	2.15916e+06	1.82484e+06	1.64706e+06	1.81001e+06
pos_918	Oscillatoxin F	1.09663e+06	1.42302e+06	1.51651e+06	1.40139e+06	1.22185e+06	1.65676e+06	1.52137e+06	1.92412e+06	2.39425e+06
pos_919	Deoxymulundocandin	116177	103913	112427	124520	110119	97823.8	110670	107730	100777
pos_92	1-Dodecyl-2-pyrrolidinone	1.67481e+07	1.60975e+07	1.9958e+07	1.37476e+07	1.63396e+07	1.80098e+07	1.27055e+07	1.83837e+07	1.58116e+07
pos_920	Brintonamide D	587923	960339	1.19224e+06	1.2324e+06	839987	709050	585418	1.23785e+06	914308
pos_921	Glabrachromene II	857697	1.87624e+06	1.05914e+06	1.46939e+06	2.63881e+06	1.49828e+06	654189	1.19177e+06	1.52511e+06
pos_922	Iedoglucomide A	1.15434e+06	1.37008e+06	1.37079e+06	1.20391e+06	1.57753e+06	1.44383e+06	1.48003e+06	1.44677e+06	1.41394e+06
pos_924	Bisucaberin B	419504	239857	80053.7	258723	373605	415100	666406	77408.7	400144
pos_925	Fenclonine	705299	855519	809770	1.05259e+06	833161	928089	783841	934809	941598
pos_926	Ganoderic acid S	111606	105439	104033	114717	125969	1.06853e+06	99184.1	1.30633e+06	89649.4
pos_927	L681512-4	97376.5	85903.7	84058.2	101120	89785.7	82615.8	88239	85499.9	83492
pos_928	Pestalactam C	1.06852e+06	1.10291e+06	1.28114e+06	1.20732e+06	1.31731e+06	1.21374e+06	1.22355e+06	1.42258e+06	1.14417e+06
pos_929	Penerpene I	1.15089e+06	1.60846e+06	1.47222e+06	1.85506e+06	1.26617e+06	1.73712e+06	1.26349e+06	1.81385e+06	1.30449e+06
pos_93	cis,cis-Muconic acid	2.56583e+08	2.08217e+08	143055913	3.28852e+08	2.032e+07	3.70316e+08	3.96334e+08	2.74203e+08	3.4302e+08
pos_930	4-Methoxyphlorizin	391983	417343	151102	519475	1.63962e+06	534868	177896	154492	324281
pos_931	gibberellin A24	1.65882e+06	1.29585e+06	1.30852e+06	1.6476e+06	1.3498e+06	1.18075e+06	1.15369e+06	1.21009e+06	1.23842e+06
pos_932	L-Phe-D-MeAsp(娄脗)-L-Arg-Adda-D-Glu(娄脙)-Mdha-D-Ala-OH	127483	101766	102165	123921	291685	340963	107376	104896	405446
pos_933	7隆炉-demethoxyrostratin C	1.01886e+06	357033	765202	600306	410277	657306	207377	504990	269384
pos_934	Acetyl-leucyl-isoleucyl-argininal	2.00647e+06	1.99568e+06	1.86696e+06	1.75534e+06	1.70896e+06	1.69839e+06	1.77344e+06	1.98082e+06	1.99593e+06
pos_935	(R,R,R,R)-3-hydroxybutyrate tetramer	1.50289e+06	809257	585128	793925	931510	643269	803181	526315	493197
pos_936	(+)-pestaloxazine A	948605	706580	1.23554e+06	781476	1.32843e+06	1.52875e+06	503389	1.87334e+06	827471
pos_937	Hexanal	1.259e+06	817192	544188	1.14922e+06	1.13815e+06	1.35048e+06	710946	498086	950996
pos_938	Mansouramycin D	332132	1.07399e+06	1.58646e+06	811376	3.75076e+06	682939	557759	1.05603e+06	670479
pos_939	Syringolin D	864012	417288	585718	375780	233384	385658	112794	399280	207602
pos_94	(6,6-Dimethylbicyclo[3.1.1]hept-2-yl)methyl 6-O-[(2R,3R,4R)-3,4-dihydroxy-4-(hydroxymethyl)tetrahydro-2-furanyl]-娄脗-D-glucopyranoside	5.07475e+06	1.75352e+06	1.65237e+06	3.3388e+06	3.82807e+06	2.76929e+06	3.34953e+06	2.45112e+06	1.91328e+06
pos_940	1-S-[(1Z)-6-(Methylsulfinyl)-N-(sulfooxy)hexanimidoyl]-1-thiohexopyranose	1.33863e+06	1.45134e+06	1.42139e+06	1.63789e+06	1.79097e+06	1.6224e+06	1.54836e+06	1.7762e+06	1.4346e+06
pos_941	Epi-aszonalenin A	2.19249e+06	2.16001e+06	1.86349e+06	1.97438e+06	2.1344e+06	1.98178e+06	1.83284e+06	2.29786e+06	2.00463e+06
pos_942	MFCD04972099	1.55476e+06	1.16824e+06	633370	853217	1.1418e+06	1.33986e+06	526660	1.23638e+06	1.13058e+06
pos_943	Elaiomycin F	1.57498e+06	1.58235e+06	1.36085e+06	1.26291e+06	1.46617e+06	1.17785e+06	1.09821e+06	1.27139e+06	1.2984e+06
pos_944	8娄脕-acetoxy-5娄脕-hydroxy-7-oxodecan-10-olide	1.2541e+06	864401	220528	490657	803644	1.14874e+06	297127	749475	488789
pos_945	Arisugacin A	2.19249e+06	2.16001e+06	1.86349e+06	1.97438e+06	2.1344e+06	1.98178e+06	1.83284e+06	2.29786e+06	2.00463e+06
pos_946	4'-Hydroxy-3,5,8,3'-tetramethoxy-7-prenyloxyflavone	1.39804e+06	1.66823e+06	1.34721e+06	1.37761e+06	1.31316e+06	1.77516e+06	1.89484e+06	1.44806e+06	1.64352e+06
pos_947	Geumsanol C	1.91425e+06	1.62079e+06	1.44187e+06	681366	1.15191e+06	1.00746e+06	552228	858482	602127
pos_948	Caerulomycin I	1.51238e+06	302348	261137	403799	286640	635164	275729	370002	494028
pos_949	GDP-fucose	1.02133e+06	1.08287e+06	2.64788e+06	2.11348e+06	2.0956e+06	291960	783648	992409	144983
pos_95	Acetophenone	8.81223e+06	1.73392e+07	5.75354e+06	6.16342e+06	2.88285e+06	1.06142e+06	2.17372e+06	1.46664e+07	1.3441e+07
pos_950	1,2-di-O-sinapoyl-beta-D-glucose	1.96138e+06	936922	594683	407038	619092	784931	372573	479439	473863
pos_951	Lonchocarpin	143180	298599	144287	431340	1.1674e+06	667321	138950	1.1404e+06	903438
pos_952	Lobocyclamide C	159781	128622	124783	154670	136199	132640	143958	131184	138065
pos_953	(+/-)-Hesperetin	1.83916e+06	1.91044e+06	1.03698e+06	999082	1.04194e+06	785523	1.63669e+06	2.05671e+06	1.84944e+06
pos_954	Artocommunol CC	1.11162e+06	901938	1.02519e+06	738680	827821	961256	620393	1.56255e+06	937546
pos_955	EH21A2	120376	97973.8	101242	118922	105340	102802	105763	103632	101749
pos_956	Cytosporin I	1.32014e+06	1.36949e+06	1.22457e+06	422403	4.29909e+06	259525	273950	653854	317742
pos_957	Neorustmicin B	736986	810871	585218	731314	807440	583162	1.01046e+06	1.11907e+06	713508
pos_958	Talaromin B	1.52518e+06	1.03781e+06	1.00925e+06	1.14786e+06	1.04226e+06	979652	1.00093e+06	1.17764e+06	968167
pos_959	2'-hydroxyzaeralanol	1.68622e+06	2.08274e+06	1.45696e+06	1.59837e+06	1.81146e+06	2.98607e+06	1.83384e+06	1.83239e+06	1.81417e+06
pos_96	Uracil	2.95904e+07	3.05527e+07	2.84694e+07	3.04693e+07	3.61625e+07	4.26599e+07	1.81761e+07	2.84842e+07	3.33772e+07
pos_960	Megapolibactin D	346143	359700	127964	217329	587227	179094	141497	129674	342186
pos_961	(61)-Riboflavin	1.11476e+06	576305	798276	702177	1.0549e+06	1.29362e+06	559457	263896	793918
pos_962	Phenalinolactone B	1.59893e+06	1.32372e+06	1.33927e+06	1.70037e+06	1.27459e+06	1.16977e+06	1.404e+06	1.331e+06	1.09979e+06
pos_963	Antiarone J	1.33733e+06	1.46785e+06	1.18705e+06	909333	884220	1.21107e+06	883162	1.5607e+06	1.06404e+06
pos_964	7-chloromellein-5-ol	372601	1.42248e+06	4.80617e+06	505322	500201	341981	717472	487589	289655
pos_965	(3R,4R)-3-(4-Hydroxy-3,5-dimethoxybenzyl)-4-(4-hydroxy-3-methoxybenzyl)dihydro-2(3H)-furanone	589065	146564	126170	549816	677651	298842	120009	1.43459e+06	929987
pos_966	[5-(6-aminopurin-9-yl)-4-hydroxy-3-phosphonatooxy-tetrahydrofuran-2-yl]methyl phosphate	206379	279826	115499	126293	309738	1.22295e+06	228438	924322	129391
pos_967	Antiarone A	348069	424491	189228	162553	287863	527019	83442.7	154027	351427
pos_968	Neoagarobiose	1.06297e+06	195521	286742	514639	695661	321785	473602	152067	533047
pos_969	Carboxymycobactin-3	1.46223e+06	970047	684633	309036	192419	121005	898597	1.17125e+06	254712
pos_97	Nicotinamide	1.38823e+07	1.47576e+07	1.8905e+07	1.29653e+07	1.57161e+07	1.86148e+07	1.10646e+07	1.60452e+07	1.16396e+07
pos_970	2-(3-acyloxy-7,13-dihydroxyoctadecanoyl)aminoethanesulfonicacid	873346	1.50374e+06	924768	647450	877265	1.19765e+06	1.20621e+06	1.12972e+06	1.26557e+06
pos_971	Coelichelin	1.556e+06	608600	550241	1.16088e+06	1.04221e+06	539487	823090	519232	295456
pos_972	Neoraufuracin	1.00713e+06	333084	285958	299009	543242	326745	214727	368439	313879
pos_973	Ambanol	129806	245363	332278	155208	645031	289003	404921	1.09137e+06	410362
pos_974	Melleolide	1.41859e+06	961351	1.19724e+06	979730	1.60093e+06	1.36834e+06	1.20298e+06	1.40178e+06	1.75311e+06
pos_975	Glabrachalcone	732833	1.08671e+06	704013	535390	850375	1.33169e+06	446135	950959	596984
pos_976	(-)-8-Prenylnaringenin	795191	1.18328e+06	251216	665196	217014	1.09815e+06	478426	1.00534e+06	365559
pos_977	MU-Ac	3.66555e+06	440632	2.91905e+06	2.33309e+06	2.93613e+06	2.65457e+06	1.87395e+06	2.67396e+06	2.36896e+06
pos_979	FR-900490	305491	536049	562714	393677	671408	766417	313160	519682	303909
pos_98	4-Coumaric acid	1.04785e+07	1.28753e+07	1.17743e+07	9.35781e+06	8.09367e+06	8.29351e+06	6.10485e+06	1.25533e+07	9.43527e+06
pos_980	Disorazole-E1	115148	95214.4	99511.7	115170	100135	93988.7	103823	98633	96772.9
pos_981	Fusarithioamide B	1.268e+06	1.28759e+06	989860	747507	1.1434e+06	881520	747792	639911	692355
pos_982	7-bromofolipastatin	743962	678956	822602	838055	769760	706792	684817	825212	718096
pos_983	Flavaprin	332242	345699	684393	246563	682505	656793	253147	634929	682514
pos_984	Asperphenalenone B	699130	739615	882966	742224	666600	1.37176e+06	594379	736648	758887
pos_985	Metatacarboline E	1.62773e+06	665062	356501	490849	613280	404339	544709	751285	614029
pos_986	(2S)-2,3-Dihydro-7-hydroxy-6,8-dimethyl-2-[(E)-prop-1-enyl]-chroman-4-one	709887	381629	274378	262606	356768	300096	275985	199857	229437
pos_987	Pimprinol A	2.12084e+06	1.19422e+06	540677	752978	1.15568e+06	405700	836993	408679	990550
pos_988	1,3-Bis(chloromethyl)-2-methyl-5-nitrobenzene	847368	758670	600889	688285	723504	613807	807082	701464	623967
pos_989	2,3-dihydropyrenophorolic acid	1.27971e+06	859965	453177	949248	908152	1.16237e+06	532216	585825	758043
pos_99	Triisobutyl phosphate	1.85048e+07	2.16377e+07	1.93681e+07	2.03709e+07	2.05913e+07	1.79699e+07	1.90962e+07	1.612e+07	2.11757e+07
pos_990	(12S,13R)-N-acetyl-dihydroxylanomycin	129836	240894	275254	126113	174191	301889	84135.5	178003	159874
pos_991	Burkholone	858378	906084	1.02664e+06	882508	902582	1.01168e+06	879375	957549	1.04361e+06
pos_992	11-methyl-11-hydroxyldodecanoic acid amide	1.59331e+06	1.58666e+06	785236	1.48157e+06	827663	2.08225e+06	884421	1.66524e+06	1.67203e+06
pos_993	Ramalinic acid A	113119	88755.4	86629.5	102409	396248	656030	89019.2	118627	91455.9
pos_994	Schizotrin A	163588	107737	181944	105871	120146	411578	241433	301400	637517
pos_995	12娄脗-hydroxy-13娄脕-ethoxyverruculogen TR-2	558062	509679	133625	259110	348104	238141	293879	485472	437493
pos_996	Pluraflavin B	151868	266954	148296	444710	676379	348134	308439	420349	599124
pos_997	Yersiniabactin	347922	405394	674519	95985.6	158529	152231	90801.7	87625.4	88495.3
pos_998	2-hydroxy-3-methoxy-8-methyl-1-O-娄脗-d-glucopyranosylnaphthaline	476215	871138	396159	500663	870054	598173	181850	494559	424309
pos_999	N-Acetyl-5-oxonorvaline	569108	423174	540998	244630	395643	351881	357995	260333	299207
