# Supplementary material for: Multi-Omics Reveals Protected Cultivation Improves Chinese Plum (Prunus salicina L.) Quality via Light-Regulated Sugar Metabolism
Source: Plants (Basel). 2026 Jan 5;15(1):164. doi: 10.3390/plants15010164 (PMC12788113; doi:10.3390/plants15010164)
Supplement: Supplementary file 1 [file plants-15-00164-s001.zip › File S4 all metabolite data detected in negative ion mode.xlsx]

## Sheet: Sheet1
Appendix 3. all metabolite data detected in negative ion mode
ID	name	M1	M2	M3	R1	R2	R3	CK1	CK2	CK3
neg_10	Gluconic acid	1.72881e+08	1.49817e+08	1.46429e+08	1.64548e+08	1.51564e+08	156057616	2.31705e+08	1.18155e+08	1.33483e+07
neg_100	2-(8-Hydroxy-4a,8-dimethyldecahydro-2-naphthalenyl)acrylic acid	1.05569e+08	105211854	1.07196e+08	1.10688e+08	1.03159e+08	9.95942e+07	1.07982e+08	1.03759e+08	9.85689e+07
neg_101	1,9b-Dihydroxy-6,6,9a-trimethyl-5,5a,6,7,8,9,9a,9b-octahydronaphtho[1,2-c]furan-3(1H)-one	2.5914e+06	2.09382e+06	3.05884e+06	883853	1.00304e+06	1.37142e+06	799082	1.33907e+06	499192
neg_102	2-Furoic acid	5.4571e+07	6.51679e+07	4.30517e+07	6.49765e+07	3.89033e+07	7.60045e+07	3.87843e+07	1.82635e+08	5.74777e+07
neg_103	Mussaenosidic acid	2.40412e+07	8.84414e+06	7.29811e+06	9.25143e+06	7.23163e+06	7.48217e+06	394448	8.0693e+06	8.09531e+06
neg_104	(+/-)12(13)-DiHOME	9.17025e+06	7.34672e+06	8.57203e+06	9.81539e+06	9.48685e+06	8.08122e+06	1.03674e+07	7.86128e+06	8.26552e+06
neg_105	Tretinoin	4.06385e+06	3.31357e+06	4.42641e+06	4.26235e+06	4.19737e+06	3.84107e+06	4.34816e+06	4.20432e+06	4.27801e+06
neg_106	Sibiricose A3	9.66142e+07	7.69246e+07	7.68968e+07	4.65194e+07	5.04761e+07	1.02178e+08	3.42653e+07	3.55413e+07	3.79013e+07
neg_107	Levulinic acid	7.73293e+07	7.88517e+07	9.55299e+07	7.99902e+07	6.85809e+07	8.82501e+07	5.05615e+07	6.20252e+07	7.30579e+07
neg_108	3-Hydroxyvaleric acid	6.41472e+07	5.79707e+07	5.1172e+07	5.45021e+07	4.70755e+07	6.51204e+07	5.12133e+07	4.77819e+07	1.29527e+07
neg_109	Eriocitrin	1.24913e+06	1.73865e+06	710602	1.97489e+06	723998	2.22325e+06	172535	2.95123e+06	1.60157e+06
neg_11	Pyruvic acid	8.24261e+08	1.41295e+08	8.43981e+08	1963964862	1.08353e+08	5.30156e+08	1.472e+08	1367857218	1877370177
neg_110	3-tert-Butyladipic acid	2.51095e+07	2.19838e+07	2.90822e+07	2.22115e+07	2.86316e+07	2.66755e+07	3.98629e+07	1.71307e+07	2.67112e+07
neg_111	4-(2,7-Dihydroxy-6-methyl-2-heptanyl)-3-hydroxybenzoic acid	4.07828e+08	2.1439e+08	1.23288e+08	1.34907e+08	1.59024e+08	1.56585e+08	1.03765e+08	9.22505e+07	1.25206e+08
neg_112	2,4-Dihydroxy-2,3-bis[(4-hydroxy-3-methoxyphenyl)methyl]butanoic acid	4.23562e+06	2.72606e+06	2.85427e+06	1.98978e+06	2.27989e+06	1.80656e+06	1.59531e+06	2.62129e+06	2.48649e+06
neg_114	2-(Methylsulfonyl)-3-(pyrazin-2-ylamino)acrylonitrile	8.28073e+06	8.98859e+06	9.27516e+06	9.11716e+06	7.40911e+06	8.46125e+06	9.87773e+06	1.08137e+07	8.77923e+06
neg_115	3-Hydroxy-3-methylglutaric acid	1.72344e+08	1.25536e+08	6.54392e+07	1.65005e+08	1.50099e+08	1.29105e+08	1.57846e+08	1.29549e+08	1.56045e+08
neg_116	2-Methyl-3-hydroxybutyric acid	1.03326e+07	8.41364e+06	4.82315e+06	2.00575e+07	2.01209e+07	1.0497e+07	1.75398e+07	7.01404e+06	1.10972e+07
neg_117	8-[(4-Fluorophenyl)amino]-3,5a,10-trimethyl-3a,4,5,5a,6,10,10a,10b-octahydrofuro[3',2':7,8]naphtho[2,3-d][1,3]thiazol-2(3H)-one	3.32623e+07	1.56251e+07	2.46526e+07	1.18169e+08	2.26358e+07	1.49372e+08	1.75564e+07	3.29455e+07	6.17296e+07
neg_118	Bisphenol A	182573	160851	159865	192541	175292	169220	179783	160564	165652
neg_119	2,6-di-tert-Butylphenol	4.93174e+06	4.22642e+06	4.9259e+06	4.04935e+06	4.28269e+06	3.93726e+06	3.49679e+06	5.32759e+06	4.2161e+06
neg_12	L-Phenylalanine	4.06707e+07	1.96424e+07	9.35872e+06	4.40362e+07	4.39822e+07	3.77098e+07	2.26123e+07	2.03004e+07	4.30476e+07
neg_120	Esculin	7.44016e+06	5.23355e+06	3.89347e+06	5.34384e+06	7.79017e+06	3.95113e+06	1.59437e+06	7.80689e+06	4.17906e+06
neg_121	2,2',4,4'-Tetrahydroxybenzophenone	8.64975e+06	1.01192e+07	2.42224e+07	1.04109e+07	1.34091e+07	1.17859e+07	3.92071e+07	2.50446e+07	7.69124e+06
neg_122	Dactylorhin E	7.80096e+06	2.29628e+06	435020	1.01461e+06	941344	903761	521808	876492	919743
neg_123	Rutarin	2.37055e+06	3.7076e+06	4.86736e+06	3.23393e+06	3.22021e+06	3.76395e+06	1.65759e+06	3.62863e+06	936026
neg_124	Methyl 19-methyl-2-oxoformosanan-16-carboxylate	8.55182e+06	5.63102e+06	3.12978e+06	6.17339e+06	3.98298e+06	5.27219e+06	1.57037e+06	7.05418e+06	5.85473e+06
neg_125	2,2-Dimethyl-3-hydroxy-3-(p-tolyl)propionic acid	1.16813e+07	3.76714e+06	2.88357e+06	2.018e+06	1.80874e+06	1.57978e+06	2.11438e+06	1.23381e+06	2.84378e+06
neg_126	N-(4-Chlorobenzoyl)-娄脗-alanine	1.34406e+07	9.70593e+06	1.19497e+07	1.11889e+07	7.94343e+06	1.12778e+07	7.54204e+06	1.27142e+07	9.29956e+06
neg_127	1-Dodecanesulfonic acid	7.87923e+06	6.14369e+06	3.74726e+06	4.30717e+06	6.20267e+06	4.41069e+06	2.33939e+06	4.38279e+06	3.51005e+06
neg_128	1-O-{[(3aS,6Z,10E,11aR)-10-Methyl-3-methylene-2-oxo-2,3,3a,4,5,8,9,11a-octahydrocyclodeca[b]furan-6-yl]carbonyl}-娄脗-D-glucopyranose	1.86568e+08	7.67724e+07	6.28679e+07	8.42061e+07	1.03335e+08	6.45719e+07	7.13826e+07	9.49615e+07	9.54746e+07
neg_129	L-Anserine	1.44486e+07	8.19964e+06	2.97106e+07	3.69456e+07	1.11779e+07	7.65529e+07	8.07596e+06	1.3342e+07	1.71464e+07
neg_13	DL-Lactic Acid	1.7532e+08	1.88385e+08	154420749	1.64039e+08	1.87023e+08	2.03228e+08	1.67705e+08	1.59438e+08	2.06396e+08
neg_130	Adipic acid	1.21468e+07	8.34127e+06	1.09201e+07	1.20199e+07	1.34133e+07	9.28328e+06	1.07146e+07	1.18711e+07	9.41277e+06
neg_131	(+/-)9,10-dihydroxy-12Z-octadecenoic acid	1.04986e+07	7.34685e+06	5.555e+06	7.57486e+06	1.27511e+07	8.50818e+06	6.93001e+06	9.34159e+06	9.968e+06
neg_132	(3R,6R)-6-{[4-(2-Hydroxyethyl)-1H-1,2,3-triazol-1-yl]methyl}-N-(3-pyridinylmethyl)quinuclidine-3-carboxamide	4.85514e+06	1.96665e+06	1.43372e+06	2.37211e+06	2.26529e+06	2.41841e+06	668540	937842	1.61449e+06
neg_133	Lariciresinol 4-O-glucoside	156773	484851	125660	2.43365e+06	1.22516e+06	2.57263e+06	121536	1.79199e+06	671539
neg_134	3',5'-Dimethoxy-4'-hydroxyacetophenone	7.83919e+06	5.15036e+06	3.20318e+06	3.7568e+06	5.77656e+06	4.75248e+06	2.57933e+06	4.29245e+06	3.71887e+06
neg_135	N-(2-Furylmethyl)-3-[(2S,5aS,8aR)-1-methyl-5-oxodecahydropyrrolo[3,2-E][1,4]diazepin-2-yl]propanamide	2.429e+06	1.99166e+06	4.00102e+06	2.62345e+06	3.51134e+06	3.78235e+06	1.50746e+06	5.3118e+06	3.76616e+06
neg_137	N-({(2R,4S,5R)-5-[3-(3,4-Dimethoxyphenyl)-1-methyl-1H-pyrazol-5-yl]-1-azabicyclo[2.2.2]oct-2-yl}methyl)-2,2-dimethylpropanamide	7.82703e+06	3.47845e+06	8.22517e+06	6.16154e+06	1.59158e+07	6.56113e+06	7.45352e+06	9.44875e+06	5.92149e+06
neg_138	Ethylmalonic acid	5.21883e+07	4.15475e+07	3.49838e+07	3.3489e+07	4.22771e+07	3.0076e+07	3.17544e+07	3.21806e+07	4.94058e+07
neg_139	(2E)-3-(4-Acetoxy-2,3-dihydroxy-2,5,5,8a-tetramethyldecahydro-1-naphthalenyl)acrylic acid	9.80997e+06	7.44769e+06	1.54479e+07	1.07553e+07	9.23124e+06	7.55779e+06	1.2978e+07	1.4712e+07	1.28621e+07
neg_140	2-(1,3-Benzodioxol-5-yl)-4,5,6,7-tetramethyl-1H-benzimidazole	2.24003e+07	1.2167e+07	1.23684e+07	1.18248e+07	1.06678e+07	1.54259e+07	8.18806e+06	1.17414e+07	1.05814e+07
neg_141	8-Hydroxy-6-methoxy-2-oxo-2H-chromen-7-yl 娄脗-D-glucopyranoside	2.84679e+07	2.22545e+07	7.83591e+06	1.99717e+07	1.19541e+07	2.22431e+06	1.96993e+07	2.35162e+07	2.81582e+07
neg_142	N-Benzyl-5-methoxy-1H-indole-2-carboxamide	2.30667e+07	1.26745e+07	1.14702e+07	1.33098e+07	1.34805e+07	1.23112e+07	1.15299e+07	1.14601e+07	1.16605e+07
neg_143	Sulfuric acid	4098856596	5.78099e+08	3569686703	4856470923	2931340338	2968763873	3488466592	3577201520	2623852151
neg_144	IS-2-Chloro-L-phenylalanine	2997995274	2842678381	2618802390	3311543213	4071079743	2968553096	3607011527	2741265614	2862123150
neg_146	A-D-Mannopyranosyl-(1->2)-a-D-glucopyran	6.30315e+07	1.39646e+07	3.10095e+07	1.00918e+08	8.98211e+07	6.15888e+07	4.80299e+07	5.92366e+07	7.7822e+07
neg_148	Campechic acid A	181502	158897	165803	184983	178597	170493	179091	184419	182702
neg_149	Cyclo-(L-Ile-L-Leu-L-Leu-L-Leu-L-Leu)	205166	174846	170608	200618	184489	171390	174940	171732	170675
neg_15	娄脕-D-Mannose 1-phosphate	6.21944e+07	5.7364e+07	7.34288e+07	6.34639e+07	7.63236e+07	7.84589e+07	4.39423e+07	6.44241e+07	4.85088e+07
neg_150	6-Hydroxy-3-methyl-9-(beta-D-ribofuranosyl)-3,9-dihydro-2H-purin-2-one	2.37018e+07	4.73626e+07	7.65858e+06	1.25045e+07	6.61352e+06	1.31347e+07	7.2569e+06	1.14819e+07	7.88009e+06
neg_151	Glycolic acid	9.55791e+06	1.04933e+07	1.40485e+07	1.12313e+07	1.15945e+07	1.2222e+07	2.63884e+07	9.44162e+06	1.71933e+07
neg_152	Fumarate dianion	1.15213e+08	153769673	6.93179e+07	4.98076e+07	5.28254e+07	6.50397e+07	3.84743e+07	7.37546e+07	7.81765e+07
neg_153	Propionic acid	1.26866e+08	6.97889e+07	4.65991e+07	7.44728e+07	8.18632e+07	4.82706e+07	7.52213e+07	6.25058e+07	3.36389e+07
neg_155	P-DMEA	4.22705e+08	4.52741e+08	2.6714e+08	2.60991e+08	3.43e+08	3.53725e+08	3.15699e+08	5.17657e+08	396865545
neg_157	D-(61)-Threose	3.84176e+07	1.95791e+07	3.9686e+07	1.20425e+07	1.01833e+07	9.82619e+06	5.29774e+06	3.38054e+07	4.81518e+06
neg_158	2-(Benzoylamino)benzoate	1.75599e+08	130886153	1.49776e+08	123039157	1.23339e+08	1.17377e+08	8.65813e+07	2.1162e+08	1.61271e+08
neg_159	Conulothiazole C	1.92524e+08	1.83835e+08	1.27192e+08	6.6777e+07	7.31858e+07	7.22925e+07	7.97787e+07	5.39063e+07	7.54108e+07
neg_16	Sucrose	3.98437e+08	1.34692e+08	4.60825e+07	366278967	327603572	2.6533e+08	3.13839e+08	1.62575e+08	4.34209e+08
neg_160	MFCD00006602	3.10751e+07	2.27088e+07	1.49922e+08	5.80381e+07	7.22481e+07	9.55243e+07	3.58332e+07	3.4816e+07	3.57209e+07
neg_161	Isatin	5.88985e+07	7.20331e+07	8.6964e+07	6.57412e+07	8.37164e+07	5.60194e+07	4.82088e+07	5.62023e+07	6.59113e+07
neg_162	Decarbamoylgonyautoxin-2	2.01214e+08	1.58368e+08	3.65496e+07	1.46824e+08	1.57272e+08	4.53711e+07	1.57241e+08	1.31417e+08	2.13992e+08
neg_163	Not named	2.18215e+07	5.05126e+07	2.41692e+07	2.39945e+07	3.91401e+07	3.20341e+07	1.57573e+07	3.97846e+07	3.28375e+07
neg_164	Bilobalide	3.59853e+07	3.68765e+06	3.002e+06	7.27535e+06	9.78281e+06	2.24283e+06	7.27618e+06	7.05689e+06	1.27453e+07
neg_165	Arabinosylhypoxanthine	1.05405e+08	116066133	2.0057e+08	3.09245e+07	9.78028e+07	1.59774e+08	2.55404e+07	1.60747e+08	2.6044e+07
neg_166	Palmitic Acid	1.70347e+08	1.60251e+08	1.52475e+08	1.63163e+08	1.63895e+08	1.44547e+08	1.48535e+08	2.16747e+08	1.87911e+08
neg_168	Lasiodipline C	1.0167e+08	9.86051e+07	9.31905e+07	1.13258e+08	1.38848e+08	1.04666e+08	122069341	9.66302e+07	9.97824e+07
neg_169	2-C-methylerythritol 4-phosphate	189539453	189902512	1.7369e+08	7.21262e+07	1.99668e+08	1.03801e+08	1.0918e+08	1.80179e+08	9.74361e+07
neg_17	Neochlorogenic acid	2479734465	2106761230	3.68222e+08	1178614557	1323662417	4.74146e+08	1243629308	1600444626	2360015272
neg_171	13,14-Dihydro-5-methoxy-13-methyl[1,3]benzodioxolo[5,6-c]-1,3-dioxolo[4,5-i]phenanthridin-7-ol	7.54716e+07	7.83405e+07	5.69337e+07	5.85512e+07	6.2384e+07	6.25395e+07	5.42551e+07	7.88702e+07	6.50225e+07
neg_172	4,5,6,7,8-Pentahydroxy-2-oxooctanoic acid	6.79707e+07	5.70636e+07	2.39406e+07	5.65117e+07	5.21769e+07	5.38761e+07	4.75547e+07	3.57386e+07	3.7657e+07
neg_173	Cyclic-(Tyr-Ala-Leu-Ser)	1.23416e+06	5.65803e+07	5.51765e+07	4.47979e+07	4.33548e+07	3.68415e+07	3.46476e+07	3.00683e+07	3.78032e+07
neg_174	Shikimic acid	5.36719e+07	6.92258e+07	5.15949e+07	5.73141e+07	4.97151e+07	7.25165e+07	3.41416e+07	7.55789e+07	4.8039e+07
neg_175	Phaseic acid	1.18254e+08	1.06402e+08	6.96305e+07	1.12106e+08	1.91531e+08	1.06103e+08	7.39075e+07	6.41927e+07	9.89829e+07
neg_176	Resorcinomycin B	6.39878e+07	4.75357e+07	3.88239e+07	4.56896e+07	4.65909e+07	4.54172e+07	3.37693e+07	4.58478e+07	4.45669e+07
neg_178	2-[(1,3-Benzodioxol-5-ylmethyl)amino]-1-(3-nitrophenyl)ethan-1-ol	3.56986e+07	3.00491e+07	2.73814e+07	6.10515e+07	4.70748e+07	5.69345e+07	6.13559e+07	5.44282e+07	3.65675e+07
neg_179	Cutinostatin B	9.95062e+07	7.42889e+07	6.65994e+07	6.69669e+07	7.10042e+07	8.45127e+07	3.28488e+07	7.66547e+07	8.14e+07
neg_18	2-(hydroxymethyl)-6-[(E)-4-(1,2,4-trihydroxy-2,6,6-trimethylcyclohexyl)but-3-en-2-yl]oxyoxane-3,4,5-triol	6.0677e+07	5.62513e+07	3.91258e+07	2.67025e+07	1.85615e+07	4.33546e+07	1.0888e+07	3.21715e+07	2.68939e+07
neg_180	1-Caffeoyl-beta-D-glucose	4.94273e+07	7.36363e+06	6.16501e+06	1.02186e+07	1.23303e+07	4.12118e+06	1.19385e+07	1.45503e+07	1.61014e+07
neg_181	Halomadurone A	3.08703e+08	1.56214e+08	1.6567e+08	2.03102e+08	4.26166e+07	1.40703e+08	1.84289e+08	1.87196e+08	1.61993e+08
neg_183	Sporminarin B	160729	140968	137551	161746	148742	138181	141043	136117	137605
neg_184	Herbicidin E	2.63607e+06	514482	404467	6.35671e+06	2.45508e+06	3.21249e+06	2.20965e+06	652381	4.76117e+06
neg_185	malate dianion	1.14824e+07	1.16294e+07	1.48906e+07	1.38185e+07	2.05757e+07	1.54314e+07	1.43381e+07	1.177e+07	1.33427e+07
neg_186	21-Bromooscillatoxin A	3.49948e+07	1.2102e+07	4.07194e+07	5.37429e+07	6.53796e+06	1.47055e+07	1.7022e+07	2.50265e+06	1.04902e+07
neg_187	Sophoraflavanone G	3.82124e+07	3.28265e+07	3.82311e+07	3.54819e+07	3.86375e+07	2.58295e+07	3.18424e+07	2.27759e+07	2.5486e+07
neg_188	2-isopropylmaleic acid	1.75926e+07	4.2642e+07	2.30962e+07	3.78125e+07	4.19935e+07	2.5149e+07	3.31958e+07	2.83971e+07	4.51636e+07
neg_189	Methyl vinyl ketone	3.26506e+07	2.76548e+07	23341038	3.42175e+07	1.19333e+07	3.4217e+07	2.39318e+07	5.72487e+07	2.46881e+07
neg_19	Fumaric acid	1481775256	1241206719	2349892211	1030261897	3.70805e+08	9.10456e+08	8.25704e+08	8.90527e+08	8.9187e+08
neg_192	Oleic acid	6.41054e+07	6.45822e+07	6.13953e+07	6.43921e+07	6.71685e+07	6.04418e+07	6.00779e+07	6.4461e+07	6.11303e+07
neg_193	1-O-vanilloyl-beta-D-glucose	3.22762e+07	1.82459e+07	1.13628e+07	1.5433e+07	1.30497e+07	2.41285e+07	7.04312e+06	2.16935e+07	1.24182e+07
neg_194	Furaneol	3.18452e+07	1.44476e+07	1.35971e+07	1.69008e+07	1.09722e+07	1.74514e+07	9.13065e+06	3.93932e+07	2.10028e+07
neg_195	Cyanocycline C	3.74526e+07	3.05989e+07	5.91499e+07	1.95335e+07	2.48739e+07	2.40007e+07	1.06157e+07	1.86529e+07	1.01792e+07
neg_196	Fusaricate I	4.5878e+07	43199082	4.40279e+07	4.54505e+07	4.57068e+07	3.77894e+07	4.67105e+07	4.24164e+07	3.98717e+07
neg_197	Macrosphelide H	3.97914e+07	1.96999e+07	1.44759e+07	3.04286e+07	3.81392e+07	2.83048e+07	2.47212e+07	2.63188e+07	3.32299e+07
neg_199	(-)-(3S)-3-hydroxy-3-methyloxindole	2.82829e+07	2.99425e+07	2.66594e+07	3.11058e+07	3.9547e+07	3.08244e+07	3.42213e+07	2.8345e+07	3.06867e+07
neg_2	D-(-)-Quinic acid	2993553653	3820994997	2535994765	3396364968	3131835493	3438665247	2382234767	3518260711	2497269934
neg_200	Herqueioxazole	2.09541e+07	1.19619e+07	6.96968e+06	1.99807e+07	1.7259e+07	1.75834e+07	1.58492e+07	1.48814e+07	1.53456e+07
neg_201	Bisabolan-1,10,11-triol	2.40172e+08	1.73079e+08	1.93911e+08	2.42195e+08	1.89911e+08	1.89913e+08	2.66609e+08	1.83925e+08	2.06431e+08
neg_202	allophanic acid	1.08023e+08	9.8805e+07	9.07593e+07	9.94627e+07	9.58505e+07	8.17465e+07	9.11761e+07	8.98413e+07	8.99917e+07
neg_203	Kaempferol 3- [ 2"',3"',5"'-triacetyl-alpha-L-arabinofuranosyl- (1->6) -glucoside	5.47052e+06	5.25612e+06	778008	4.97975e+06	1.31252e+07	767621	4.17082e+06	9.66218e+06	6.62988e+06
neg_205	Daldiniside B	2.63834e+07	1.11046e+07	4.4636e+06	1.18039e+07	1.71264e+07	5.76494e+06	5.24359e+06	1.14468e+07	1.28577e+07
neg_206	7a-acetoxy-15-methoxy-10-O-methyl-deacetyldihydrobotrydial	2.58641e+07	2.01273e+07	8.41783e+06	8.49378e+06	1.20256e+07	7.94063e+06	6.14296e+06	6.27797e+06	1.03133e+07
neg_208	Oxalic acid	9.28434e+07	8.91212e+07	1.02495e+08	9.85355e+07	8.64816e+07	9.75476e+07	9.65904e+07	1.09897e+08	1.06147e+08
neg_209	Indole	2.82829e+07	2.99425e+07	2.66594e+07	3.11058e+07	3.9547e+07	3.08244e+07	3.42213e+07	2.8345e+07	3.06867e+07
neg_210	4-O-methylmelleolide	2.86961e+07	1.96231e+07	2.73206e+07	2.07241e+07	3.12197e+07	2.14657e+07	2.19361e+07	2.09352e+07	2.08262e+07
neg_211	Coaristeromycin	4.0984e+06	3.0719e+06	8.35884e+06	3.49992e+06	1.48557e+06	9.01169e+06	4.84298e+06	1.53595e+07	6.52422e+06
neg_216	Amorphigenol O-vicianoside	1.86998e+07	3.46938e+07	1.67961e+07	3.52681e+07	3.32297e+07	2.23718e+07	1.37936e+07	1.94986e+07	3.11585e+07
neg_217	Marinopyrone C	4.7804e+07	2.50428e+07	1.63851e+07	1.63537e+07	2.00355e+07	1.66151e+07	2.03989e+06	1.23668e+07	1.49556e+07
neg_218	1-O-feruloyl-beta-D-glucose	1.10756e+07	3.75923e+06	3.36604e+06	3.50286e+06	3.35054e+06	2.96971e+06	4.83025e+06	5.79956e+06	7.12244e+06
neg_219	Fiscalin B	2.85824e+07	1.97254e+07	2.45833e+07	2.22449e+07	2.96887e+07	2.32971e+07	2.3551e+07	2.11947e+07	2.0735e+07
neg_22	D-Mannose 6-phosphate	7.09491e+07	8.91106e+07	8.3332e+07	7.08901e+07	8.32924e+07	8.15118e+07	4.39423e+07	7.18926e+07	7.78436e+07
neg_220	beta-D-Glucopyranuronic acid	402411	6.88012e+06	2.21501e+06	4.83832e+06	5.24017e+06	3.15118e+06	4.26904e+06	3.84354e+06	6.85348e+06
neg_221	6,7-Dimethyl-8-ribityllumazine	1.96679e+07	1.86434e+07	2.08831e+07	1.24098e+07	1.39884e+07	2.01033e+07	8.76667e+06	1.78119e+07	1.42056e+07
neg_222	Ethyl (2R,3S)-3-hydroxy-2-methylbutanoate	1.61288e+08	9.1923e+07	1.20299e+08	1.43303e+08	4.17696e+07	1.12167e+08	1.51885e+08	5.40239e+07	1.21037e+08
neg_223	Welwitindolinone B isothiocyanate	1.55204e+06	1.40396e+06	1.08873e+06	4.43266e+06	2.26903e+06	769109	1.80087e+06	2.81153e+06	8.88349e+06
neg_225	Oxirapentyn I	1.62545e+07	5.35044e+06	3.60133e+06	1.97469e+06	1.94515e+06	1.41929e+06	2.21484e+06	1.63992e+06	3.55748e+06
neg_226	Nocapyrone I	2.41542e+08	1.72486e+08	1.58498e+08	2.42309e+08	2.52836e+08	1.44372e+08	2.68549e+08	1.36755e+08	1.2642e+08
neg_227	2R-amino-4S-hydroxy-5-hexynoic acid	9.08361e+06	8.13501e+06	6.38433e+06	2.07049e+06	3.23657e+06	5.54993e+06	2.31628e+06	2.13772e+06	4.73098e+06
neg_232	Zeatin 7-glucoside	2.59229e+07	1.98368e+07	1.46757e+07	7.23554e+06	7.0364e+06	1.15436e+07	5.00065e+06	1.12636e+07	1.162e+07
neg_234	Sterhirsutin F	1.2563e+07	3.13994e+06	3.35637e+06	1.42755e+07	1.33331e+07	1.41578e+07	2.10523e+07	4.90887e+06	1.15469e+07
neg_235	4-Hydroxy-5-methylfuran-3(2H)-one	2.8298e+08	2.40428e+08	3.0603e+07	2.74509e+08	1.30059e+08	271490695	2.12483e+08	4.18959e+08	4.38224e+07
neg_236	DEHYDROASCORBIC ACID	1.99397e+07	1.59265e+07	1.22866e+07	1.8334e+07	1.43695e+07	1.99795e+07	2.77963e+07	1.70251e+07	2.16718e+07
neg_239	Sorbic acid	1.3484e+06	1.51736e+06	1.5177e+06	7.03396e+06	1.29453e+06	1.35598e+06	913318	2.29433e+06	728416
neg_24	Adenosine	3.73443e+07	3.15628e+07	1.63239e+07	34164033	2.94931e+07	2.72459e+07	2.51712e+07	2.6306e+07	3.59407e+07
neg_240	Questiomycin C	8.73002e+06	6.23602e+06	5.91738e+07	1.85782e+07	2.2394e+07	3.78204e+07	5.14005e+07	1.41178e+07	2.35418e+07
neg_241	Preussochromone E	1.12533e+07	9.51123e+06	3.63975e+06	1.27694e+07	3.12759e+07	5.54473e+06	1.4291e+07	1.89116e+07	2.00923e+07
neg_242	Adipate	7.73011e+07	6.49712e+07	7.33756e+07	5.18288e+07	5.87881e+07	5.55072e+07	3.15501e+07	8.45157e+07	4.57476e+07
neg_244	CK13b	1.81196e+08	1.43875e+08	1.57372e+08	1.87301e+08	1.7118e+08	1.50467e+08	1.80153e+08	1.46888e+08	1.64601e+08
neg_245	2-Hydroxypyrimidine-4-carboxylic acid	8.81661e+06	7895023	7.06927e+06	8.1075e+06	7.99116e+06	8.22468e+06	8.37101e+06	8.13954e+06	1.03617e+07
neg_246	Ethyl acetate	2.57272e+06	4.57959e+06	560290	3.64966e+06	2.51809e+06	5.3448e+06	2.63399e+06	1.46477e+07	3.37684e+06
neg_247	Pestalotiopyrone J	8.9434e+06	8.85153e+06	1.20587e+07	7.14624e+06	5.96492e+06	8.8397e+06	3.93055e+06	7.72894e+06	6.99418e+06
neg_248	Resorcinomycin A	1.48307e+07	8.26598e+06	5.75866e+06	7.73653e+06	7.58805e+06	1.2345e+07	6.06497e+06	8.83374e+06	8.00886e+06
neg_249	Pestalotiopyrone L	4.14099e+07	2.82724e+07	2.40584e+07	1.83543e+07	2.07315e+07	2.11827e+07	1.5617e+07	1.59952e+07	1.84213e+07
neg_25	4-Dodecylbenzenesulfonic acid	1.0537e+08	7.8279e+07	1.36158e+08	1.11362e+08	1.02496e+08	9.817e+07	1.12923e+08	1.35769e+08	1.17904e+08
neg_251	Cytosporin E	1.72191e+07	1.80581e+07	2.39731e+07	9.00549e+06	1.17949e+07	1.20743e+07	6.12496e+06	8.52449e+06	7.08801e+06
neg_252	Waspergillamide A	1.18391e+07	1.19796e+07	1.47748e+07	9.37095e+06	3.98177e+06	4.43572e+06	2.4975e+06	4.66323e+06	2.14209e+06
neg_253	beta-D-Glcp-(1->4)-alpha-L-Rhap-(1->3)-beta-D-Glcp	1.96782e+06	1.87457e+06	1.53008e+06	6.21581e+06	888040	5.10577e+06	914022	4.0506e+06	1.23783e+06
neg_254	Banyascyclamide C	8.75449e+06	5.4077e+06	3.81404e+06	3.73162e+06	4.97047e+06	3.79353e+06	4.6207e+06	4.39126e+06	7.24355e+06
neg_257	(3beta)-Stigmast-5-en-3-yl alpha-D-glucopyranoside	8.71247e+07	1.41277e+06	2.66028e+07	1.25823e+07	2.4652e+07	2.44848e+07	4.4406e+07	2.36587e+07	3.00761e+07
neg_258	Appenolide C	2.23169e+07	1.14486e+07	6.98907e+06	7.24061e+06	8.85906e+06	8.60393e+06	5.85655e+06	5.11598e+06	6.85801e+06
neg_259	justicidin B	1.00118e+07	1.20977e+07	3.38142e+07	4.58153e+06	3.3447e+06	5.78875e+06	4.67126e+06	7.57817e+06	4.75941e+06
neg_26	Stearic acid	1.69852e+08	139152809	1.39473e+08	144766453	1.23965e+08	1.28765e+08	1.46534e+08	1.56475e+08	168275422
neg_261	3-Methylinosine	1.28414e+07	9.06032e+06	4.44844e+07	5.80259e+06	6.3153e+06	1.56718e+07	5.20036e+06	1.31903e+07	1.01317e+07
neg_262	(2E)-5-Hydroxyferulic acid	249243	246512	256165	257355	215105	237507	242791	275614	328507
neg_263	Arimetamycin C	3.40662e+07	1.98753e+07	1.83417e+07	1.28281e+07	1.33937e+07	1.12106e+07	1.302e+07	9.60588e+06	9.49741e+06
neg_265	Chlorotonil A	2.58885e+07	5.9777e+06	3.60378e+06	4.3271e+06	5.04296e+06	1.58522e+06	1.35368e+06	2.29167e+06	3.88265e+06
neg_266	Aristeromycin M	5.15101e+06	7.88832e+06	2.28111e+06	3.01705e+06	8.94203e+06	8.45964e+06	3.22883e+06	7.86096e+06	4.20592e+06
neg_267	Acinetobactin	2.51963e+06	397625	99806.6	437576	810904	774011	83379	6.84368e+06	2.33885e+06
neg_268	8-Hydroxyluteolin 8,4'-diglucuronide	1.21597e+07	9.32155e+06	1.23885e+07	9.13456e+06	1.26789e+07	9.87008e+06	8.89325e+06	1.00155e+07	9.24852e+06
neg_269	Cianidanol	2.29492e+07	2.0763e+07	2.98948e+06	1.00288e+07	1.78191e+07	2.74898e+06	9.94749e+06	1.62444e+07	2.68695e+07
neg_27	2,5-Dihydroxybenzaldehyde	2.36633e+08	1.51848e+08	1.64582e+08	2.03556e+08	1.61941e+08	1.31854e+08	1.90934e+08	169299591	2.06737e+08
neg_270	Aspeverin	188894	166420	165400	199207	181361	171227	186007	166123	171387
neg_271	CITRUSIN C	6.13388e+06	3.98094e+06	4.28309e+06	3.04578e+06	3.62893e+06	3.40134e+06	1.86637e+06	2.16942e+06	2.37678e+06
neg_272	Saccharothriolide B	1.23089e+07	9.57968e+06	1.43044e+07	8.5485e+06	1.29401e+07	1.19033e+07	9.70258e+06	1.13425e+07	9.78922e+06
neg_273	Orotic acid	1.47489e+07	5.84465e+06	1.56427e+07	1.64408e+07	1.3818e+07	1.64703e+07	1.42923e+07	1.47177e+07	1.41357e+07
neg_275	1-O-(4-Hydroxybenzoyl)-beta-D-glucopyranose	1.35565e+07	6.91803e+06	5.73542e+06	5.97916e+06	8.2854e+06	1.23872e+07	3.91711e+06	8.86452e+06	5.51327e+06
neg_276	Penipyranicin C	9.7759e+06	5.40504e+06	7.87377e+06	4.05471e+06	1.79715e+06	2.61152e+06	1.82922e+06	1.00951e+07	3.05195e+06
neg_28	Dodecyl sulfate	3.71666e+07	2.95605e+07	4.53171e+07	3.77967e+07	4.04945e+07	2.90069e+07	4.53645e+07	82922989	4.44883e+07
neg_280	Vanillic acid	6.8439e+06	4.68567e+06	3.58827e+06	5.40574e+06	6.83725e+06	3.01627e+06	5.27667e+06	6.49038e+06	8.23042e+06
neg_281	Chrysin 7- (4"-acetylglucoside)	7.45627e+06	9.30393e+06	8.53663e+06	7.11401e+06	9.04941e+06	9.71056e+06	3.83334e+06	8.23564e+06	7.74185e+06
neg_282	LZ5776539	8.71247e+07	1.27137e+06	2.66028e+07	1.24941e+07	2.4652e+07	2.44848e+07	4.4095e+07	2.36587e+07	3.00761e+07
neg_283	Apigenin 7- (6"-crotonylglucoside)	6.06761e+06	4.47127e+06	1.06929e+07	7.2387e+06	7.4215e+06	6.86502e+06	1.98395e+06	6.72506e+06	1.31576e+06
neg_284	5-Chloro-6,8-dihydroxy-1-methoxy-3-methyanthraquinone	4.32461e+06	921556	766641	6.97699e+06	4.26006e+06	3.61877e+06	3.64745e+06	1.6482e+06	4.89949e+06
neg_285	YM-216391	8.07153e+06	4.11125e+06	1.65131e+06	6.07089e+06	4.97494e+06	3.20091e+06	7.42838e+06	3.79957e+06	1.45523e+07
neg_286	Penijanthine D	1.08494e+07	5.49883e+06	4.69304e+06	4.36225e+06	8.25815e+06	8.66493e+06	3.71496e+06	4.64134e+06	5.72434e+06
neg_287	2'-acetoxy-7-chlorocitreorosein	1.67726e+06	3.01893e+06	842825	1.19702e+06	1.41878e+06	831572	2.63258e+06	1.25661e+06	3.78406e+06
neg_288	Cycloepoxytriol A	1.67587e+07	1.50112e+07	1.30705e+07	1.95245e+07	9.56611e+06	1.33661e+07	5.37504e+06	1.0406e+07	1.81258e+07
neg_29	Uridine	1.02882e+08	1.203e+08	1.197e+08	1.12599e+08	1.11941e+08	159435174	7.33853e+07	1.0631e+08	1.11448e+08
neg_290	Isovaleraldehyde	128261304	9.01521e+07	9.90695e+07	106184488	8.31768e+07	8.61388e+07	9.76216e+07	1.47211e+08	97872680
neg_291	Gabosine G	7.83877e+06	6.5583e+06	7.00118e+06	930697	3.80494e+06	1.00638e+07	893548	2.48972e+06	3.88008e+06
neg_294	DL-Nordihydroguaiaretic acid	181027	159489	158511	190911	173808	164096	178261	159205	164249
neg_295	Artonin L	1.34635e+07	1.31541e+07	1.30887e+07	1.3283e+07	1.73199e+07	1.27774e+07	1.00119e+07	1.0583e+07	1.18353e+07
neg_296	Usf-19a	236220	219731	215972	257617	231311	218597	229044	215470	216940
neg_297	flamenol	8.34008e+06	6.25255e+06	5.73412e+06	5.38862e+06	6.57675e+06	9.03739e+06	5.65105e+06	9.85065e+06	8.10579e+06
neg_298	Astragalin	1.80479e+07	1.37758e+07	8.96572e+06	9.3251e+06	1.24904e+07	1.19474e+07	5.81553e+06	1.3196e+07	1.04444e+07
neg_299	4-hydroxy-3-methoxyphenyl 4-O-methyl-娄脗-glucopyranoside	8.26917e+06	5.63184e+06	3.83037e+06	2.49364e+06	4.12403e+06	4.03561e+06	2.21843e+06	3.67207e+06	3.26352e+06
neg_3	DL-Malic acid	11222381363	6742076603	6836536053	7510389107	5820701176	6767148341	6571082000	8192091306	7659386998
neg_300	Roquefortine I	160063	141020	140155	168803	153680	145093	157618	139117	143590
neg_301	MR-387-A	8.39635e+06	4.39834e+06	2.27905e+06	2.02329e+06	3.0301e+06	2.1525e+06	2.06574e+06	1.79616e+06	2.5158e+06
neg_302	JBIR-75	9.39051e+06	6.12103e+06	4.88348e+06	4.79321e+06	5.37917e+06	5.45686e+06	4.06992e+06	4.99223e+06	5.45082e+06
neg_303	3R-(3R-Hydroxybutyryloxy)butyric acid	8.70852e+06	8.18479e+06	1.16562e+07	1.2979e+07	8.77302e+06	9.0294e+06	8.09581e+06	7.73712e+06	3.11747e+06
neg_304	1-(1-b-Glucopyranosyl)-3-(methoxymethyl)-1H-indole	7.83583e+06	6.05103e+06	6.80341e+06	3.66937e+06	4.80735e+06	5.97895e+06	2.79245e+06	4.03494e+06	3.54349e+06
neg_305	Swertisin 6"'-O-feruloyl 2"-O-glucoside	5.54011e+06	4.60194e+06	3.34138e+06	2.15911e+06	2.05722e+06	2.34418e+06	1.5199e+06	2.20066e+06	2.08291e+06
neg_306	Chromophenazine E	1.00434e+07	4.82372e+06	2.31956e+06	2.98119e+06	3.749e+06	3.53035e+06	2.8722e+06	3.1371e+06	5.06754e+06
neg_307	Mariline C	3.75448e+07	2.02475e+07	1.7525e+06	2.28138e+07	3.42868e+06	2.692e+07	1.23986e+07	3.93935e+07	1.72809e+07
neg_309	Cylindrocyclin A	167032	153243	157487	172421	169198	148971	170766	153163	171648
neg_31	Pantothenic acid	2.91338e+08	2.61345e+08	1.67546e+08	1.79204e+08	1.80698e+08	142644876	1.79437e+08	1.95045e+08	2.7554e+08
neg_311	2-methylfervenulone	1.49973e+07	1.24067e+07	1.27383e+07	1.45914e+07	1.55499e+07	1.3665e+07	1.59667e+07	1.51681e+07	1.90455e+07
neg_312	Acremine S	9.96758e+06	5.34831e+06	4.48334e+06	7.64486e+06	9.37695e+06	1.37446e+07	2.94648e+06	1.09897e+07	6.64577e+06
neg_314	Nocardicin C	3.07015e+06	1.81126e+06	1.97691e+06	2.86939e+06	1.98325e+06	1.70768e+06	1.13091e+06	1.27522e+06	2.61853e+06
neg_316	Monacyclinone D	1.50882e+06	1.128e+06	1.20597e+06	1.4775e+06	1.77612e+06	1.01355e+06	669133	1.29818e+06	708679
neg_317	(3S)_8_[(6_O_acetyl_娄脗_D_glucopyranosyl)oxy]_3_[(1E,3E,5E)_hepta_1,3,5_trienyl]_3,4_dihydro_6_methoxy_5_methyl_1H_2_benzopyran_1_one	2.51982e+06	2.36796e+06	1.53712e+06	883117	244008	1.85271e+06	88523.1	1.70001e+06	1.22463e+06
neg_318	Ganoderic acid C6	239797	229121	229275	238480	3.59905e+06	5.36512e+06	361694	3.93687e+06	1.14756e+06
neg_319	Artoindonesianin B	6.05371e+06	6.2496e+06	4.93886e+06	3.71851e+06	3.78829e+06	5.81456e+06	1.82171e+06	5.47969e+06	4.12247e+06
neg_32	Succinic acid	1697501838	2080942531	5.05497e+08	9.33289e+08	1171024507	6.92911e+08	1000926115	2097927167	1798740061
neg_320	PL1B	3.83375e+06	1.96114e+06	1.16729e+06	3.86191e+06	7.41636e+06	2.37959e+06	3.9503e+06	1.29877e+06	3.14245e+06
neg_321	Artonin K	4.9451e+06	4.17046e+06	4.12471e+06	3.9536e+06	3.81722e+06	3.53713e+06	3.53958e+06	6.607e+06	3.28442e+06
neg_322	(+)-epicytoskyrin	1.13005e+07	1.15117e+07	6.99294e+06	3.80988e+06	8.89818e+06	1.78396e+07	1.15377e+07	5.7445e+06	8.36431e+06
neg_323	Penicipyranone	1.94441e+07	1.46604e+07	1.81815e+07	2.0379e+07	1.33882e+07	1.50034e+07	3.66153e+07	1.52308e+07	1.73743e+07
neg_324	Phaeosphaone A	1.04499e+07	716259	664896	419372	956427	700997	936591	3.62221e+06	4.71926e+06
neg_325	Vitamin C	1.38781e+07	1.00213e+07	1.03782e+07	1.6519e+07	4.80626e+06	1.73238e+07	10864859	1.01956e+07	1.5759e+07
neg_326	Luminmycin B	173385	149349	155943	175393	157763	155788	163154	151021	155357
neg_327	Penispirozine G	9.00927e+06	3.0556e+06	1.53392e+06	361738	113506	132592	395738	1.61405e+06	1.68179e+06
neg_328	colneleic acid	9.07379e+06	2.76996e+06	3.04359e+06	2.92489e+06	6.93727e+06	8.53059e+06	3.63209e+06	3.1353e+06	3.5703e+06
neg_329	3-chloro-10a-(3-chloro-6-hydroxy-2,2,6-trimethylcyclohexylmethyl)-6,8-dihydroxy-2,2,7-trimethyl-3,4,4a,10a-tetrahydro-2H-benzo[g]-chromene-5,10-dione	5.05577e+06	3.12536e+06	919639	1.01174e+06	1.13194e+06	2.2562e+06	595478	1.85763e+06	1.0689e+06
neg_33	Asparagine	322734377	2.21274e+08	2.93761e+08	2.19399e+08	1.76831e+08	1.76758e+08	2.57441e+08	1.61792e+08	1.90859e+08
neg_330	Neolinustatin	6.73354e+06	5.00407e+06	4.28831e+06	4.04078e+06	4.02922e+06	5.18698e+06	2.30012e+06	4.7444e+06	3.95461e+06
neg_331	Resormycin	2.64372e+06	2.5261e+06	2.80628e+06	2.34365e+06	2.52906e+06	2.38697e+06	1.99799e+06	2.53358e+06	2.40164e+06
neg_332	Lampteroflavin	3.7164e+06	710513	147392	1.13763e+06	472547	1.77821e+06	105960	3.10072e+06	1.1477e+06
neg_333	Mutactimycin E	2.84054e+06	7.27566e+06	2.3161e+06	3.97663e+06	4.4047e+06	3.04285e+06	2.43217e+06	3.00094e+06	4.27568e+06
neg_334	F-Met I	5.56089e+06	893508	641326	1.79311e+06	1.56642e+06	1.0497e+06	1.38084e+06	831055	1.59434e+06
neg_335	Okanin 3,4-dimethyl ether 4'-glucoside	233614	197879	481336	221324	232548	2.80808e+06	170285	2.9584e+06	220673
neg_336	7,8-Dehydronorbotryal	2.5272e+06	2.0188e+06	1.87344e+06	850234	1.03718e+06	1.54385e+06	489325	941295	598895
neg_338	5,7-Dihydroxy-2-(4-methoxyphenyl)-4-oxo-4H-chromen-3-yl 6-O-(6-deoxy-alpha-L-mannopyranosyl)-beta-D-glucopyranoside	3.72477e+06	2.10346e+06	2.01617e+06	1.18265e+06	2.45909e+06	9.17103e+06	1.25366e+06	3.34262e+06	2.50592e+06
neg_34	3-Hydroxy-3,5,5-trimethyl-4-(3-oxo-1-buten-1-ylidene)cyclohexyl 娄脗-D-glucopyranoside	1.10175e+07	7.47271e+06	8.08817e+06	4.20219e+06	4.66822e+06	6.09347e+06	3.32945e+06	5.87979e+06	5.3348e+06
neg_342	FCRC-57-G	8.91775e+06	8.32872e+06	3.43966e+06	3.19934e+06	7.21481e+06	3.66371e+06	2.34155e+06	1.07928e+07	4.97289e+06
neg_343	Pseudonocardone C	1.48494e+06	893477	251445	1.6907e+06	2.84913e+06	1.17189e+06	1.27835e+06	1.39641e+06	2.21588e+06
neg_344	13-hydroxy-marasm-7(8)-en-5-methoxy 娄脙-acetal	2.37894e+06	3.18142e+06	4.74086e+06	2.99847e+06	3.53364e+06	2.87095e+06	3.03319e+06	4.99308e+06	3.19264e+06
neg_346	Vitexin 7-O-sulfate	2.4477e+06	1.01664e+06	549762	3.16348e+06	3.87673e+06	1.37683e+06	2.01786e+06	1.80887e+06	2.16452e+06
neg_347	Subulin	2.49595e+06	1.91604e+06	1.03267e+06	893007	1.02588e+06	7.99964e+06	384901	1.91254e+06	1.14642e+06
neg_349	6-Hydroxyluteolin 6-xyloside	8.91613e+06	6.79187e+06	3.98918e+06	5.51051e+06	8.65957e+06	8.25423e+06	3.92609e+06	1.02198e+07	7.79502e+06
neg_350	7-Hydroxy-2-(4-hydroxyphenyl)-4-oxo-3,4-dihydro-2H-chromen-5-yl 娄脗-D-glucopyranoside	3.3115e+06	3.8359e+06	2.65417e+06	3.08808e+06	4.02824e+06	3.63672e+06	1.61364e+06	4.29075e+06	2.96497e+06
neg_351	Phomalichenone B	4.33347e+06	4.29135e+06	6.29393e+06	3.45951e+06	3.25476e+06	1.90322e+06	1.80931e+06	1.80704e+06	1.01156e+06
neg_352	6-[(1S,3aR,4S,6aR)-4-(1,3-Benzodioxol-5-yl)tetrahydro-1H,3H-furo[3,4-c]furan-1-yl]-1,3-benzodioxol-5-yl 0205-D-glucopyranoside	719845	1.18543e+06	4.09412e+06	2.30576e+06	2.79958e+06	2.44035e+06	1.96513e+06	7.02512e+06	4.15578e+06
neg_353	6-Hydroxyluteolin 7-sambubioside	5.80557e+06	4.054e+06	3.49176e+06	3.63212e+06	4.04047e+06	4.29662e+06	2.77492e+06	5.90161e+06	4.66423e+06
neg_354	(-)-applanatumol K	1.2172e+07	4.44159e+06	880504	7.90401e+06	1.14756e+06	4.29398e+06	5.97156e+06	4.43063e+06	397477
neg_355	beta-Syringin	6.0369e+06	2.57365e+06	283419	538103	172272	418480	185852	2.04165e+06	2.55881e+06
neg_356	Koninginin J	5.93339e+06	3.36468e+06	3.89516e+06	4.36603e+06	4.95697e+06	3.35938e+06	1.33842e+06	3.34333e+06	2.40254e+06
neg_357	S-[Cyano(1H-indol-3-yl)methyl]cysteine	149300	793345	550005	654426	3.45672e+06	670625	495338	1.42967e+06	313763
neg_358	olivetolic acid	5.31088e+06	2.72027e+06	2.58012e+06	1.99948e+06	2.09198e+06	2.68764e+06	381901	1.98842e+06	1.68661e+06
neg_359	1-[({3-Oxo-2-[(2E)-2-penten-1-yl]cyclopentyl}acetyl)amino]cyclopropanecarboxylic acid	4.19794e+06	3.38687e+06	1.72817e+06	2.16972e+06	3.57913e+06	2.27134e+06	874123	2.12966e+06	1.60034e+06
neg_36	Succinic semialdehyde	125485735	2.16216e+08	2.62526e+08	5.38286e+07	1.84411e+08	1.25276e+08	128540828	186399071	7.31083e+07
neg_360	Ikarisoside D	4.66518e+06	4.35366e+06	3.14787e+06	1.69349e+06	1.90105e+06	2.27179e+06	1.61699e+06	1.82303e+06	1.87348e+06
neg_361	Pyridomycin	3.49821e+06	3.96767e+06	3.11327e+06	4.69391e+06	4.06663e+06	3.52109e+06	2.97137e+06	4.33573e+06	4.93743e+06
neg_362	Phloretin 3',5'-Di-C-glucoside	2.95256e+06	1.39989e+06	112424	135677	566999	114788	429273	263661	1.3654e+06
neg_364	Sinapyl alcohol	4.33347e+06	4.29135e+06	6.29393e+06	2.71764e+06	3.25476e+06	1.90322e+06	1.79092e+06	1.80704e+06	964772
neg_365	Azaphilone Multiformin C	2.37134e+07	5.21639e+06	3.81097e+06	2.3793e+06	2.76967e+06	1.40218e+06	3.41238e+06	1.71883e+06	4.02616e+06
neg_367	17-hydroxycyclooctatin	2.63342e+06	1.64697e+06	1.09174e+06	2.46018e+06	4.11455e+06	2.26766e+06	1.84182e+06	2.70761e+06	3.49864e+06
neg_368	3,4,5,2',4',6'-Hexahydroxychalcone 2'-glucoside	1.97801e+06	2.27104e+06	1.26489e+06	2.53106e+06	3.61066e+06	2.76505e+06	1.40388e+06	2.72194e+06	2.36643e+06
neg_369	Deoxypentalenylglucuron	2.27865e+06	1.47777e+06	1.86503e+06	432324	247319	777824	111146	1.36306e+06	287757
neg_37	Prulaurasin	4.31173e+06	5.14176e+06	9.98712e+06	5.14236e+06	2.82545e+06	3.71397e+06	1.5954e+06	1.0353e+06	714129
neg_370	Lucidulactone A	6.24658e+06	3.17341e+06	2.26683e+06	2.87049e+06	3.80205e+06	3.61361e+06	2.13713e+06	3.59519e+06	3.51252e+06
neg_373	Pyridoxine phosphate	1.69524e+06	693380	257689	2.0044e+06	2.25466e+06	1.74339e+06	933192	1.03248e+06	1.79118e+06
neg_374	Indole-3-acetaldoxime N-oxide	1.12255e+06	912744	215687	535979	813325	1.29538e+06	174452	724271	818173
neg_375	2',3,4,4',6'-pentahydroxychalcone 4'-O-beta-D-glucoside	1.67375e+06	1.89633e+06	1.33071e+06	1.62162e+06	2.55365e+06	2.61171e+06	1.23445e+06	2.29255e+06	1.35402e+06
neg_376	FL2FEGGS0001_a	1.02462e+06	1.65288e+06	969499	1.23913e+06	1.50338e+06	3.37651e+06	527735	2.03341e+06	1.25807e+06
neg_377	Hildgardtene	366759	360213	853546	770365	1.01048e+06	2.22597e+06	236251	632519	749157
neg_378	1-Oleoyl-2-hydroxy-sn-glycero-3-PE	3.6208e+06	3.88762e+06	4.24112e+06	3.99108e+06	3.53659e+06	2.28035e+06	3.60832e+06	3.31728e+06	2.96837e+06
neg_379	Globomycin	170134	149216	145600	171210	157446	146267	149296	144082	145657
neg_38	D-Raffinose	2.71768e+06	3.47769e+06	2.83859e+06	7.46196e+06	6.95889e+06	4.68144e+06	4.57603e+06	4.44506e+06	4.42926e+06
neg_380	(2'E,6'E,10'E)-2-Geranylgeranyl-1,4-dihy	2.29465e+06	2.19419e+06	1.84135e+06	2.74378e+06	3.09092e+06	1.77528e+06	2.95441e+06	1.28112e+06	1.08998e+06
neg_382	Vicianin	1.89996e+06	2.83324e+06	4.05791e+06	1.86516e+06	720930	2.09196e+06	601342	278270	277505
neg_383	6,8-Dimethoxy-2,3-trans-2- (4-hydroxy-2,3-dimethoxyphenyl) -9- (5-hydroxy-2-methoxyphenyl) -3-hydroxymethyl-2,3-dihydro-7H-1,4-dioxono [ 2,3-h ] chromene-7-one	3.02249e+06	1.71814e+06	984903	1.44264e+06	2.02295e+06	1.3567e+06	1.25639e+06	2.28687e+06	1.69442e+06
neg_384	coenzyme Q1	5.11356e+06	6.22199e+06	5.71904e+06	4.18678e+06	6.81609e+06	7.35588e+06	7.50244e+06	6.19593e+06	8.07188e+06
neg_385	Piceol	1.00824e+07	1.12256e+07	9.02216e+06	1.04637e+07	1.146e+07	1.16549e+07	1.04651e+07	1.13355e+07	1.02922e+07
neg_386	tiliroside	411554	204112	204925	426149	225081	203038	222172	209279	218719
neg_387	Terrosamycin A	125706	110050	111195	128117	123694	118081	123327	127726	118035
neg_388	Prunin	2.45541e+06	2.35602e+06	1.98696e+06	1.61993e+06	2.4309e+06	2.88397e+06	1.40222e+06	2.52399e+06	1.77718e+06
neg_389	2'-O-demethylherbicidin F	3.60328e+06	2.44704e+06	1.19568e+06	1.76757e+06	1.94751e+06	1.92194e+06	1.75086e+06	1.99938e+06	2.38527e+06
neg_39	(R)-3-Hydroxy myristic acid	3.29027e+08	2.31681e+08	2.83013e+08	330895724	2.51589e+08	2.53518e+08	3.22731e+08	1.62326e+08	370824022
neg_390	Radiosumin	1.56885e+06	1.48841e+06	1.09369e+06	729363	1.01056e+06	608756	366544	791727	743838
neg_391	Pandangolide 2	6.28479e+06	5.39252e+06	4.2135e+06	3.70221e+06	1.07642e+06	3.29617e+06	455421	6.53794e+06	4.30926e+06
neg_392	2-(1-Propen-1-yl)-4-hydroxymethyl-3-furanylcarbonyla-L-Rhamnopyranoside	1.55656e+06	579891	211720	473271	620744	297907	318771	523010	164744
neg_393	Streptodiketopiperazine A	244494	127674	106089	1.05216e+06	242832	1.6172e+06	92013.8	2.29687e+06	1.76119e+06
neg_394	Sanguinone B	6.0369e+06	2.57365e+06	229382	409809	191271	345293	206348	2.04165e+06	708366
neg_395	H-Gln(Ph)-OH	3.28563e+06	2.82299e+06	2.33672e+06	1.97295e+06	152565	1.95757e+06	165482	1.52992e+06	1.55029e+06
neg_396	Asperulosidic acid	1.11319e+06	2.35376e+06	627696	760167	1.12563e+06	2.1853e+06	645726	624168	1.62118e+06
neg_397	Erbstatin	2.94964e+06	2.30512e+06	2.23626e+06	2.64393e+06	2.72135e+06	2.61407e+06	2.42077e+06	2.5239e+06	2.11501e+06
neg_398	Cephalanone B	1.9586e+06	2.18617e+06	2.35473e+06	3.08358e+06	4.13069e+06	2.328e+06	3.63113e+06	2.26858e+06	2.17385e+06
neg_399	Thaxteramide D	1.29918e+06	346813	431969	648790	647361	702023	285421	558898	776466
neg_4	D-(-)-Mannitol	5.10636e+08	1.74478e+08	9.16827e+07	3.44105e+08	2.19594e+08	2.94527e+08	3.70643e+08	1.70084e+08	2.23113e+08
neg_40	Dihydroroseoside	1.29122e+08	1.22068e+08	1.24236e+08	9.2042e+07	8.98765e+07	9.33093e+07	7.72332e+07	8.10871e+07	9.59299e+07
neg_400	Terpendole D	2.39176e+06	1.20003e+06	464833	770840	3.15401e+06	2.57043e+06	964487	1.28034e+06	1.16803e+06
neg_401	3-methoxyaplysiatoxin	2.34992e+06	738659	298826	148596	130667	352770	164073	231627	188506
neg_402	Merochlorin C	3.19575e+06	2.32155e+06	2.30041e+06	1.64296e+06	1.47798e+06	2.49018e+06	892903	2.09507e+06	2.23372e+06
neg_404	1-O-[2-(Methylamino)benzoyl]-beta-D-glucopyranose	2.76277e+06	2.18966e+06	2.05447e+06	2.50952e+06	363482	901720	373781	135014	325476
neg_405	RKS-1778	2.77562e+06	923413	433562	281768	611268	452297	288577	554133	582140
neg_406	Abyssomicin R	133988	118576	110303	134519	119432	110809	117735	103450	112002
neg_407	Geranyl 0205-primeveroside	216509	616501	971513	488749	215817	986021	186141	2.75268e+06	776061
neg_409	Mureidomycin B	943841	934537	1.37293e+06	919853	245196	514713	96533	686280	812529
neg_41	{(1R,2R)-2-[(2Z)-5-(Hexopyranosyloxy)-2-penten-1-yl]-3-oxocyclopentyl}acetic acid	2.38421e+06	1.77027e+06	804840	1.03856e+06	1.13919e+06	1.44111e+06	215259	1.6588e+06	1.19084e+06
neg_410	Rosavin	991871	253077	216097	336264	545209	261979	319282	764294	462038
neg_411	Ustiloxin D	1.14569e+06	1.79618e+06	1.46027e+06	560164	737328	343172	589491	1.72584e+06	586113
neg_412	Isochamanetin	3.37734e+06	843346	494074	2.58097e+06	3.84611e+06	1.88881e+06	1.83397e+06	1.47225e+06	3.53152e+06
neg_413	8- (3"-Hydroxy-3"-methylbutyl) kaempferol 4'-methyl ether 7-glucoside	607939	656416	897875	518110	782643	1.09811e+06	284931	1.56884e+06	692116
neg_414	Actinosporin B	1.33722e+06	1.34491e+06	853141	698641	170606	967433	145252	944862	788267
neg_415	(1'S,2'S,3'S,4'R,5'R)-andicoquinone B	1.69288e+06	991868	1.09357e+06	1.29549e+06	1.62042e+06	1.21659e+06	867619	618457	579854
neg_416	Rutin	2.79972e+06	2.38465e+06	985832	1.63051e+06	1.42034e+06	1.62883e+06	1.04038e+06	2.96872e+06	2.02911e+06
neg_417	Trichocyclodipeptide C	1.27775e+06	1.55587e+06	308561	1.02244e+06	1.36487e+06	1.2477e+06	564528	1.81353e+06	1.41987e+06
neg_418	Asperginine	1.17692e+06	1.45249e+06	1.25123e+06	530234	708223	318457	255518	577721	229341
neg_419	Tricycloalternarene C	2.24837e+06	2.02921e+06	1.7923e+06	2.07224e+06	2.38831e+06	2.02468e+06	1.46155e+06	1.61075e+06	2.12912e+06
neg_42	4-[4-(4-Hydroxy-3-methoxyphenyl)tetrahydro-1H,3H-furo[3,4-c]furan-1-yl]-2-methoxyphenyl hexopyranoside	2.38588e+06	4.01465e+06	2.76261e+06	2.374e+06	2.28157e+06	3.95513e+06	1.46639e+06	3.33013e+06	2.58431e+06
neg_420	Lentztrehalose B	2.43667e+06	1.58165e+06	1.36348e+06	855818	591419	905513	393767	831254	209088
neg_421	SF-2330	405473	487489	105998	357243	626581	1.09656e+06	92713.3	805235	284425
neg_422	Peneciraistin C	148997	131270	129299	157133	143055	135062	146720	129499	135188
neg_423	4-methylaminobenzoyl rhamnopyranoside	1.08422e+06	929157	709450	1.1205e+06	1.39893e+06	730798	1.28484e+06	687412	1.35164e+06
neg_424	Nikkomycin KX	933989	918494	1.68238e+06	1.12671e+06	1.00711e+06	1.44219e+06	513348	568791	159586
neg_426	butyrin	1.55036e+06	1.12455e+06	1.73009e+06	804479	1.68498e+06	1.03691e+06	709871	1.49415e+06	1.52562e+06
neg_427	Aesculin	2.50533e+06	1.55368e+06	1.62046e+06	1.58351e+06	2.12155e+06	735940	507318	2.51337e+06	1.169e+06
neg_428	Salidroside	218682	181596	196169	151509	290556	127281	138277	145275	247189
neg_429	Pestalotiolide A	1.04287e+06	286846	137559	1.01338e+06	1.63137e+06	362518	919192	660151	322781
neg_43	Myristyl sulfate	1.75834e+07	1.45604e+07	2.40666e+07	2.16421e+07	1.89646e+07	1.5231e+07	1.69726e+07	2.62346e+07	2.15169e+07
neg_430	2(3H)-Furanone, dihydro-3,4-divanillyl-	1.1267e+06	1.52145e+06	1.31162e+06	993687	873109	1.77844e+06	477960	1.5369e+06	834019
neg_431	5-Hydroxy-3-(4-methoxyphenyl)-4-oxo-4H-chromen-7-olate	329721	2.24207e+06	5.70418e+06	1.14584e+06	935907	1.69389e+06	1.50056e+06	1.63441e+06	1.32285e+06
neg_432	Adenylthiomethylpentose	505645	271859	151302	151863	208712	142124	174904	149492	119267
neg_434	Heptelidic acid chlorohydrin	324229	338911	304224	699215	1.04426e+06	1.10983e+06	383526	793850	614084
neg_435	({(2R,3S,4S,5R,6S)-6-[4-({[(2R,3S,4S,5R,6S)-6-{(E)-[2-(3,4-Dihydroxyphenyl)-5-hydroxy-3-{[(2S,3R,4S,5S,6R)-3,4,5-trihydroxy-6-(hydroxymethyl)tetrahydro-2H-pyran-2-yl]oxy}-7H-chromen-7-ylidene]oxonio}- 3,4,5-trihydroxytetrahydro-2H-pyran-2-yl]methoxy}carbonyl)phenoxy]-3,4,5-trihydroxytetrahydro-2H-pyran-2-yl}methoxy)(4-oxo-2,5-cyclohexadien-1-ylidene)methanolate (non-preferred name)	1.23038e+06	733156	873170	575895	982837	795317	806169	964187	800961
neg_436	Pallidopenilline E	644142	515841	1.62508e+06	231167	194048	188703	551705	491035	967299
neg_437	Aurantiomide B	883226	885010	488195	536637	457663	508943	313668	420945	467602
neg_438	Hapalindole A-formamide	1.01076e+06	1.09233e+06	1.07903e+06	913165	1.11868e+06	1.27046e+06	450905	2.03648e+06	1.55778e+06
neg_439	5,7-Dihydroxy-2-(4-methoxyphenyl)-4-oxo-4H-chromen-3-yl beta-D-glucopyranoside	2.01413e+06	1.3165e+06	1.54446e+06	742305	1.33556e+06	2.35555e+06	926383	1.18594e+06	788632
neg_44	Fraxin	3.14794e+07	29405199	1.00499e+07	2.14123e+07	2.70352e+07	1.0472e+08	1.3864e+07	7.95634e+07	2.74055e+07
neg_440	Acremonone H	457069	1.33853e+06	1.07055e+06	328098	803392	1.19631e+06	796134	1.07139e+06	1.29686e+06
neg_441	Decalpenic acid	1.30196e+06	1.21826e+06	1.35866e+06	1.11529e+06	2.07135e+06	1.02696e+06	1.48255e+06	1.41698e+06	1.17504e+06
neg_442	Herquline B	2.41373e+06	1.82119e+06	1.47674e+06	1.74343e+06	2.16708e+06	1.59954e+06	2.08385e+06	2.38207e+06	2.18099e+06
neg_443	Lyngbyabellin O	1.34629e+06	1.47087e+06	869423	798257	987166	1.08878e+06	589409	955015	897994
neg_444	Verrucarin L	725402	612471	1.02974e+06	833038	974901	779090	726009	1.17609e+06	610260
neg_445	Xentrivalpeptide B	125280	101169	100962	109344	106379	90147.2	101621	93721.7	95515.5
neg_446	Sanggenol O	1.50882e+06	1.12347e+06	805784	931467	1.45825e+06	898306	723422	1.51709e+06	1.13258e+06
neg_447	(1R)-1,7-Dihydroxy-4-isopropyl-1,6-dimethyl-2(1H)-naphthalenone	1.18516e+06	1.11514e+06	1.05328e+06	411611	376842	731483	176944	379127	215089
neg_448	3,4-Dihydroxyphenyl-thaxtomin A	863709	857591	748301	456424	978551	839356	773221	528736	737030
neg_449	coniferyl acetate	114583	158103	197001	215010	127253	196711	176227	93988.9	91751.4
neg_45	4-Hydroxybenzaldehyde	9.42614e+07	7.17407e+07	8.32182e+07	103054710	1.07578e+08	8.82073e+07	9.78618e+07	9.69048e+07	1.04016e+08
neg_450	Monamidocin	391298	140372	139342	154951	142282	144293	134511	226060	146695
neg_451	(2E,4E)-5-(4-Hydroxy-2,2,6-trimethyl-7-oxabicyclo[4.1.0]hept-1-yl)-3-methyl-2,4-pentadienal	1.45691e+06	841167	515317	465238	605612	465745	398527	267780	694183
neg_452	Crustinic acid	262495	1.09774e+06	894722	663918	798963	553158	448669	206025	490274
neg_453	Okanin 3',4'-diglucoside	1.33007e+06	1.14737e+06	186699	335017	209322	447316	113256	753560	261289
neg_454	pantetheine	122898	105890	100642	104872	299240	406739	83760	108885	106293
neg_455	Indocarbazostatin D	1.03135e+06	1.20846e+06	222836	613327	706498	1.02616e+06	97405.3	290402	702966
neg_456	TMC-52D	1.29657e+06	1.22895e+06	1.80682e+06	724979	971991	1.56718e+06	919605	217101	1.37226e+06
neg_457	Trichodermatide A	1.04464e+06	906059	811498	829257	663263	532434	617750	425887	592427
neg_458	Herbicidin A	687350	294939	381194	685671	664395	302748	448549	240124	322404
neg_459	gibberellin A17	733112	770590	550938	1.05586e+06	1.10071e+06	1.0937e+06	565102	952656	1.20467e+06
neg_46	Methylsuccinic acid	1.07551e+08	8.31811e+07	8.23727e+07	1.33729e+08	1.07309e+08	8.76085e+07	9.43325e+07	1.44195e+08	1.24935e+08
neg_461	Hamigeromycin B	747956	863903	666591	523417	394180	787891	260599	698332	502217
neg_462	Epicatechin 3-O- (2-trans-cinnamoyl-beta-D-allopyranoside)	473686	520375	340843	313365	239777	218792	138642	150428	100148
neg_463	4-hydroxymethyl-2-methyl-3-furanylcarbonyl 娄脕-L-rhamnopyranoside	662457	570282	415261	345963	535171	538783	177382	475393	299817
neg_464	Sch 54796	818327	726128	194913	255457	506655	537810	316063	148233	323354
neg_465	Trichocyclodipeptide A	785545	793806	205859	190579	103454	321887	154819	134845	258415
neg_466	Glycine	349787	303458	437219	325498	663367	330872	389017	356514	453967
neg_467	SB1560000	224850	223580	239670	172313	258707	332389	225514	213579	215119
neg_468	2-Hydroxy-3-oxobutyl phosphate	191681	163905	135726	184658	178381	98520.8	189191	170517	227757
neg_47	3-Hydroxybutyric acid	3.82404e+07	4.1364e+07	3.11348e+07	4.07243e+07	3.9717e+07	3.82255e+07	3.93325e+07	3.36763e+07	3.78421e+07
neg_48	1-(娄脗-D-Glucopyranosyloxy)-7-methyl-1,4a,5,6,7,7a-hexahydrocyclopenta[c]pyran-4-carboxylic acid	6.1127e+08	495362332	4.74395e+08	3.57188e+08	4.12933e+08	4.44269e+08	2.7358e+08	3.4153e+08	4.11649e+08
neg_49	Glutaric anhydride	2.58321e+08	2.05946e+08	174177100	2.46555e+08	1.11163e+08	2.49287e+08	1.82939e+08	3.88494e+08	1.98385e+08
neg_5	D(-)-Amygdalin	9.01679e+06	1.72963e+07	4.30525e+07	1.45817e+07	1.06749e+07	1.13281e+07	3.52676e+06	3.44656e+06	4.18341e+06
neg_50	3,5-Dihydroxy-2-(4-hydroxyphenyl)-4-oxo-3,4-dihydro-2H-chromen-7-yl hexopyranoside	7.70868e+06	5.63912e+06	3.33504e+06	3.72501e+06	5.35436e+06	5.48835e+06	2.40737e+06	5.13506e+06	4.0932e+06
neg_51	L-Glutamic acid	1.365e+08	1.39243e+08	4.58384e+07	9.24883e+07	8.05858e+07	7.58822e+07	9.55943e+07	6.41215e+07	1.0514e+08
neg_52	Guanosine	1.2223e+07	1.28961e+07	8.83537e+06	1.24442e+07	6.94e+06	1.29023e+07	9.44666e+06	9.3328e+06	9.28775e+06
neg_53	D-(+)-Mannose	2.39533e+08	2.48017e+08	1.67423e+08	188295250	1.59192e+08	4.77303e+08	2.14847e+08	2.29762e+08	2.02716e+08
neg_54	(15Z)-9,12,13-Trihydroxy-15-octadecenoic acid	1.33516e+07	5.36572e+06	4.10709e+06	6.71951e+06	8.7731e+06	1.19684e+07	5.65697e+06	4.77716e+06	6.5865e+06
neg_56	Vanillin	3.75678e+07	2.83343e+07	3.91429e+07	2.98707e+07	2.97672e+07	2.50194e+07	1.8132e+07	3.60122e+07	3.41065e+07
neg_57	2-Isopropylmalic acid	7.88266e+07	7.09581e+07	3.25793e+07	5.90729e+07	5.51362e+07	3.12886e+07	4.12305e+07	4.34481e+07	5.70351e+07
neg_58	N-Acetyl-L-phenylalanine	8.55419e+06	6.71354e+06	3.44335e+06	1.60448e+06	238443	5.43569e+06	248906	3.72012e+06	6.47758e+06
neg_59	Adenine	1.17755e+08	1.06227e+08	5.64499e+07	1.17431e+08	1.0319e+08	9.15168e+07	8.64406e+07	8.72385e+07	1.17113e+08
neg_60	Isocitric acid	1.79105e+08	1.67977e+08	1.58352e+07	2.81071e+08	3.0439e+08	3.02115e+08	3.05563e+08	2.7902e+08	2.81673e+08
neg_61	Urocanic acid	1.4584e+07	2.83642e+07	1.57231e+07	9.08286e+06	1.11797e+07	1.33608e+07	1.41311e+07	1.99848e+07	1.16631e+07
neg_62	娄脕-Linolenic acid	1.79203e+07	1.32151e+07	1.09882e+07	9.59115e+06	1.96846e+07	8.68305e+06	1.12808e+07	1.52368e+07	1.61852e+07
neg_63	Dodecanedioic acid	4.40513e+07	3.42529e+07	1.7422e+08	8.69644e+07	6.13873e+07	4.63038e+07	7.91022e+07	3.87662e+07	6.30159e+07
neg_64	3-Hydroxy-3-(methoxycarbonyl)pentanedioic acid	1.02831e+07	1.38556e+07	2.13606e+07	9.49819e+06	9.31729e+06	1.53536e+07	4.898e+06	9.71575e+06	1.62401e+07
neg_65	Linoleic acid	7.44566e+07	6.11765e+07	5.15161e+07	5.66228e+07	7.73194e+07	6.18539e+07	5.45772e+07	7.67406e+07	6.97151e+07
neg_66	Eugenol	1.07622e+07	4.71625e+06	2.30373e+06	1.00463e+07	1.26984e+07	5.5245e+06	8.20436e+06	6.52627e+06	1.03425e+07
neg_67	3-[2-(娄脗-D-Glucopyranosyloxy)-4-methoxyphenyl]propanoic acid	7.94663e+06	5.05818e+06	2.90088e+06	3.5802e+06	154937	5.51212e+06	2.45891e+06	4.92956e+06	3.58185e+06
neg_68	2,4,6-Trihydroxy-2-(4-hydroxybenzyl)-1-benzofuran-3(2H)-one	4.59305e+07	2.03137e+07	5.9568e+06	5.6593e+06	1.26501e+07	4.22797e+06	1.75097e+07	1.05323e+07	1.55784e+07
neg_69	3-Phenoxybenzoic acid	14749814	1.61075e+07	1.72598e+07	16140413	1.56237e+07	1.71165e+07	1.65e+07	1.82933e+07	1.69478e+07
neg_7	Glyoxylic acid	78481172515	76740866466	37673589409	54790438996	63186469980	64313940466	53614094403	76871980209	28988013684
neg_70	L-Threonic acid	1.73262e+08	1.52641e+08	1.02813e+08	2.5756e+08	2.73398e+08	1.90737e+08	2.48443e+08	4.83742e+06	2.41299e+08
neg_71	Geniposide	6.32888e+06	9.05618e+06	5.85556e+06	9.73188e+06	1.2591e+07	2.07062e+07	6.74471e+06	1.37738e+07	8.73766e+06
neg_72	Asiatic acid	861038	301825	299160	344719	1.73386e+06	6.07696e+06	316470	6.35679e+06	265058
neg_73	Salicylamide	5.54371e+06	5.04257e+06	9.87962e+06	7.17504e+06	6.24603e+06	6.93372e+06	3.3835e+06	8.91849e+06	4.25686e+06
neg_74	Caffeic acid	1.23586e+07	8.7017e+06	372867	8.05542e+06	3.09959e+06	3.29668e+06	3.16563e+06	1.14692e+07	1.17081e+07
neg_75	10-Propoxydecanoic acid	5.06063e+08	3.55515e+08	5.08955e+08	5.91669e+08	4.04353e+08	3.41055e+08	4.76345e+08	3.36481e+08	4.27968e+08
neg_76	Palmitoleic acid	3.38643e+07	3.69476e+07	3.62546e+07	3.42531e+07	3.46377e+07	3.60396e+07	3.19435e+07	3.87162e+07	3.63405e+07
neg_77	(1S,4R,6S)-1,3,3-Trimethyl-2-oxabicyclo[2.2.2]oct-6-yl hexopyranoside	4.21069e+06	5.6824e+06	4.04547e+06	4.15128e+06	4.36022e+06	4.8661e+06	3.84821e+06	5.88286e+06	6.71982e+06
neg_78	2-Oxoglutaric acid	7.85935e+07	9.98018e+07	9.61791e+07	7.72303e+07	6.73182e+07	7.67182e+07	7.64406e+07	7.27416e+07	8.13014e+07
neg_79	DL-娄脗-Leucine	8.01113e+07	7.03967e+07	5.15444e+07	1.75557e+08	2.7228e+08	1.72499e+08	1.135e+08	7.03118e+07	2.79356e+08
neg_8	娄脕,娄脕-Trehalose	8.61376e+08	928865088	5.61345e+08	2081342748	1594161902	1856794994	2003852774	1104252791	4.07725e+08
neg_81	7-Methylxanthine	1.71715e+07	1.88876e+07	2.13254e+07	1.81031e+07	1.71204e+07	1.7814e+07	1.71967e+07	2.38377e+07	1.74329e+07
neg_82	Mesaconic acid	9.36004e+07	7.93328e+07	1.14126e+08	7.67716e+07	6.81849e+07	7.69884e+07	5.58528e+07	6.5e+07	5.54226e+07
neg_83	娄脛-Gluconic acid 娄脛-lactone	5.21883e+07	4.15475e+07	3.49838e+07	3.3489e+07	4.22771e+07	3.50968e+07	3.73712e+07	3.21806e+07	4.94058e+07
neg_85	D-娄脕-Hydroxyglutaric acid	1.05648e+08	8.72801e+07	1.34986e+08	5.47296e+07	5.65582e+07	7.10237e+07	4.87426e+07	7.29716e+07	5.87027e+07
neg_86	2-[3,8-Dihydroxy-8-(hydroxymethyl)-3-methyl-2-oxodecahydro-5-azulenyl]-2-propanyl hexopyranoside	2.50726e+06	1.27983e+06	712117	1.57632e+06	2.04539e+06	1.74671e+06	1.4046e+06	1.41209e+06	1.01487e+06
neg_87	Myristic acid	3.45242e+08	2.98786e+08	3.35818e+08	3.77424e+08	3.24556e+08	3.08644e+08	3.77677e+08	4.48564e+07	3.46046e+08
neg_88	D-(-)-Lyxose	7.36757e+07	6.99485e+07	8.72587e+07	9.2074e+07	7.85227e+07	8.23785e+07	8.91492e+07	7.56853e+07	6.35023e+07
neg_89	Malonic acid	1.11099e+08	7.10367e+07	8.48686e+07	7.35567e+07	6.35862e+07	8.97367e+07	9.16668e+07	119145451	3.95254e+07
neg_90	(-)-Camphanic acid	2.90468e+07	2.20481e+07	2.46948e+07	1.86754e+07	2.32119e+07	1.97269e+07	1.78647e+07	1.6095e+07	2.1283e+07
neg_92	Monobutyl phthalate	2.25345e+07	2.03457e+07	2.25657e+07	2.3885e+07	2.17216e+07	2.08026e+07	2.22575e+07	2.01906e+07	1.89237e+07
neg_93	2,2'-Methylenebis(4-methyl-6-tert-butylphenol)	212397	190121	164613	188039	186437	168607	187976	178470	185758
neg_94	trans-Aconitic acid	1.15213e+08	153769673	6.93179e+07	4.98076e+07	5.28254e+07	6.50397e+07	3.84743e+07	7.37546e+07	7.81765e+07
neg_95	12-Hydroxydodecanoic acid	6.76184e+08	4.10888e+08	5.81732e+08	6.57427e+08	510423207	5.3113e+08	6.29903e+08	4.48937e+08	5.6682e+08
neg_96	Methyl (1S,4aR,6S,7R,7aS)-1-(娄脗-D-glucopyranosyloxy)-4a,7-dihydroxy-6-{[(2E)-3-(4-hydroxyphenyl)-2-propenoyl]oxy}-7-methyl-1,4a,5,6,7,7a-hexahydrocyclopenta[c]pyran-4-carboxylate	2.41758e+06	8.12994e+06	830626	5.60732e+06	2.20226e+07	618674	246038	6.93111e+06	5.46846e+06
neg_98	D-(-)-Fructose	4.7492e+08	1.31345e+08	3.86678e+08	4.0528e+08	2.87958e+08	2.66774e+08	3.41001e+08	5.80508e+08	4.28958e+08
neg_99	Tridecylic acid	3.24836e+08	2.68433e+08	2.96537e+08	3.36492e+08	3.058e+08	2.79956e+08	3.34745e+08	2.7381e+08	2.9202e+08
