# Supplementary material for: Multi-Omics Reveals Protected Cultivation Improves Chinese Plum (Prunus salicina L.) Quality via Light-Regulated Sugar Metabolism
Source: Plants (Basel). 2026 Jan 5;15(1):164. doi: 10.3390/plants15010164 (PMC12788113; doi:10.3390/plants15010164)
Supplement: Supplementary file 1 [file plants-15-00164-s001.zip › File S5 Parameters used in Metabolomics.xlsx]

## Sheet: Sheet1
Metab mode	R^2Y	Q^2
M vs CK	0.99	0.69
R vs CK	0.99	0.63
NEG mode	R^2Y	Q^2
M vs CK	0.993	0.754
R vs CK	0.994	0.614
POS mode	R^2Y	Q^2
M vs CK	1	0.719
R vs CK	0.995	0.65
