# Supplementary material for: Multi-Omics Reveals Protected Cultivation Improves Chinese Plum (Prunus salicina L.) Quality via Light-Regulated Sugar Metabolism
Source: Plants (Basel). 2026 Jan 5;15(1):164. doi: 10.3390/plants15010164 (PMC12788113; doi:10.3390/plants15010164)
Supplement: Supplementary file 1 [file plants-15-00164-s001.zip › File S6 metabolites across all samples.xlsx]

## Sheet: Appendix 5
#ID	name	M1	M2	M3	R1	R2	R3	CK1	CK2	CK3	CKM_vs_BM_log2FC	CKM_vs_BM_Pvalue	CKM_vs_BM_VIP	CKM_vs_BM_(FC_1_Pvalue_0.05_VIP_1)_regulated	CKM_vs_AM_log2FC	CKM_vs_AM_Pvalue	CKM_vs_AM_VIP	CKM_vs_AM_(FC_1_Pvalue_0.05_VIP_1)_regulated	Mass Error (ppm)	Formula	m/z	Retention time (min)	KEGG_annotation	KEGG_pathway_annotation	LM_ID(lipidmaps)	CATEGORY(lipidmaps)	MAIN_CLASS(lipidmaps)	SUB_CLASS	HMDB_ID	CAS	kingdom(HMDB)	super_class(HMDB)	HMDB_taxonomy	sub_class(HMDB)
neg_10	Gluconic acid	1.72881e+08	149817453.075488	146429082.869632	164548026.809576	151564136.387979	156057615.955074	231704886.325098	118154525.411557	13348303.4376077	0.318606473134859	0.445433325981111	0.763512533124909	unchanged	0.279097220170903	0.529297524504569	0.575652791426391	unchanged	1.9	C6 H12 O7	196.058	0.606	--	--	--	--	--	--	HMDB0000625	526-95-4	Organic compounds	Organic oxygen compounds	Organooxygen compounds	Carbohydrates and carbohydrate conjugates
neg_100	2-(8-Hydroxy-4a,8-dimethyldecahydro-2-naphthalenyl)acrylic acid	105568742.14164	105211853.993625	107196050.208119	110687556.348903	103159258.065039	99594216.3127085	107982083.518146	103758967.607624	98568854.4019754	-0.000217862	0.995963900130804	0.158919370128775	unchanged	0.0167526851535268	0.593164549961056	0.478987142241952	unchanged	-71419.9	C15 H24 O3	252.173	8.601	--	--	--	--	--	--	--	--	--	--	--	--
neg_101	1,9b-Dihydroxy-6,6,9a-trimethyl-5,5a,6,7,8,9,9a,9b-octahydronaphtho[1,2-c]furan-3(1H)-one	2591395.37106782	2093820.52808065	3058839.23785477	883852.501959439	1003044.92237748	1371422.21191892	799082.066465278	1339067.81274042	499192.299494017	0.115615273126864	0.780022120062652	0.284663020387262	unchanged	1.71050386262331	0.000135301609409704	2.29352695009944	up	1.77	C15 H22 O4	266.152	3.782	--	--	--	--	--	--	--	--	--	--	--	--
neg_102	2-Furoic acid	54571033.5444441	65167898.9935873	43051660.2907353	64976522.0952502	38903282.1157753	76004511.1618034	38784266.0221298	182634768.23337	57477704.4780042	-0.686959	0.550327230290359	0.671427701592104	unchanged	-0.728308	0.520763551894274	0.546501505034427	unchanged	1.96	C5 H4 O3	112.016	0.762	C01546	Metabolic pathways(ko01100)	--	--	--	--	HMDB0000617	88-14-2	Organic compounds	Organoheterocyclic compounds	Furans	Furoic acid and derivatives
neg_103	Mussaenosidic acid	24041155.3796056	8844140.44965616	7298105.59756355	9251429.01408131	7231630.1084602	7482170.37141681	394448.354892979	8069296.42569586	8095306.81162091	0.564441150960566	0.406516	0.749504284119482	unchanged	1.38672206306095	0.0453982419168354	1.63803803080612	up	2.02	C16 H24 O10	376.137	2.539	--	--	--	--	--	--	--	--	--	--	--	--
neg_104	(+/-)12(13)-DiHOME	9170252.70098327	7346719.83208491	8572032.21145427	9815387.16071597	9486848.01223876	8081223.46715746	10367447.9483671	7861276.96244851	8265516.96663533	0.00426395867499961	0.970448870660725	0.0619615221706629	unchanged	-0.0199573	0.856392700756921	0.103405183484589	unchanged	2.31	C18 H34 O4	314.246	7.095	--	--	--	--	--	--	--	--	--	--	--	--
neg_105	Tretinoin	4063846.9516303	3313566.04365142	4426405.40541165	4262347.91975082	4197374.34409935	3841070.29913273	4348164.70733202	4204320.08701592	4278006.47431996	-0.0133071	0.796645332741834	0.381302413595493	unchanged	-0.0818532	0.360510824302788	0.72073767585115	unchanged	2.03	C20 H28 O2	300.209	9.219	--	--	--	--	--	--	HMDB0001852	302-79-4	Organic compounds	Lipids and lipid-like molecules	Prenol lipids	Retinoids
neg_106	Sibiricose A3	96614202.4737378	76924636.5143632	76896771.9241479	46519391.1597555	50476076.7918174	102177854.250844	34265329.0351467	35541310.9036683	37901272.1676964	0.734548973316706	0.0950315441546217	1.70654863807193	unchanged	1.07668973688988	0.00150872627477211	2.18201088595398	up	1.88	C19 H26 O13	462.137	0.805	--	--	--	--	--	--	--	--	--	--	--	--
neg_107	Levulinic acid	77329343.9013869	78851671.721605	95529875.7277219	79990238.8609327	68580871.0338332	88250053.1698174	5.05615e+07	6.20252e+07	73057870.2222096	0.302913132360922	0.131281382877438	1.36030672646246	unchanged	0.470279605304287	0.0321509452070409	1.57654119202858	up	2.7	C5 H8 O3	116.047	1.247	--	--	LMFA01060006	Fatty Acyls [FA]	Fatty Acids and Conjugates [FA01]	Oxo fatty acids [FA0106]	HMDB0000720	123-76-2	Organic compounds	Organic acids and derivatives	Keto acids and derivatives	Gamma-keto acids and derivatives
neg_108	3-Hydroxyvaleric acid	64147155.1040215	57970704.0052416	51172046.2777657	54502050.4062055	47075472.8441593	65120406.5962282	51213303.2449424	47781923.0091271	12952724.4368736	0.402368535156755	0.182114516738916	1.33753489900085	unchanged	0.40506195801492	0.16830234232267	1.25753684142061	unchanged	1.91	C5 H10 O3	118.063	0.865	--	--	--	--	--	--	HMDB0000531	10237-77-1	Organic compounds	Lipids and lipid-like molecules	Fatty Acyls	Fatty acids and conjugates
neg_109	Eriocitrin	1249131.74091346	1738646.08779651	710602.316935315	1974885.68565702	723998.475553902	2223248.29126836	172535.149256675	2951227.18372141	1601574.61929127	0.13251102882999	0.809922534694842	0.202265555845892	unchanged	-0.463075	0.486201524929612	0.62614068456285	unchanged	2.23	C27 H32 O15	596.174	3.03	C09732	--	LMPK12140366	Polyketides [PK]	Flavonoids [PK12]	Flavanones [PK1214]	HMDB0005811	13463-28-0	Organic compounds	Benzenoids	Naphthalenes	Phenylnaphthalenes
neg_11	Pyruvic acid	824260845.63073	141294669.525024	843981286.506468	1963964861.68483	108353127.258663	530156117.277803	147199957.458479	1367857218.35191	1877370177.35886	-0.0417246	0.965491246433515	0.203405154216546	unchanged	-0.0521289	0.957069099952494	0.088142351960465	unchanged	1.06	C3 H4 O3	88.016	0.745	C00022	Glycolysis / Gluconeogenesis(ko00010);;Citrate cycle (TCA cycle)(ko00020);;Pentose phosphate pathway(ko00030);;Pentose and glucuronate interconversions(ko00040);;Ascorbate and aldarate metabolism(ko00053);;Alanine, aspartate and glutamate metabolism(ko00250);;Glycine, serine and threonine metabolism(ko00260);;Monobactam biosynthesis(ko00261);;Cysteine and methionine metabolism(ko00270);;Valine, l…	LMFA01060077	Fatty Acyls [FA]	Fatty Acids and Conjugates [FA01]	Oxo fatty acids [FA0106]	HMDB0000243	127-17-3	Organic compounds	Organic acids and derivatives	Keto acids and derivatives	Alpha-keto acids and derivatives
neg_110	3-tert-Butyladipic acid	25109503.7824721	21983791.8229216	29082207.3388318	22211464.2880651	28631569.8555321	26675503.494054	39862868.5350488	17130656.7700389	26711179.4211884	0.209052407530063	0.599630646458702	0.572693785662017	unchanged	0.114864689448051	0.783064015413705	0.307390680266892	unchanged	1.56	C10 H18 O4	202.121	2.498	--	--	--	--	--	--	--	--	--	--	--	--
neg_111	4-(2,7-Dihydroxy-6-methyl-2-heptanyl)-3-hydroxybenzoic acid	407827863.458213	214390030.076266	123288137.622269	134907254.581403	159023719.414935	156584802.918439	103765005.140121	92250502.7280518	125206467.672326	0.217824510531538	0.235893755281388	1.18241226712284	unchanged	1.08925208901171	0.0654019650973896	1.61350395542419	unchanged	1.88	C15 H22 O5	282.147	3.74	--	--	--	--	--	--	--	--	--	--	--	--
neg_112	2,4-Dihydroxy-2,3-bis[(4-hydroxy-3-methoxyphenyl)methyl]butanoic acid	4235617.48014606	2726061.91819536	2854272.50605871	1989784.82785161	2279885.75978995	1806562.68810891	1595306.01212337	2621290.49173957	2486485.16596861	-0.227577	0.295497761800654	1.04261548712867	unchanged	0.586843781299133	0.0167971490122611	1.8142752402789	up	-45926.4	C20 H24 O8	392.147	4.67	--	--	--	--	--	--	--	--	--	--	--	--
neg_114	2-(Methylsulfonyl)-3-(pyrazin-2-ylamino)acrylonitrile	8280733.75352823	8988585.68656155	9275158.66847917	9117157.71697183	7409106.68350085	8461251.17084008	9877731.39456628	10813739.7234403	8779234.36297688	-0.347012	0.01507862318574	2.16844778770995	down	-0.219973	0.0642974270847358	1.57242584588535	unchanged	-2.92	C8 H8 N4 O2 S	224.037	9.683	--	--	--	--	--	--	--	--	--	--	--	--
neg_115	3-Hydroxy-3-methylglutaric acid	172344261.918486	125536105.557876	65439154.7124539	165005292.259255	150098807.399028	129105275.456232	157846332.809437	129549375.540183	156044847.335052	-0.0724913	0.46243260263155	0.852300169874101	unchanged	-0.194381	0.431113931528239	0.72221110454037	unchanged	1.33	C6 H10 O5	162.053	1.202	--	--	--	--	--	--	HMDB0000355	503-49-1	Organic compounds	Lipids and lipid-like molecules	Fatty Acyls	Fatty acids and conjugates
neg_116	2-Methyl-3-hydroxybutyric acid	10332577.4314431	8413644.84681107	4823148.52125239	20057456.7656638	20120850.7309873	10496956.876579	17539847.9442676	7014038.51417988	11097215.8755893	0.269611516000887	0.353215059340497	0.864609018863527	unchanged	-0.139252	0.791552187324399	0.307557608453027	unchanged	1.95	C5 H10 O3	118.063	0.796	--	--	LMFA01050391	Fatty Acyls [FA]	Fatty Acids and Conjugates [FA01]	Hydroxy fatty acids [FA0105]	HMDB0000354	473-86-9	Organic compounds	Lipids and lipid-like molecules	Fatty Acyls	Fatty acids and conjugates
neg_117	8-[(4-Fluorophenyl)amino]-3,5a,10-trimethyl-3a,4,5,5a,6,10,10a,10b-octahydrofuro[3',2':7,8]naphtho[2,3-d][1,3]thiazol-2(3H)-one	33262318.1146483	15625129.1586662	24652564.5379888	118168555.119007	22635763.8905375	149372370.612949	17556438.4098521	32945460.2902573	61729582.1193301	-0.0820354	0.943946872853544	0.137412554436332	unchanged	-1.65049	0.297049703982947	0.957358243592581	unchanged	-8.27	C22 H25 F N2 O2 S	400.162	1.327	--	--	--	--	--	--	--	--	--	--	--	--
neg_118	Bisphenol A	182572.514549847	160850.546907717	159864.628076426	192541.249617321	175291.655545089	169220.369343127	179782.855014908	160564.339169166	165651.581334298	0.0757975344489863	0.167393559205596	1.17380089753127	unchanged	0.0181722112368671	0.772515508154482	0.273657749452402	unchanged	2.27	C15 H16 O2	228.115	5.393	C13624	Metabolic pathways(ko01100)	--	--	--	--	HMDB0032133	1980-05-07	Organic compounds	Benzenoids	Benzene and substituted derivatives	Diphenylmethanes
neg_119	2,6-di-tert-Butylphenol	4931742.22421541	4226422.00079641	4925901.07509044	4049345.94027723	4282694.66542144	3937259.7335565	3496788.61438557	5327592.70703879	4216104.13559995	-0.195204	0.201415397504402	1.24108237493684	unchanged	-0.0133148	0.932610053636498	0.0398982384506408	unchanged	1.87	C14 H22 O	206.167	8.97	--	--	--	--	--	--	--	--	--	--	--	--
neg_12	L-Phenylalanine	40670726.7314867	19642449.9367328	9358719.51046479	44036240.4538879	43982173.3492991	37709792.610502	22612342.7874657	20300442.0763448	43047597.8923882	0.626387566424903	0.300743743270623	1.04781067542859	unchanged	0.305226583100382	0.767814254299845	0.167518848950536	unchanged	2.01	C9 H11 N O2	165.079	1.53	C00079	Phenylalanine metabolism(ko00360);;Phenylalanine, tyrosine and tryptophan biosynthesis(ko00400);;Cyanoamino acid metabolism(ko00460);;D-Amino acid metabolism(ko00470);;Phenylpropanoid biosynthesis(ko00940);;Tropane, piperidine and pyridine alkaloid biosynthesis(ko00960);;Glucosinolate biosynthesis(ko00966);;Aminoacyl-tRNA biosynthesis(ko00970);;Biosynthesis of various alkaloids(ko00996);;Biosynth…	--	--	--	--	HMDB0000159	63-91-2	Organic compounds	Organic acids and derivatives	Carboxylic acids and derivatives	Amino acids, peptides, and analogues
neg_120	Esculin	7440156.58139312	5233551.29282067	3893466.09722795	5343836.17280769	7790174.76229108	3951128.2049654	1594374.94436449	7806890.04224676	4179056.63816144	-0.0902661	0.852250553778278	0.200045056603079	unchanged	-0.0808492	0.862505203852865	0.0807449073377673	unchanged	1.85	C15 H16 O9	340.079	3.057	C09264	--	--	--	--	--	HMDB0030820	531-75-9	Organic compounds	Phenylpropanoids and polyketides	Coumarins and derivatives	Coumarin glycosides
neg_121	2,2',4,4'-Tetrahydroxybenzophenone	8649747.95170978	10119212.3311994	24222419.7791509	10410931.6847985	13409121.6650837	11785940.0090985	39207094.2179796	25044587.9776113	7691240.74689083	-0.709862	0.564951593590475	0.507050236746323	unchanged	-1.22713	0.384172726916776	0.734562071502249	unchanged	-243944	C13 H10 O5	246.053	0.525	--	--	--	--	--	--	HMDB0244537	--	Organic compounds	Benzenoids	Benzene and substituted derivatives	Benzophenones
neg_122	Dactylorhin E	7800957.24645164	2296275.94116621	435019.57397481	1014613.03480529	941344.042179139	903760.931394601	521808.058904596	876491.931955869	919742.641769972	-0.531025	0.494877582492751	0.670530150344803	unchanged	0.987515545584845	0.328996211724522	0.865398528028182	unchanged	2.55	C27 H40 O16	620.232	2.698	--	--	--	--	--	--	--	--	--	--	--	--
neg_123	Rutarin	2370554.82853388	3707600.64300187	4867356.07470311	3233931.20382664	3220208.00098157	3763946.83299607	1657585.30309095	3628630.33889861	936026.131030046	1.06912090787981	0.0746262859589625	1.58810825351288	unchanged	0.834951112491567	0.23179470385301	0.996096855507135	unchanged	-2.97	C20 H24 O10	424.137	3.193	C09309	--	--	--	--	--	HMDB0030884	20320-81-4	Organic compounds	Phenylpropanoids and polyketides	Coumarins and derivatives	Coumarin glycosides
neg_124	Methyl 19-methyl-2-oxoformosanan-16-carboxylate	8551818.93034096	5631018.45331823	3129777.35342347	6173389.45061461	3982982.2047101	5272186.31363221	1570368.92710054	7054179.31342153	5854730.37421997	0.317262574347585	0.578973901157291	0.557810519949745	unchanged	0.143350669289257	0.790506692433822	0.161188995896216	unchanged	-12.56	C21 H24 N2 O4	368.174	2.897	--	--	--	--	--	--	--	--	--	--	--	--
neg_125	2,2-Dimethyl-3-hydroxy-3-(p-tolyl)propionic acid	11681335.4049081	3767143.15309774	2883565.57589295	2018001.21263227	1808743.7638424	1579777.73825028	2114383.36153098	1233807.81862333	2843778.66092309	-0.243113	0.41367694094472	0.906359495806525	unchanged	1.61292081828823	0.0896967461732363	1.52099635325116	unchanged	2.01	C12 H16 O3	208.11	4.075	--	--	--	--	--	--	--	--	--	--	--	--
neg_126	N-(4-Chlorobenzoyl)-β-alanine	13440589.1895279	9705927.07508251	11949731.7634838	11188936.0789636	7943432.09592716	11277761.5088095	7542035.54054314	12714191.0886839	9299559.50672646	-0.11662	0.530839864111432	0.701379245782897	unchanged	0.0889035373429235	0.611142407523287	0.525587905237595	unchanged	1.85	C10 H10 Cl N O3	227.035	2.142	--	--	--	--	--	--	--	--	--	--	--	--
neg_127	1-Dodecanesulfonic acid	7879226.95133137	6143692.36567219	3747261.24868642	4307168.6358766	6202666.23401733	4410689.82777928	2339385.02700141	4382791.64386577	3510053.22157406	0.443653970802981	0.302866728712477	1.03773829343074	unchanged	0.703070218626869	0.149249971577773	1.28520975198254	unchanged	-10.87	C12 H26 O3 S	250.16	4.966	--	--	--	--	--	--	HMDB0243865	--	Organic compounds	Organic acids and derivatives	Organic sulfonic acids and derivatives	Organosulfonic acids and derivatives
neg_128	1-O-{[(3aS,6Z,10E,11aR)-10-Methyl-3-methylene-2-oxo-2,3,3a,4,5,8,9,11a-octahydrocyclodeca[b]furan-6-yl]carbonyl}-β-D-glucopyranose	186568312.408468	76772433.3271948	6.28679e+07	84206069.1466854	103335310.587187	64571867.8878432	71382558.5986112	94961518.1619938	95474595.6982134	-0.0190958	0.923576920072232	0.0713702226609414	unchanged	0.489336899593884	0.368037565704082	0.790314931080385	unchanged	108461	C21 H28 O9	424.173	4.267	--	--	--	--	--	--	--	--	--	--	--	--
neg_129	L-Anserine	14448637.1607069	8199640.72166794	29710578.2153008	36945578.458132	11177871.8036532	76552865.1193658	8075963.62033319	13342042.8444969	17146413.2691306	0.544669226069707	0.648505455135019	0.433498593236287	unchanged	-0.517488	0.596439778337258	0.468272473746625	unchanged	-3.72	C10 H16 N4 O3	240.122	1.117	--	--	--	--	--	--	HMDB0000194	584-85-0	Organic compounds	Organic acids and derivatives	Peptidomimetics	Hybrid peptides
neg_13	DL-Lactic Acid	175319712.179263	188384991.129161	154420749.021755	164038524.377064	187022531.929674	203228084.33789	167705412.546596	159437621.229943	206396402.780443	0.147908440254589	0.331343390325338	1.02518088532872	unchanged	0.101508651940605	0.47276369867457	0.565909025597468	unchanged	1.86	C3 H6 O3	90.0317	0.607	--	--	--	--	--	--	--	--	--	--	--	--
neg_130	Adipic acid	12146771.4702814	8341266.86010062	10920116.475695	12019871.7922207	13413321.025361	9283282.51442678	10714643.5494072	11871116.1095363	9412769.05183131	-0.115984	0.710333029758247	0.481118696117912	unchanged	0.199708006604676	0.209693569823408	1.19759909836949	unchanged	2.04	C6 H10 O4	146.058	0.885	C06104	Metabolic pathways(ko01100)	LMFA01170048	Fatty Acyls [FA]	Fatty Acids and Conjugates [FA01]	Dicarboxylic acids [FA0117]	HMDB0000448	124-04-9	Organic compounds	Lipids and lipid-like molecules	Fatty Acyls	Fatty acids and conjugates
neg_131	(+/-)9,10-dihydroxy-12Z-octadecenoic acid	10498562.2181201	7346850.89610287	5554999.93119033	7574858.91995392	12751079.3955462	8508181.0546101	6930013.25780491	9341585.63226808	9968001.11846629	0.00448932318955606	0.993137874805432	0.0083089305598973	unchanged	-0.0459177	0.912234398885096	0.0864326087228131	unchanged	2.25	C18 H34 O4	314.246	10.084	--	--	--	--	--	--	--	--	--	--	--	--
neg_132	(3R,6R)-6-{[4-(2-Hydroxyethyl)-1H-1,2,3-triazol-1-yl]methyl}-N-(3-pyridinylmethyl)quinuclidine-3-carboxamide	4.85514e+06	1966652.90895093	1433723.82027073	2372109.28871604	2265285.30215774	2418411.82084378	668539.926229798	937842.470364634	1614490.92293252	0.770403380978172	0.0320630243370641	1.9822	up	1.58436729564878	0.149403753764504	1.22211932158995	unchanged	97169.6	C19 H26 N6 O2	370.212	3.117	--	--	--	--	--	--	--	--	--	--	--	--
neg_133	Lariciresinol 4-O-glucoside	156772.597602302	484850.648540519	125660.03330073	2433650.5978052	1225161.74802877	2572627.34250711	121535.678919892	1791987.0331748	671539.073381816	1.37907608836496	0.0170118164603338	2.01298284435873	up	-1.93474	0.151924684526571	1.26675374026551	unchanged	6.35	C26 H34 O11	522.21	3.317	--	--	--	--	--	--	--	--	--	--	--	--
neg_134	3',5'-Dimethoxy-4'-hydroxyacetophenone	7839185.72806849	5150360.5323112	3203178.91097664	3756795.60106804	5776560.72202252	4752476.31962757	2579334.70428867	4292448.41651131	3718874.68322609	0.434427734095785	0.117087452690162	1.56611374558064	unchanged	0.322311401415159	0.374136047031829	0.828222347002032	unchanged	2.37	C10 H12 O4	196.074	2.438	--	--	--	--	--	--	--	--	--	--	--	--
neg_135	N-(2-Furylmethyl)-3-[(2S,5aS,8aR)-1-methyl-5-oxodecahydropyrrolo[3,2-E][1,4]diazepin-2-yl]propanamide	2428995.85111436	1991655.60494214	4001021.23769502	2623449.18738653	3511337.4807363	3782345.84034066	1507455.64286186	5311803.24710043	3766162.51300656	0.243254032867822	0.530753721384762	0.690141527645585	unchanged	0.0266046473409628	0.949954979871058	0.0986933363728261	unchanged	143682	C16 H24 N4 O3	320.185	3.119	--	--	--	--	--	--	--	--	--	--	--	--
neg_137	N-({(2R,4S,5R)-5-[3-(3,4-Dimethoxyphenyl)-1-methyl-1H-pyrazol-5-yl]-1-azabicyclo[2.2.2]oct-2-yl}methyl)-2,2-dimethylpropanamide	7827026.04281937	3478454.86260509	8225169.98087787	6161543.32393208	15915801.141949	6561126.79952016	7453519.05662853	9448747.28078414	5921489.14161169	0.229999979170396	0.702740848720422	0.427607662575429	unchanged	0.286369352422199	0.435952036273225	0.741723586637143	unchanged	104507	C25 H36 N4 O3	440.279	7.713	--	--	--	--	--	--	--	--	--	--	--	--
neg_138	Ethylmalonic acid	52188303.0582885	41547525.846473	34983756.8054135	33489021.3872976	42277092.6484502	30076020.8826735	31754389.0193981	32180592.0244229	49405764.144353	-0.0977589	0.661617877657941	0.355836601250369	unchanged	0.14317974736797	0.523928838126769	0.586732351266034	unchanged	2.44	C5 H8 O4	132.042	1.058	--	--	LMFA01170105	Fatty Acyls [FA]	Fatty Acids and Conjugates [FA01]	Dicarboxylic acids [FA0117]	HMDB0000622	601-75-2	Organic compounds	Lipids and lipid-like molecules	Fatty Acyls	Fatty acids and conjugates
neg_139	(2E)-3-(4-Acetoxy-2,3-dihydroxy-2,5,5,8a-tetramethyldecahydro-1-naphthalenyl)acrylic acid	9809965.69190086	7447690.68519257	15447897.9292859	10755269.3509586	9231243.39135478	7557788.37832831	12978034.572932	14712032.5795686	12862057.1624871	-0.508348	0.0765032474040268	1.73305135212178	unchanged	-0.362222	0.293584756700828	0.835986959432151	unchanged	11.61	C19 H30 O6	354.204	7.128	--	--	--	--	--	--	--	--	--	--	--	--
neg_140	2-(1,3-Benzodioxol-5-yl)-4,5,6,7-tetramethyl-1H-benzimidazole	22400338.2786032	12166983.9067055	12368428.0988375	11824849.2742881	10667796.8881035	15425913.9598776	8188064.06898764	11741389.9201743	10581438.4462916	0.595167025918452	0.0493445102094174	1.80560558617162	up	1.01889260310767	0.0294339780881627	1.71545851380185	up	-16.34	C18 H18 N2 O2	294.137	0.98	--	--	--	--	--	--	--	--	--	--	--	--
neg_141	8-Hydroxy-6-methoxy-2-oxo-2H-chromen-7-yl β-D-glucopyranoside	28467910.9743184	22254508.2890297	7835906.48734167	19971742.359443	11954112.386533	2224308.60197232	19699318.9787697	23516236.0385184	28158172.040775	-1.04388	0.0108218559284225	2.22574235043473	down	-0.588988	0.140999043824342	1.22504756912765	unchanged	-499999	C16 H18 O10	370.09	0.797	--	--	--	--	--	--	--	--	--	--	--	--
neg_142	N-Benzyl-5-methoxy-1H-indole-2-carboxamide	23066666.5788025	12674492.1980455	11470248.0059239	13309789.3363137	13480467.2280729	12311202.274114	11529854.1010831	11460108.2343212	11660520.8238554	0.0194502165055868	0.804566560099171	0.21907637835758	unchanged	0.44099192440686	0.342596549576615	0.818674230189011	unchanged	-17.12	C17 H16 N2 O2	280.121	0.779	--	--	--	--	--	--	--	--	--	--	--	--
neg_143	Sulfuric acid	4098856595.80403	578098760.816294	3569686703.18614	4856470922.98375	2931340337.91741	2968763872.73258	3488466592.1965	3577201520.02877	2623852150.93274	0.667327765672171	0.332056007136657	0.959048413986002	unchanged	0.910959498529376	0.251478006597749	1.07146511816492	unchanged	1.57	H2 O4 S	97.9674	0.474	C00059	Purine metabolism(ko00230);;Monobactam biosynthesis(ko00261);;Cysteine and methionine metabolism(ko00270);;Sulfur metabolism(ko00920);;Metabolic pathways(ko01100);;Biosynthesis of secondary metabolites(ko01110);;ABC transporters(ko02010)	--	--	--	--	HMDB0001448	14808-79-8	Inorganic compounds	Homogeneous non-metal compounds	Non-metal oxoanionic compounds	Non-metal sulfates
neg_144	IS-2-Chloro-L-phenylalanine	2997995273.76742	2842678381.22318	2618802389.76306	3311543212.92981	4071079742.82439	2968553096.05428	3607011527.2529	2741265613.7371	2862123150.23208	0.162830264244287	0.18562535148049	1.28805294566932	unchanged	-0.0328302	0.72673344966273	0.292048682305567	unchanged	1.26	C9 H10 Cl N O2	199.04	2.47	--	--	--	--	--	--	--	--	--	--	--	--
neg_146	A-D-Mannopyranosyl-(1->2)-a-D-glucopyran	63031511.3489752	13964570.2399511	31009452.6180793	100917657.889122	89821137.1836435	61588795.4179306	48029892.3417517	59236602.7645791	77822025.6658406	0.273860305038223	0.683108135662452	0.30348278747369	unchanged	-0.467221	0.450206717330498	0.617612090152077	unchanged	1.85	C15 H26 O14	430.132	0.723	--	--	--	--	--	--	--	--	--	--	--	--
neg_148	Campechic acid A	181502.136556957	158897.13390534	165802.667640087	184983.364896681	178596.608401423	170493.066084553	179091.489446673	184419.116217907	182702.354964089	0.00866797224586811	0.826473693213345	0.123401470977298	unchanged	-0.0269853	0.749623170884129	0.305988907512893	unchanged	-2.83	C40 H70 O8	678.507	4.394	--	--	--	--	--	--	--	--	--	--	--	--
neg_149	Cyclo-(L-Ile-L-Leu-L-Leu-L-Leu-L-Leu)	205165.581264679	174846.228605402	170608.273822889	200617.748073877	184488.915919222	171389.879575176	174940.094595928	171731.966256512	170675.009463473	0.109165092415049	0.0505103188713531	1.7759631430042	unchanged	0.143869087518952	0.150112152327254	1.27321524529566	unchanged	1.47	C30 H55 N5 O5	565.42	4.174	--	--	--	--	--	--	--	--	--	--	--	--
neg_15	α-D-Mannose 1-phosphate	62194393.8505113	57364017.897026	73428812.0903107	63463891.6809707	76323603.1114022	78458917.4071158	43942284.7771081	64424060.5704167	48508791.8693592	0.764345241128267	0.476382512834801	0.78412076533332	unchanged	-0.61794	0.575365959200215	0.473521063555933	unchanged	-138354	C6 H13 O9 P	260.03	0.515	C00636	Fructose and mannose metabolism(ko00051);;Amino sugar and nucleotide sugar metabolism(ko00520);;Metabolic pathways(ko01100);;Biosynthesis of secondary metabolites(ko01110);;Biosynthesis of cofactors(ko01240);;Biosynthesis of nucleotide sugars(ko01250)	--	--	--	--	HMDB0006330	15978-07-1	Organic compounds	Organic oxygen compounds	Organooxygen compounds	Carbohydrates and carbohydrate conjugates
neg_150	6-Hydroxy-3-methyl-9-(beta-D-ribofuranosyl)-3,9-dihydro-2H-purin-2-one	2.37018e+07	47362632.2354048	7658575.63330709	12504459.3490987	6613522.83723199	13134655.3356514	7256901.33292493	11481870.585074	7880091.54904293	0.486342086692732	0.291894162789642	1.06602730347181	unchanged	1.04214401965118	0.158225913006187	1.13917119447626	unchanged	-2.58	C11 H14 N4 O6	298.091	0.617	--	--	--	--	--	--	--	--	--	--	--	--
neg_151	Glycolic acid	9557908.67632238	1.04933e+07	14048499.5462433	11231272.025272	11594475.3449024	12221965.5835315	26388417.1347696	9441619.64490834	17193321.1294941	0.110211257235265	0.849932038679936	0.255894709708253	unchanged	-0.456009	0.37047423886062	0.73646858268468	unchanged	2.52	C2 H4 O3	76.016	0.604	C00160	Glyoxylate and dicarboxylate metabolism(ko00630);;Metabolic pathways(ko01100);;Biosynthesis of secondary metabolites(ko01110);;Carbon metabolism(ko01200)	--	--	--	--	HMDB0000115	79-14-1	Organic compounds	Organic acids and derivatives	Hydroxy acids and derivatives	Alpha hydroxy acids and derivatives
neg_152	Fumarate dianion	115213420.293529	153769672.984722	69317949.1565605	49807624.1935504	5.28254e+07	65039658.6177321	38474300.7567337	73754564.5730274	78176483.0517737	-0.402296	0.539369568601841	0.554062928294651	unchanged	0.0609454615622679	0.916140675278834	0.076273626222261	unchanged	2.98	C4 H2 O4	113.995	0.761	--	--	--	--	--	--	--	--	--	--	--	--
neg_153	Propionic acid	126866300.459954	69788860.646995	46599074.3521388	74472786.3400685	81863177.0430605	48270627.0566231	75221324.1689673	62505845.5641222	33638893.0764371	0.256831950297802	0.318051621140979	0.968060172706921	unchanged	0.396281281414264	0.401906210796427	0.732715694199328	unchanged	2.13	C3 H6 O2	74.0368	0.766	C00163	Propanoate metabolism(ko00640);;Nicotinate and nicotinamide metabolism(ko00760);;Metabolic pathways(ko01100)	LMFA01010003	Fatty Acyls [FA]	Fatty Acids and Conjugates [FA01]	Straight chain fatty acids [FA0101]	HMDB0000237	1979-09-04	Organic compounds	Organic acids and derivatives	Carboxylic acids and derivatives	Carboxylic acids
neg_155	P-DMEA	422704793.430346	452740600.102525	267139651.470804	260990830.140259	343000453.764567	3.53725e+08	315699497.285038	517656867.299915	396865545.003938	-0.357892	0.0501777869659828	1.73948015208627	unchanged	-0.274634	0.22618009515829	1.01372007779242	unchanged	-0.2	C4 H12 N O4 P	169.05	1.027	--	--	--	--	--	--	--	--	--	--	--	--
neg_157	D-(??)-Threose	38417554.9131677	19579062.2804861	39685974.4483813	12042479.8792683	10183273.1451577	9826189.50690941	5297743.2729829	33805381.4674657	4815176.49044145	-0.410209	0.604098312156015	0.578653256387888	unchanged	0.872952408536082	0.279850210725798	1.02189909811631	unchanged	2.57	C4 H8 O4	120.042	0.648	--	--	--	--	--	--	--	--	--	--	--	--
neg_158	2-(Benzoylamino)benzoate	175599348.083446	130886152.972803	149775756.817738	123039156.953104	123339157.506176	117376520.227888	86581292.4333096	211619781.186221	161270608.858257	-0.348022	0.233875212078041	1.20986321493827	unchanged	-0.199625	0.475766503895143	0.550313664285673	unchanged	5.67	C14 H10 N O3	240.066	6.782	--	--	--	--	--	--	HMDB0032175	579-93-1	Organic compounds	Benzenoids	Benzene and substituted derivatives	Benzoic acids and derivatives
neg_159	Conulothiazole C	192524323.293479	183834906.237592	127191783.858256	66777006.6550357	73185836.8866892	72292507.5044336	79778748.2201921	53906271.2987428	75410832.468592	-0.102376	0.60595558766508	0.551251024053013	unchanged	1.36997968853736	0.00372171979240407	2.05720158351093	up	0.42	C25 H33 Cl N2 O S	444.2	3.435	--	--	--	--	--	--	--	--	--	--	--	--
neg_16	Sucrose	398436837.253289	134692045.424172	46082499.3211977	366278967.026792	327603571.975993	265330017.76504	313838553.930382	162574781.233858	434208821.360422	-0.142835	0.637376278443283	0.499120800575704	unchanged	-0.55407	0.37969603155124	0.815588602125359	unchanged	1.56	C12 H22 O11	342.116	1.24	C00089	Galactose metabolism(ko00052);;Starch and sucrose metabolism(ko00500);;Metabolic pathways(ko01100);;Biosynthesis of secondary metabolites(ko01110);;ABC transporters(ko02010)	--	--	--	--	HMDB0000258	57-50-1	Organic compounds	Organic oxygen compounds	Organooxygen compounds	Carbohydrates and carbohydrate conjugates
neg_160	MFCD00006602	31075105.7804512	22708804.9617634	149921914.239302	58038119.0393612	72248111.8502938	95524281.2225012	35833174.3482952	34816037.4333425	35720865.3382364	0.645158635444065	0.0682282532799253	1.81347192146529	unchanged	0.316633719317293	0.710671351222042	0.355986969044828	unchanged	1.85	C7 H14 O6	194.079	0.8	--	--	--	--	--	--	--	--	--	--	--	--
neg_161	Isatin	58898467.9605543	72033127.6217458	86964022.6931625	65741196.5702257	83716370.1051438	56019446.7242908	48208769.1890362	56202251.5691332	65911324.6323951	-0.0729937	0.797174438608995	0.24494693126204	unchanged	0.186839061545193	0.481693326773644	0.60342731930973	unchanged	2.47	C8 H5 N O2	147.032	0.864	C11129	--	--	--	--	--	HMDB0061933	91-56-5	Organic compounds	Organoheterocyclic compounds	Indoles and derivatives	Indolines
neg_162	Decarbamoylgonyautoxin-2	201214069.699701	158368383.281094	36549594.9845255	146824487.169131	157271506.488372	45371102.5279634	157241188.100015	131416537.743687	213991997.218694	-0.864662	0.0766196527913886	1.72860344855757	unchanged	-0.568797	0.2259814483995	1.05113412588545	unchanged	-0.32	C9 H16 N6 O7 S	352.08	0.837	--	--	--	--	--	--	--	--	--	--	--	--
neg_163	Not named	21821473.0545117	50512600.6472363	24169161.493917	23994507.5994253	39140128.202925	32034095.2747178	15757338.6160762	39784562.5068912	32837519.194647	0.255521665806571	0.293591441708649	1.13569292846885	unchanged	-0.0889562	0.822567484053523	0.278002703630496	unchanged	-2.27	C12 H14 N4 O7	326.086	0.606	--	--	--	--	--	--	--	--	--	--	--	--
neg_164	Bilobalide	35985343.2441161	3687649.1334902	3001998.01446814	7275353.89008606	9782806.2153475	2242833.18466792	7276178.23586861	7056893.37987445	12745263.0690707	-1.02542	0.235602445508835	1.22360458087262	unchanged	1.56155632902235	0.332524903746694	0.814701708548889	unchanged	-184055	C15 H18 O8	326.1	3.01	C07605	--	--	--	--	--	HMDB0242203	--	Organic compounds	Lipids and lipid-like molecules	Prenol lipids	Terpene lactones
neg_165	Arabinosylhypoxanthine	105405481.184687	116066133.044369	200570178.404626	30924469.8663396	97802836.1809447	159773583.345362	25540399.8285506	160747078.860924	26043978.6132796	0.275212414121665	0.798525648965603	0.30059543807915	unchanged	0.941666481062561	0.298401963812304	0.902082212287322	unchanged	-3.4	C10 H12 N4 O5	268.081	0.65	--	--	--	--	--	--	HMDB0003040	7013-16-3	Organic compounds	Nucleosides, nucleotides, and analogues	Purine nucleosides	--
neg_166	Palmitic Acid	170347006.547098	160250952.218881	152475422.403978	163162868.483674	163894921.419517	144546559.546909	148534701.507687	216747348.064581	187910878.063066	-0.268844	0.0643906189842554	1.7692112449159	unchanged	-0.175725	0.150594773088527	1.23639562313387	unchanged	1.87	C16 H32 O2	256.24	10.295	C00249	Fatty acid biosynthesis(ko00061);;Fatty acid elongation(ko00062);;Fatty acid degradation(ko00071);;Cutin, suberine and wax biosynthesis(ko00073);;Biosynthesis of unsaturated fatty acids(ko01040);;Metabolic pathways(ko01100);;Fatty acid metabolism(ko01212)	LMFA01010001	Fatty Acyls [FA]	Fatty Acids and Conjugates [FA01]	Straight chain fatty acids [FA0101]	HMDB0000220	1957-10-03	Organic compounds	Lipids and lipid-like molecules	Fatty Acyls	Fatty acids and conjugates
neg_168	Lasiodipline C	101670301.26324	98605138.0902597	93190489.6985956	113257769.800204	138848484.651409	104665905.80464	122069340.965047	96630171.6840952	99782425.9462352	0.152149770361863	0.165711266085557	1.35631491950433	unchanged	-0.027921	0.735329080716481	0.277187825350682	unchanged	-2.37	C7 H10 N2 O3 S	202.041	2.47	--	--	--	--	--	--	--	--	--	--	--	--
neg_169	2-C-methylerythritol 4-phosphate	189539452.99407	189902511.969355	173690114.566025	72126245.0721566	199668069.584789	103800967.361132	109179792.617688	180179193.333886	97436078.2518908	0.0458649970233618	0.893152508899044	0.283105485822735	unchanged	0.154091942576495	0.612948250686239	0.433755817536008	unchanged	2.59	C5 H13 O7 P	216.04	0.656	--	--	--	--	--	--	HMDB0304061	--	Organic compounds	Organic acids and derivatives	Organic phosphoric acids and derivatives	Phosphate esters
neg_17	Neochlorogenic acid	2479734465.25541	2106761230.48118	368222457.080308	1178614557.21534	1323662416.93608	474145771.803822	1243629308.04287	1600444625.53837	2360015272.24007	-1.19499	0.022363498954477	2.04707469268365	down	-0.53717	0.262471050231198	0.967132449375837	unchanged	1.15	C16 H18 O9	354.095	0.863	C17147	--	--	--	--	--	HMDB0240477	--	Organic compounds	Organic oxygen compounds	Organooxygen compounds	Alcohols and polyols
neg_171	13,14-Dihydro-5-methoxy-13-methyl[1,3]benzodioxolo[5,6-c]-1,3-dioxolo[4,5-i]phenanthridin-7-ol	75471602.3439061	78340525.8204353	56933654.947953	58551232.7097902	62383982.7591672	62539538.6625958	54255079.5164625	78870157.6918552	65022489.8835701	0.0507784572096684	0.804099412199855	0.348065036909685	unchanged	0.14782275811297	0.463894049644447	0.677145234381946	unchanged	-4.08	C21 H17 N O6	379.106	2.471	--	--	--	--	--	--	--	--	--	--	--	--
neg_172	4,5,6,7,8-Pentahydroxy-2-oxooctanoic acid	67970749.8356371	57063609.1574067	23940602.4987163	56511704.5149914	52176925.9460501	53876054.1038108	47554725.7011758	35738627.2049158	37657032.5790466	1.13706649195208	0.0347554824997261	1.89519791784677	up	0.701447021515138	0.0997689577235798	1.35502986029317	unchanged	1.87	C8 H14 O8	238.069	0.572	--	--	--	--	--	--	--	--	--	--	--	--
neg_173	Cyclic-(Tyr-Ala-Leu-Ser)	1234163.79121262	56580349.4466998	55176487.6557409	44797868.9391154	43354752.5747525	36841521.606989	34647630.4663718	30068272.1598784	37803232.4709063	0.200522068688853	0.253211002205954	1.0213056824914	unchanged	0.541927658873036	0.320608675492972	0.72538471709124	unchanged	-1.21	C21 H30 N4 O6	434.217	3.403	--	--	--	--	--	--	--	--	--	--	--	--
neg_174	Shikimic acid	53671945.5412263	69225829.7074835	51594881.5857396	57314126.4727469	49715086.3946235	72516516.5568124	34141606.6871742	75578886.0070938	48039047.5194731	0.213130321497541	0.453233019871974	0.727934036129206	unchanged	0.246842700051419	0.35741050786434	0.800501125353927	unchanged	2.13	C7 H10 O5	174.053	0.819	C00493	Phenylalanine, tyrosine and tryptophan biosynthesis(ko00400);;Biosynthesis of various alkaloids(ko00996);;Biosynthesis of various plant secondary metabolites(ko00999);;Metabolic pathways(ko01100);;Biosynthesis of secondary metabolites(ko01110);;Biosynthesis of amino acids(ko01230);;Biosynthesis of cofactors(ko01240)	--	--	--	--	HMDB0003070	138-59-0	Organic compounds	Organic oxygen compounds	Organooxygen compounds	Alcohols and polyols
neg_175	Phaseic acid	118253575.799551	106402250.702412	69630509.0594227	112106086.879738	191530731.304935	106103131.782305	7.39075e+07	64192671.8429423	98982937.9613099	0.502332804631365	0.262207742462576	1.16949373196805	unchanged	0.213408113605676	0.425239683234668	0.623894346238676	unchanged	1.99	C15 H20 O5	280.131	3.536	C09707	Carotenoid biosynthesis(ko00906)	--	--	--	--	HMDB0302844	--	Organic compounds	Lipids and lipid-like molecules	Prenol lipids	Sesquiterpenoids
neg_176	Resorcinomycin B	63987812.9204631	47535749.3648978	38823868.9782602	45689559.4125199	46590921.0085362	45417168.9333004	33769264.1844257	45847772.0679459	44566935.8031991	-0.0782409	0.603623	0.516136977583813	unchanged	-0.0133118	0.953490159624442	0.0714854390942509	unchanged	-2.3	C13 H18 N4 O5	310.128	0.779	--	--	--	--	--	--	--	--	--	--	--	--
neg_178	2-[(1,3-Benzodioxol-5-ylmethyl)amino]-1-(3-nitrophenyl)ethan-1-ol	35698584.6697707	30049098.795677	27381360.4505816	61051531.825051	47074762.0157347	56934502.5289482	61355948.7887799	54428168.4568925	36567540.6006546	-0.0282861	0.968451924208033	0.134384294933014	unchanged	-0.370916	0.545022060261716	0.534252114927642	unchanged	-145553	C16 H16 N2 O5	316.106	0.643	--	--	--	--	--	--	--	--	--	--	--	--
neg_179	Cutinostatin B	99506209.2144433	74288858.1689453	66599429.7467636	66966877.4885334	71004176.7713891	84512735.1764211	32848761.9203469	76654676.3800259	81399950.174483	0.0161636917781236	0.949141615823431	0.146526155295291	unchanged	0.1669290386897	0.503372986552958	0.568858661100312	unchanged	-1.67	C17 H24 N4 O6	380.17	3.089	--	--	--	--	--	--	--	--	--	--	--	--
neg_18	2-(hydroxymethyl)-6-[(E)-4-(1,2,4-trihydroxy-2,6,6-trimethylcyclohexyl)but-3-en-2-yl]oxyoxane-3,4,5-triol	60677009.4335428	56251271.976645	39125845.107921	26702458.9500322	18561533.960542	43354649.3159276	10888022.0680586	32171533.0820791	26893890.1516388	0.105395722336958	0.739035926843291	0.385566441152921	unchanged	0.850771789743828	0.00543075905280719	1.93118784592929	up	2.02	C19 H34 O9	406.22	2.977	--	--	--	--	--	--	--	--	--	--	--	--
neg_180	1-Caffeoyl-beta-D-glucose	49427349.5459248	7363625.58466258	6165008.03154233	10218639.2588105	12330317.544864	4121182.43154958	11938518.0557555	14550316.4961842	16101427.8780178	-1.11693	0.0473296616972548	1.84188058638606	down	1.02256013916666	0.285745603409104	0.949742888375788	unchanged	1.94	C15 H18 O9	342.095	2.635	C10433	--	--	--	--	--	HMDB0036937	14364-08-0	Organic compounds	Phenylpropanoids and polyketides	Cinnamic acids and derivatives	Hydroxycinnamic acids and derivatives
neg_181	Halomadurone A	308703121.077272	156213574.285641	165670028.31396	203102165.717702	42616640.6252401	140702734.72881	184288596.167317	187195877.69945	161992755.726209	-0.563901	0.263898570307288	1.25668685381789	unchanged	0.282753365580548	0.498520918067631	0.659919986896472	unchanged	4.59	C13 H13 Cl3 O2	305.998	0.919	--	--	--	--	--	--	--	--	--	--	--	--
neg_183	Sporminarin B	160729.06540016	140967.63605596	137550.83677943	161745.608826765	148741.934916725	138180.99686985	141043.314364243	136117.069382721	137604.641574471	0.109858100925231	0.0463378768915756	1.79523174275538	up	0.139894947260842	0.148504797552746	1.25938026390528	unchanged	-2.4	C35 H60 O8	608.429	4.176	--	--	--	--	--	--	--	--	--	--	--	--
neg_184	Herbicidin E	2636071.74874198	514481.76817969	404467.404290408	6356711.55639783	2455082.63077672	3212489.84347229	2209654.62145091	652380.922474244	4761173.41625241	1.10269683040108	0.302851213105146	1.02241210688391	unchanged	1.17131070809369	0.5620802322993	0.423694303338479	unchanged	-0.46	C22 H29 N5 O10	523.191	0.85	--	--	--	--	--	--	--	--	--	--	--	--
neg_185	malate dianion	11482413.1179405	11629381.6413606	14890554.6399433	13818519.9131263	20575650.4104159	15431401.7714998	14338054.8102116	11769959.9512635	13342683.8882804	0.166812137600852	0.642975221421712	0.457172763202379	unchanged	0.203978165884918	0.292443905323864	0.948399284330122	unchanged	1.71	C4 H4 O5	132.006	0.761	--	--	--	--	--	--	--	--	--	--	--	--
neg_186	21-Bromooscillatoxin A	34994786.1604699	12102037.4271859	40719426.6051162	53742878.9630218	6537964.12648988	14705529.9773856	17022027.0518916	2502650.01828976	10490181.721715	1.64511936951445	0.186535761630428	1.1727322608587	unchanged	1.35184042983659	0.175196914113886	1.24747636415079	unchanged	-2.91	C31 H45 Br O10	656.22	0.78	--	--	--	--	--	--	--	--	--	--	--	--
neg_187	Sophoraflavanone G	38212369.3503155	32826451.7034626	38231098.7325506	35481905.7239437	38637517.8569348	25829494.6710837	31842447.6033199	22775908.9227408	25485965.8416421	0.349219144895739	0.0463815309216152	1.75025359200093	up	0.656601170329664	0.0120263007468976	1.8871146696558	up	-2.93	C25 H28 O6	424.189	3.402	C18053	--	LMPK12140467	Polyketides [PK]	Flavonoids [PK12]	Flavanones [PK1214]	HMDB0258381	--	Organic compounds	Phenylpropanoids and polyketides	Flavonoids	Flavans
neg_188	2-isopropylmaleic acid	17592579.9286867	42642022.4717405	23096173.1913996	37812492.2636543	41993456.7556806	25149025.9496336	33195800.9623363	28397135.6373154	45163636.2456174	0.101997517521199	0.678043086819278	0.399929677758828	unchanged	-0.22404	0.46174635875918	0.803949983280955	unchanged	1.71	C7 H10 O4	158.058	0.878	--	--	--	--	--	--	HMDB0012241	44976-69-4	Organic compounds	Lipids and lipid-like molecules	Fatty Acyls	Fatty acids and conjugates
neg_189	Methyl vinyl ketone	32650568.771181	27654820.6998619	23341038.0013088	34217474.1907701	11933304.038114	34217026.0201051	23931836.4357632	57248696.9512304	24688122.6546462	-0.482557	0.606837852023448	0.617813066280508	unchanged	-0.14286	0.850455042434294	0.147761090151646	unchanged	2.02	C4 H6 O	70.0419	1.361	C20701	--	--	--	--	--	HMDB0061873	78-94-4	Organic compounds	Organic oxygen compounds	Organooxygen compounds	Carbonyl compounds
neg_19	Fumaric acid	1481775255.80274	1241206718.55021	2349892210.52976	1030261897.4984	370805072.601042	910456460.895522	825704490.142114	890526790.706009	891869901.808339	-0.170282	0.588891963489843	0.560389260796265	unchanged	0.586860200921093	0.102055302452909	1.39927593606272	unchanged	1.69	C4 H4 O4	116.011	0.736	C00122	Citrate cycle (TCA cycle)(ko00020);;Oxidative phosphorylation(ko00190);;Arginine biosynthesis(ko00220);;Alanine, aspartate and glutamate metabolism(ko00250);;Tyrosine metabolism(ko00350);;Phenylalanine metabolism(ko00360);;Pyruvate metabolism(ko00620);;Butanoate metabolism(ko00650);;Nicotinate and nicotinamide metabolism(ko00760);;Metabolic pathways(ko01100);;Biosynthesis of secondary metabolites…	--	--	--	--	HMDB0000134	110-17-8	Organic compounds	Organic acids and derivatives	Carboxylic acids and derivatives	Dicarboxylic acids and derivatives
neg_192	Oleic acid	64105447.5004795	64582248.9920446	61395304.2402152	64392082.5666645	67168514.8925247	60441816.4673483	60077949.8940606	64460973.3843642	61130317.4389291	0.0360631613475112	0.348556509206488	0.881276121165092	unchanged	0.0798628501249314	0.0519949849417614	1.49727036932855	unchanged	1.92	C18 H34 O2	282.256	10.398	C00712	Fatty acid biosynthesis(ko00061);;Cutin, suberine and wax biosynthesis(ko00073);;Biosynthesis of unsaturated fatty acids(ko01040)	LMFA01030002	Fatty Acyls [FA]	Fatty Acids and Conjugates [FA01]	Unsaturated fatty acids [FA0103]	HMDB0000207	112-80-1	Organic compounds	Lipids and lipid-like molecules	Fatty Acyls	Fatty acids and conjugates
neg_193	1-O-vanilloyl-beta-D-glucose	32276188.9014082	18245915.2490209	11362811.5801531	15433045.3958825	13049677.3989621	24128491.8939702	7043122.85295331	21693467.7185096	12418183.169411	0.373164422865065	0.357547770578174	0.916745435422298	unchanged	0.613371044674295	0.201417477226332	1.1445662160998	unchanged	1.89	C14 H18 O9	330.095	0.826	C20470	--	--	--	--	--	HMDB0302470	--	Organic compounds	Phenylpropanoids and polyketides	Tannins	Hydrolyzable tannins
neg_194	Furaneol	31845202.6411209	14447591.0233602	13597113.8310522	16900817.7900795	10972164.3034753	17451405.1201483	9130648.6586727	39393234.9773605	21002796.7272112	-0.743781	0.406662387762223	0.906697140726615	unchanged	0.0517356212871459	0.943968196953209	0.0949592530740332	unchanged	1.62	C6 H8 O3	128.047	0.877	--	--	--	--	--	--	HMDB0040594	--	Organic compounds	Organoheterocyclic compounds	Dihydrofurans	Furanones
neg_195	Cyanocycline C	37452611.1893013	30598917.4944594	59149869.0810909	19533463.7878019	24873869.1187257	24000723.8269157	10615682.2440573	18652878.5592338	10179231.1320473	0.677773084538219	0.116665621088846	1.51574337269364	unchanged	1.83744044152873	0.00182394690695439	2.20134	up	-1.14	C22 H28 N4 O5	428.206	3.411	--	--	--	--	--	--	--	--	--	--	--	--
neg_196	Fusaricate I	45877953.7385271	43199081.9955937	44027948.3213204	45450481.115198	45706754.9698897	37789436.4027157	46710470.5210063	42416355.2039987	39871708.1110384	-0.0368113	0.669703212963464	0.482780869368776	unchanged	0.00173221616035624	0.981783710366103	0.0228456029304445	unchanged	2.03	C14 H21 N O3	251.152	9.091	--	--	--	--	--	--	--	--	--	--	--	--
neg_197	Macrosphelide H	39791380.5630638	19699863.0479903	14475922.9378329	30428610.2162861	38139204.6224344	28304750.6366346	24721168.0841609	26318750.679722	33229941.4278371	0.0521682828435245	0.839928727671064	0.277396313264223	unchanged	-0.2335	0.593246397545155	0.504794671561865	unchanged	2.08	C18 H24 O8	368.147	3.498	--	--	--	--	--	--	--	--	--	--	--	--
neg_199	(-)-(3S)-3-hydroxy-3-methyloxindole	28282903.9399325	29942475.2242907	26659429.0879928	31105823.9600202	39546956.0870608	30824368.8192738	34221319.5502348	28345017.3404671	30686692.6091908	0.159184703944282	0.101563135079018	1.62525442435785	unchanged	-0.0192719	0.804384383109705	0.254310893884243	unchanged	1.93	C9 H9 N O2	163.063	2.47	--	--	--	--	--	--	--	--	--	--	--	--
neg_2	D-(-)-Quinic acid	2993553652.80875	3820994996.61742	2535994765.29913	3396364968.19469	3131835493.02759	3438665247.47234	2382234767.00911	3518260711.04755	2497269934.17222	0.376822674833422	0.108898189909666	1.42910697780852	unchanged	0.207399474140127	0.379486812209959	0.707134360225829	unchanged	93775.6	C7 H12 O6	192.063	0.606	--	--	--	--	--	--	HMDB0003072	77-95-2	Organic compounds	Organic oxygen compounds	Organooxygen compounds	Alcohols and polyols
neg_200	Herqueioxazole	20954085.7625425	11961888.384178	6969678.86343815	19980732.8078649	17258987.1033211	17583390.1860817	15849168.8054125	14881418.3376781	15345571.6695185	0.498711423422741	0.131507018150772	1.52844174433425	unchanged	0.0709507611800811	0.857945967503984	0.135281578544065	unchanged	-4.11	C21 H19 N O6	381.121	2.471	--	--	--	--	--	--	--	--	--	--	--	--
neg_201	Bisabolan-1,10,11-triol	240172429.402345	173078705.656253	193910762.256911	242195493.053176	189911359.70746	189912901.272636	266608506.548092	183925109.742212	206430613.868846	-0.0881909	0.638410204963854	0.617128991296783	unchanged	-0.0550899	0.753003056937451	0.204992019541113	unchanged	1.97	C15 H30 O3	258.219	8.781	--	--	--	--	--	--	--	--	--	--	--	--
neg_202	allophanic acid	108023459.078443	98805003.7557142	90759343.0425315	99462672.099883	95850542.0924496	81746531.7352203	91176055.8019614	89841251.3172467	89991704.4529666	0.08077686320013	0.259490536455566	0.982459609838622	unchanged	0.147390169321247	0.0786753553321054	1.44547015849818	unchanged	1.57	C2 H4 N2 O3	104.022	11.639	C01010	Arginine biosynthesis(ko00220);;Metabolic pathways(ko01100)	--	--	--	--	HMDB0248159	--	Organic compounds	Organic acids and derivatives	Organic carbonic acids and derivatives	Ureas
neg_203	Kaempferol 3- [ 2"',3"',5"'-triacetyl-alpha-L-arabinofuranosyl- (1->6) -glucoside	5470515.26254475	5256116.91534782	778007.97971046	4979748.99781066	13125236.3109709	767621.03463377	4170820.76959728	9662175.94048171	6629884.52885914	-0.517034	0.536167893209839	0.572537170344479	unchanged	-1.87315	0.153832811353989	1.25797146557705	unchanged	0.5	C32 H34 O18	706.175	0.857	--	--	--	--	--	--	--	--	--	--	--	--
neg_205	Daldiniside B	26383352.0945524	11104643.0878741	4463596.93006187	11803884.5215546	17126440.2392615	5764938.43120645	5243590.67137659	11446756.9594928	12857706.7196303	-0.200677	0.656970251176262	0.488446513252065	unchanged	0.126688421219204	0.830675875357837	0.263239255781837	unchanged	2.25	C15 H16 O8	324.085	3.478	--	--	--	--	--	--	--	--	--	--	--	--
neg_206	7a-acetoxy-15-methoxy-10-O-methyl-deacetyldihydrobotrydial	25864101.7012403	20127341.7100569	8417832.60718124	8493776.86488652	12025593.7266344	7940634.99468707	6142962.68118397	6277970.11227292	10313348.4133923	0.0972938218083978	0.722731074562052	0.363620871253039	unchanged	1.17052575783035	0.0303861965241968	1.75544440655485	up	2.21	C19 H32 O7	372.215	4.092	--	--	--	--	--	--	--	--	--	--	--	--
neg_208	Oxalic acid	92843368.9642739	89121193.6286808	102495053.238108	98535515.7053729	8.64816e+07	97547634.8905569	96590355.4517992	109897434.452584	106147167.917318	-0.113554	0.0594873138575898	1.75510329457518	unchanged	-0.160886	0.0725339123870781	1.36746003613226	unchanged	2.45	C2 H2 O4	89.9953	11.737	C00209	Purine metabolism(ko00230);;Glyoxylate and dicarboxylate metabolism(ko00630);;Metabolic pathways(ko01100)	--	--	--	--	HMDB0002329	144-62-7	Organic compounds	Organic acids and derivatives	Carboxylic acids and derivatives	Dicarboxylic acids and derivatives
neg_209	Indole	28282903.9399325	29942475.2242907	26659429.0879928	31105823.9600202	39546956.0870608	30824368.8192738	34221319.5502348	28345017.3404671	30686692.6091908	0.159184703944282	0.101563135079018	1.62525442435785	unchanged	-0.0192719	0.804384383109705	0.254310893884243	unchanged	1.97	C8 H7 N	117.058	2.469	C00463	Tryptophan metabolism(ko00380);;Phenylalanine, tyrosine and tryptophan biosynthesis(ko00400);;Benzoxazinoid biosynthesis(ko00402);;Biosynthesis of various plant secondary metabolites(ko00999);;Metabolic pathways(ko01100);;Biosynthesis of secondary metabolites(ko01110)	--	--	--	--	HMDB0000738	120-72-9	Organic compounds	Organoheterocyclic compounds	Indoles and derivatives	Indoles
neg_210	4-O-methylmelleolide	28696144.2625951	19623059.6086458	27320582.8430597	20724083.1113725	31219717.0843193	21465678.4227881	21936129.5506121	20935225.9317901	20826188.2009981	0.266615613599788	0.124007088008891	1.60115780458141	unchanged	0.183331020782127	0.335731993385729	0.888093726165253	unchanged	2.43	C24 H30 O6	414.204	7.647	--	--	--	--	--	--	HMDB0037039	96627-13-3	Organic compounds	Lipids and lipid-like molecules	Prenol lipids	Sesquiterpenoids
neg_211	Coaristeromycin	4098402.71818688	3071904.88419327	8358840.6538486	3499919.27843836	1485567.3441237	9011686.29453908	4842983.88151901	15359487.8004987	6524223.00700419	-0.517498	0.427010960822169	0.793418604279553	unchanged	-0.544157	0.392750862893483	0.673366979220589	unchanged	-2.6	C11 H14 N4 O4	266.101	0.764	--	--	--	--	--	--	--	--	--	--	--	--
neg_216	Amorphigenol O-vicianoside	18699806.4959522	34693848.4870797	16796144.1387138	35268121.0788539	33229715.7053026	22371768.6410981	13793610.416859	19498639.2319401	31158463.1611735	0.215741234211137	0.50441558514632	0.608413253457395	unchanged	-0.0810852	0.827009344545589	0.337035827173597	unchanged	2.01	C34 H42 O17	722.242	3.401	--	--	LMPK12060006	Polyketides [PK]	Flavonoids [PK12]	Rotenoid flavonoids [PK1206]	--	--	--	--	--	--
neg_217	Marinopyrone C	47804027.3986653	25042799.6768825	16385130.2688709	16353694.3171392	20035547.8339977	16615145.9904646	2039887.36310233	12366833.8969158	14955604.5704553	0.524278308075143	0.120037273274741	1.55823585168788	unchanged	1.3367423311694	0.0502549547306267	1.59750888026255	unchanged	2.55	C14 H20 O4	252.136	2.617	--	--	--	--	--	--	--	--	--	--	--	--
neg_218	1-O-feruloyl-beta-D-glucose	11075628.0234259	3.75923e+06	3366038.68352128	3502861.45723986	3350535.55277941	2969713.05423776	4830249.76844842	5799563.51446087	7122439.81552675	-0.490152	0.157312039300383	1.42532336969018	unchanged	0.687603036767185	0.334240917852694	0.842107581399489	unchanged	1.77	C16 H20 O9	356.111	3.228	C17759	--	--	--	--	--	HMDB0302219	--	Organic compounds	Phenylpropanoids and polyketides	Cinnamic acids and derivatives	Hydroxycinnamic acids and derivatives
neg_219	Fiscalin B	28582420.6064713	19725387.0763488	24583284.6224326	22244879.5776184	29688654.4388833	23297056.270114	23551012.5477154	21194697.9120787	20734990.0970857	0.22638495362571	0.0737774630743205	1.79586434152158	unchanged	0.163717655110635	0.214417675729881	1.16337131228044	unchanged	-1.13	C23 H22 N4 O2	386.174	7.071	--	--	--	--	--	--	--	--	--	--	--	--
neg_22	D-Mannose 6-phosphate	70949059.7652815	89110573.3427735	83331960.6250988	70890097.3923721	83292411.9498265	81511843.6418413	43942284.7771081	71892558.7984513	77843570.3260922	0.715446138648148	0.485163989585139	0.770014234987153	unchanged	-0.765003	0.462815893653174	0.661850659032969	unchanged	2.04	C6 H13 O9 P	260.03	0.54	C00275	Fructose and mannose metabolism(ko00051);;Amino sugar and nucleotide sugar metabolism(ko00520);;Metabolic pathways(ko01100);;Biosynthesis of secondary metabolites(ko01110);;Biosynthesis of cofactors(ko01240);;Biosynthesis of nucleotide sugars(ko01250)	--	--	--	--	HMDB0304312	--	Organic compounds	Organic oxygen compounds	Organooxygen compounds	Carbohydrates and carbohydrate conjugates
neg_220	beta-D-Glucopyranuronic acid	402410.536109872	6880119.13008013	2215006.51956132	4838315.05980584	5240171.43057912	3151178.31438768	4.26904e+06	3843535.54371099	6853478.8107319	1.2186163032958	0.432058826375522	0.829300200526554	unchanged	-0.54172	0.602829267490848	0.456021466799806	unchanged	1.58	C6 H10 O7	194.043	0.492	C08350	--	--	--	--	--	HMDB0010314	29315-53-5	Organic compounds	Organic oxygen compounds	Organooxygen compounds	Carbohydrates and carbohydrate conjugates
neg_221	6,7-Dimethyl-8-ribityllumazine	19667908.9216208	18643379.292543	20883081.1394528	12409768.2176411	13988383.537348	20103270.5262156	8766670.79165242	17811911.0062947	14205586.2047854	0.256598558129085	0.50326102107277	0.69321387433017	unchanged	0.602831378452679	0.0858223603816126	1.3810857952377	unchanged	-1.98	C13 H18 N4 O6	326.123	0.769	--	--	--	--	--	--	HMDB0003826	2535-20-8	Organic compounds	Organoheterocyclic compounds	Pteridines and derivatives	--
neg_222	Ethyl (2R,3S)-3-hydroxy-2-methylbutanoate	161287996.662331	91923049.4851587	120298527.420224	143303224.177998	41769576.6863782	1.12167e+08	151885002.450827	54023938.9472724	121036507.482277	0.10808430158661	0.835556373682356	0.207794606443219	unchanged	0.19967804185392	0.572561330173855	0.588303785442533	unchanged	1.82	C7 H14 O3	146.094	2.482	--	--	--	--	--	--	--	--	--	--	--	--
neg_223	Welwitindolinone B isothiocyanate	1552039.61512747	1403959.57313711	1088731.64529417	4432660.90768605	2269032.40726491	769108.699512455	1800871.1951418	2811528.03482446	8883494.14573664	-0.803209	0.467725118755187	0.834205023718565	unchanged	-1.42953	0.272293226861685	1.02042946267545	unchanged	-0.14	C21 H21 Cl N2 O2 S	400.101	0.834	--	--	--	--	--	--	--	--	--	--	--	--
neg_225	Oxirapentyn I	16254535.2379647	5350436.13105169	3601331.39044056	1974687.9006792	1945154.99470763	1419285.74259933	2214843.38756991	1639920.07817407	3557481.9405906	-0.471275	0.189311303835727	1.36699852784626	unchanged	1.77409478033429	0.0780448204023009	1.58182162894402	unchanged	2.42	C18 H26 O8	370.163	4.64	--	--	--	--	--	--	--	--	--	--	--	--
neg_226	Nocapyrone I	241541813.912628	172485893.670326	158498210.518544	242309200.522423	252835683.132882	144371737.657435	268549254.914086	136755344.469418	126419914.790271	0.191360930830982	0.531981662441469	0.567482799173382	unchanged	0.0905631872010056	0.747913484348237	0.3183959187444	unchanged	2.2	C12 H16 O2	192.115	7.335	--	--	--	--	--	--	--	--	--	--	--	--
neg_227	2R-amino-4S-hydroxy-5-hexynoic acid	9083609.90613278	8135006.67516817	6384332.57951797	2070490.69090461	3236565.93779241	5549932.07530237	2316281.48474455	2137720.50341615	4730977.3118187	-0.138441	0.706709722115096	0.281777682078951	unchanged	0.974119119865103	0.0501787941085645	1.48675031068817	unchanged	2.43	C6 H9 N O3	143.058	0.761	--	--	--	--	--	--	--	--	--	--	--	--
neg_232	Zeatin 7-glucoside	25922949.1409126	19836847.434718	14675737.6097551	7235542.83635786	7036403.56440868	11543641.7079809	5000652.9815444	11263616.2436695	1.162e+07	-0.0345431	0.898082778038993	0.0647610261670404	unchanged	1.0173942280142	0.00637013795421167	1.94807079895758	up	-1.68	C16 H23 N5 O6	381.165	0.993	--	--	--	--	--	--	--	--	--	--	--	--
neg_234	Sterhirsutin F	12562982.4736145	3139941.50575607	3356367.15489782	14275510.4713562	13333050.0644379	1.41578e+07	21052323.6512161	4908870.48485603	11546895.8777063	0.37079030927954	0.357037703863983	0.948382444758182	unchanged	-0.546091	0.45377966417489	0.656032184498848	unchanged	0.96	C30 H33 Cl O6	524.197	0.655	--	--	--	--	--	--	--	--	--	--	--	--
neg_235	4-Hydroxy-5-methylfuran-3(2H)-one	282979992.608566	240428477.33315	30602993.4829508	274509212.544495	130059009.834044	271490695.048802	212482866.360175	418958624.448156	43822360.9079826	-0.0573421	0.933581298280078	0.175375820923149	unchanged	-0.117511	0.872902259643367	0.116047446149421	unchanged	2.28	C5 H6 O3	114.032	1.209	--	--	--	--	--	--	HMDB0031859	19322-27-1	Organic compounds	Organoheterocyclic compounds	Dihydrofurans	Furanones
neg_236	DEHYDROASCORBIC ACID	19939665.7691264	15926529.0087078	12286593.9659035	18334013.5364816	14369536.9306135	19979510.3936069	27796349.8385262	17025125.6971973	21671754.4435232	-0.296873	0.280953380565279	1.13388282501265	unchanged	-0.18115	0.569495193031428	0.536630543914066	unchanged	2.62	C6 H6 O6	174.016	1.058	C05422	Ascorbate and aldarate metabolism(ko00053);;Glutathione metabolism(ko00480);;Metabolic pathways(ko01100)	--	--	--	--	HMDB0001264	490-83-5	Organic compounds	Organoheterocyclic compounds	Lactones	Gamma butyrolactones
neg_239	Sorbic acid	1348401.52693426	1517355.17320489	1517700.00778831	7033959.77692431	1294530.8778835	1355980.78693877	913318.326945892	2294330.45417824	728416.279330256	0.959829382868884	0.380949934838467	0.693045641061776	unchanged	0.0649647051062615	0.862392625922526	0.204292171141577	unchanged	2.1	C6 H8 O2	112.052	0.796	--	--	LMFA01030100	Fatty Acyls [FA]	Fatty Acids and Conjugates [FA01]	Unsaturated fatty acids [FA0103]	HMDB0256823	--	Organic compounds	Lipids and lipid-like molecules	Fatty Acyls	Fatty acids and conjugates
neg_24	Adenosine	37344282.4268311	31562761.5724607	16323853.9529613	34164032.9972346	29493142.1025594	27245860.0472929	25171217.6005093	26306038.7509942	35940723.8845121	-0.202122	0.312768750635239	1.06107079125081	unchanged	-0.28794	0.306669465447254	0.93752794346633	unchanged	2.46	C10 H13 N5 O4	267.097	1.806	C00212	Purine metabolism(ko00230);;Metabolic pathways(ko01100);;Nucleotide metabolism(ko01232);;ABC transporters(ko02010)	--	--	--	--	HMDB0000050	58-61-7	Organic compounds	Nucleosides, nucleotides, and analogues	Purine nucleosides	--
neg_240	Questiomycin C	8730023.26742921	6236017.25671306	59173755.7202266	18578212.5700352	22393984.9103379	37820399.1741692	51400490.4701804	14117793.3344643	23541810.235109	0.315434018301577	0.515608461574327	0.693910555568719	unchanged	-0.582642	0.559346289396934	0.471579346488499	unchanged	2.37	C13 H10 N2 O3 S	274.041	2.162	--	--	--	--	--	--	--	--	--	--	--	--
neg_241	Preussochromone E	11253337.7169168	9511232.49841679	3639752.59342891	12769373.4928873	31275900.8892499	5544730.61910464	14291023.3183533	18911614.9122142	20092325.1328255	-0.276522	0.738864315075142	0.358038085441004	unchanged	-0.955316	0.139892780454898	1.24343383115722	unchanged	2.18	C15 H16 O7	308.09	3.461	--	--	--	--	--	--	--	--	--	--	--	--
neg_242	Adipate	77301104.8308919	64971150.5466519	73375624.1106231	51828771.2668649	58788147.419294	55507191.2397107	31550067.7088694	84515732.2087686	45747649.9364436	-0.228494	0.475803954191772	0.750384541358678	unchanged	0.28783044389232	0.247731041366857	1.02516584424982	unchanged	0.88	C6 H8 O4	144.042	0.801	C06104	Metabolic pathways(ko01100)	--	--	--	--	HMDB0000448	124-04-9	Organic compounds	Lipids and lipid-like molecules	Fatty Acyls	Fatty acids and conjugates
neg_244	CK13b	181196249.183055	143875366.515189	157372133.887664	187301306.718129	171180329.916535	150467427.180043	180152690.706478	146887888.79393	164601294.156296	0.0156107539903563	0.854637075426333	0.0454320994602578	unchanged	-0.0207588	0.804828122356727	0.153279712433884	unchanged	1.71	C11 H22 O3	202.157	5.401	--	--	--	--	--	--	--	--	--	--	--	--
neg_245	2-Hydroxypyrimidine-4-carboxylic acid	8816612.12171781	7895022.9996543	7069270.98238034	8107503.95646947	7.99116e+06	8224684.48049098	8371009.73149387	8139542.89258278	10361728.8190984	-0.0464012	0.595864441297714	0.49775896198908	unchanged	-0.0587342	0.570696604877794	0.520854693021725	unchanged	1.52	C5 H4 N2 O3	140.022	11.666	--	--	--	--	--	--	--	--	--	--	--	--
neg_246	Ethyl acetate	2572716.14793751	4579589.77655267	560290.348171011	3649663.60229099	2518093.93763504	5344801.91406715	2633992.6256522	14647734.8900628	3376837.15115395	-0.629352	0.495222272511401	0.732687557830474	unchanged	-1.1522	0.309190140485883	0.881238597067279	unchanged	1.58	C4 H8 O2	88.0524	0.766	C00849	--	--	--	--	--	HMDB0031217	141-78-6	Organic compounds	Organic acids and derivatives	Carboxylic acids and derivatives	Carboxylic acid derivatives
neg_247	Pestalotiopyrone J	8943401.30731649	8851526.6171557	12058679.0448771	7146243.82999344	5964916.30112116	8839698.37043292	3930545.14582924	7728943.87980532	6994178.10251306	-0.424424	0.331896080843801	0.967141011708888	unchanged	0.31677646855025	0.37281686491584	0.749687716105542	unchanged	2.09	C14 H18 O8	314.1	0.949	--	--	--	--	--	--	--	--	--	--	--	--
neg_248	Resorcinomycin A	14830652.6065749	8265976.72001983	5758663.58599411	7736534.07921378	7588053.82062952	12345028.6368422	6064965.36442267	8833740.38630554	8008861.69420597	0.215271689395265	0.282547234111021	1.12426270565484	unchanged	0.109353202942526	0.759483718936364	0.344576711407371	unchanged	-1.85	C14 H20 N4 O5	324.143	0.859	--	--	--	--	--	--	--	--	--	--	--	--
neg_249	Pestalotiopyrone L	41409858.4566021	28272434.1948376	24058352.3826229	18354341.0825462	20731533.2733759	21182699.8560257	15617035.4239982	15995159.2160904	18421250.9249962	0.188044393272089	0.276333002894659	1.1235564717979	unchanged	0.915148740805054	0.00917378063572235	1.96327425942213	up	2.25	C15 H22 O7	314.137	1.644	--	--	--	--	--	--	--	--	--	--	--	--
neg_25	4-Dodecylbenzenesulfonic acid	105369996.506199	78278974.9461035	136157963.736019	111361798.710606	102495524.771344	98170029.1243243	112923087.186199	135769105.099886	117903835.915635	-0.183192	0.339502833072226	1.03327904426486	unchanged	-0.0970729	0.623368782929388	0.39146425338923	unchanged	2.28	C18 H30 O3 S	326.192	7.261	--	--	--	--	--	--	HMDB0059915	--	Organic compounds	Benzenoids	Benzene and substituted derivatives	Benzenesulfonic acids and derivatives
neg_251	Cytosporin E	17219061.8112911	18058112.0950092	23973140.1527385	9005491.11142797	11794883.0931487	12074275.2519579	6124960.95322373	8524488.85648765	7088012.29118005	0.441218363998662	0.202536918495484	1.26447497862934	unchanged	1.59262677977303	0.000311138912125991	2.27920873509809	up	2.67	C20 H30 O7	382.199	4.123	--	--	--	--	--	--	--	--	--	--	--	--
neg_252	Waspergillamide A	11839086.4681326	11979616.4475183	14774757.8033628	9370947.4854987	3981768.05288312	4435719.8270545	2497501.87449439	4663230.27153897	2142087.86819932	1.50509488722301	0.0927625554611733	1.58124843127686	unchanged	1.72829778188298	0.0920298836232138	1.47161357253374	unchanged	-0.8	C20 H24 N4 O7	432.164	2.907	--	--	--	--	--	--	--	--	--	--	--	--
neg_253	beta-D-Glcp-(1->4)-alpha-L-Rhap-(1->3)-beta-D-Glcp	1967822.29327709	1874565.76061534	1530077.01268867	6215814.52270107	888040.330852265	5105774.11729016	914021.750977069	4050602.52301561	1237832.80792789	0.691762396634513	0.319195509126668	0.868749977593441	unchanged	-0.13352	0.783286308490273	0.167990538072887	unchanged	1.18	C18 H32 O15	488.174	0.746	--	--	--	--	--	--	--	--	--	--	--	--
neg_254	Banyascyclamide C	8754486.05304624	5407704.57808898	3814039.20512983	3731624.36349297	4970472.38831945	3793527.21863646	4620695.11886838	4391261.72191396	7243547.17433422	-0.519848	0.430673623092663	0.734549005354278	unchanged	-0.353329	0.556660246055688	0.514727823092669	unchanged	1.11	C25 H28 N6 O5 S2	556.156	4.261	--	--	--	--	--	--	--	--	--	--	--	--
neg_257	(3beta)-Stigmast-5-en-3-yl alpha-D-glucopyranoside	87124689.0774083	1412770.2725294	26602806.634492	12582257.0352097	24651950.6870867	24484760.6167255	44406016.6218915	23658671.1320186	30076099.5530312	-0.601286	0.194206096376265	1.16697200459128	unchanged	-0.282358	0.684931381588742	0.179054622670192	unchanged	2.2	C35 H60 O6	576.439	9.215	--	--	--	--	--	--	--	--	--	--	--	--
neg_258	Appenolide C	22316888.3086889	11448581.0181401	6989065.90247525	7240609.88270201	8859063.60407362	8603933.46883133	5856554.20114815	5115982.38087548	6858012.75621122	0.205693377875929	0.253349709838395	1.16152638852818	unchanged	1.08697810329423	0.0680869013098809	1.59914226964049	unchanged	2.2	C14 H22 O3	238.157	3.739	--	--	--	--	--	--	--	--	--	--	--	--
neg_259	justicidin B	10011795.8264585	12097715.1560898	33814192.0413146	4581525.17596855	3344700.23776214	5788745.51789172	4671259.51411393	7578172.56729229	4759414.89872487	-0.179019	0.786265715689538	0.202489093415283	unchanged	0.841332621970673	0.254060050481597	1.02956540979973	unchanged	-2.48	C21 H16 O6	364.095	2.608	C10636	--	--	--	--	--	--	--	--	--	--	--
neg_26	Stearic acid	169851589.874529	139152809.006961	139473194.667544	144766453.035031	123964832.615748	128765185.47082	146533838.941248	156475316.539812	168275421.957984	-0.223556	0.0652659100988811	1.77764421533251	unchanged	-0.0934082	0.3118012242369	0.83355942049931	unchanged	1.81	C18 H36 O2	284.272	11.021	C01530	Fatty acid biosynthesis(ko00061);;Biosynthesis of unsaturated fatty acids(ko01040);;Metabolic pathways(ko01100)	LMFA01010018	Fatty Acyls [FA]	Fatty Acids and Conjugates [FA01]	Straight chain fatty acids [FA0101]	HMDB0000827	1957-11-04	Organic compounds	Lipids and lipid-like molecules	Fatty Acyls	Fatty acids and conjugates
neg_261	3-Methylinosine	12841370.0686349	9060316.16603946	44484369.2908595	5802588.69918943	6315298.73057454	15671775.7488444	5200355.16893461	13190264.7487664	10131709.3709052	-0.437482	0.355371593656886	0.828992773776224	unchanged	0.559399463733407	0.464856426270269	0.69970577456739	unchanged	-2.39	C11 H14 N4 O5	282.096	0.765	--	--	--	--	--	--	--	--	--	--	--	--
neg_262	(2E)-5-Hydroxyferulic acid	249242.66371554	246512.367375781	256164.503594631	257354.835008283	215105.237764932	237506.542714258	242790.726220392	275613.925359819	328507.145917514	-0.623453	0.0921484745610895	1.68893240905293	unchanged	-0.365913	0.246184799439098	1.07595299157173	unchanged	1.88	C10 H10 O5	210.053	1.366	--	--	--	--	--	--	--	--	--	--	--	--
neg_263	Arimetamycin C	34066227.8232028	19875252.8615014	18341685.7975835	12828113.1799042	13393706.822148	11210603.8157808	13019952.9834146	9605881.36980567	9497411.70224191	0.204119329752812	0.212478343877483	1.1523568869948	unchanged	1.33481014739388	0.00445192547550848	2.16512241979115	up	-2.52	C28 H30 O12	558.174	3.301	--	--	--	--	--	--	--	--	--	--	--	--
neg_265	Chlorotonil A	25888487.6422674	5977695.55341414	3603779.38506547	4327103.08892336	5042957.41646735	1585222.57161408	1353681.63243785	2291668.39650613	3882651.10527351	-0.0500528	0.920873035709694	0.101431116589159	unchanged	1.52936708897572	0.137776858101168	1.33731120362944	unchanged	4.19	C26 H32 Cl2 O4	478.168	2.562	--	--	--	--	--	--	--	--	--	--	--	--
neg_266	Aristeromycin M	5151005.43576655	7888315.72886097	2281107.47999476	3017047.44561904	8942025.77094286	8459635.42555512	3228833.73408191	7860959.59305785	4205918.75712908	1.27215746399258	0.270004284682936	1.15860790836925	unchanged	0.920256334142096	0.408764787093875	0.623822454382959	unchanged	-3.1	C11 H14 N4 O3	250.107	1.19	--	--	--	--	--	--	--	--	--	--	--	--
neg_267	Acinetobactin	2519629.90667787	397624.722990242	99806.5650926015	437575.827495514	810903.865383198	774010.939472843	83378.9712469438	6843681.36740643	2338851.31137463	-1.48082	0.313639988761022	1.05572213401445	unchanged	0.386516560361542	0.781504316548965	0.199227726171799	unchanged	-1.62	C16 H18 N4 O5	346.128	3.125	--	--	--	--	--	--	--	--	--	--	--	--
neg_268	8-Hydroxyluteolin 8,4'-diglucuronide	12159661.8714395	9321549.14066007	12388484.6872679	9134559.31885199	12678893.9808698	9870077.63794923	8893247.71599589	10015485.744117	9248518.04554047	0.336602395500484	0.0564411499331641	1.88485	unchanged	0.296089021601726	0.0230976570052809	1.83137308985123	up	-3.23	C27 H26 O19	654.107	7.646	--	--	LMPK12111376	Polyketides [PK]	Flavonoids [PK12]	Flavones and Flavonols [PK1211]	--	--	--	--	--	--
neg_269	Cianidanol	22949193.5808111	20762962.6582632	2989480.47976799	10028763.9671266	17819116.8444803	2748976.9733836	9947485.91311263	16244405.5879021	26869543.4520096	-1.29034	0.0452246288467955	1.81402134952822	down	-0.672403	0.214068467427134	1.07118867479382	unchanged	2.89	C15 H14 O6	290.079	3.671	C06562	Flavonoid biosynthesis(ko00941);;Biosynthesis of secondary metabolites(ko01110)	--	--	--	--	HMDB0001871	490-46-0	Organic compounds	Phenylpropanoids and polyketides	Flavonoids	Flavans
neg_27	2,5-Dihydroxybenzaldehyde	236633091.129851	151847810.462097	164582344.101374	203556366.393786	161941172.852151	131853546.440504	190933810.221703	169299591.013333	206736752.184762	-0.260088	0.430111591875436	0.923338792866292	unchanged	0.0702447171739785	0.783117002124606	0.317558573294499	unchanged	2.02	C7 H6 O3	138.032	2.962	C05585	Tyrosine metabolism(ko00350);;Metabolic pathways(ko01100)	--	--	--	--	HMDB0004062	1194-98-5	Organic compounds	Organic oxygen compounds	Organooxygen compounds	Carbonyl compounds
neg_270	Aspeverin	188893.616776496	166419.582053686	165399.528326816	199207.493573475	181360.67681541	171227.220196226	186007.372478284	166123.465110686	171386.839909236	-0.486426	0.411685833998834	0.867444721480295	unchanged	-0.537921	0.37595820910261	0.816193901096555	unchanged	-1.15	C22 H24 N4 O2	376.19	5.391	--	--	--	--	--	--	--	--	--	--	--	--
neg_271	CITRUSIN C	6133878.31630538	3980941.59061263	4283091.8827864	3045781.50343926	3628933.29287547	3401336.75083825	1866366.96135422	2169422.69441123	2376775.51603606	0.644475315387858	0.126195607866668	1.41869721558982	unchanged	1.45710448261927	0.000490006064148124	2.19824699594803	up	2.39	C16 H22 O7	326.137	3.967	--	--	--	--	--	--	HMDB0038708	18604-50-7	Organic compounds	Organic oxygen compounds	Organooxygen compounds	Carbohydrates and carbohydrate conjugates
neg_272	Saccharothriolide B	12308858.710337	9579675.50593841	14304409.8794853	8548503.38963444	12940102.4006664	11903306.6043235	9702581.21504226	11342519.4175671	9789224.57069919	0.222810640699686	0.135443656981158	1.52996673595776	unchanged	0.274093784552873	0.0956600192867673	1.42413936708717	unchanged	2.25	C25 H31 N O7	457.21	7.645	--	--	--	--	--	--	--	--	--	--	--	--
neg_273	Orotic acid	1.47489e+07	5844645.15304583	15642737.3248279	16440754.8812785	13818018.1961083	16470253.6344903	14292305.1413745	14717653.3440396	14135702.4124959	0.127895205298568	0.428742734268124	0.670573079034357	unchanged	0.0076889074903987	0.973872851440277	0.171045376724231	unchanged	2.39	C5 H4 N2 O4	156.017	11.637	C00295	Pyrimidine metabolism(ko00240);;Metabolic pathways(ko01100);;Biosynthesis of cofactors(ko01240)	--	--	--	--	HMDB0000226	65-86-1	Organic compounds	Organoheterocyclic compounds	Diazines	Pyrimidines and pyrimidine derivatives
neg_275	1-O-(4-Hydroxybenzoyl)-beta-D-glucopyranose	13556524.2412296	6918026.88848967	5735422.09414787	5979164.30180356	8285397.60443717	12387222.7662774	3917112.4829697	8864519.77191476	5513270.44281458	0.419623818692449	0.269826283745607	1.13665560821841	unchanged	0.391784816171281	0.3581079418607	0.875851934514574	unchanged	2.27	C13 H16 O8	300.085	0.787	--	--	--	--	--	--	HMDB0303022	--	Organic compounds	Organic oxygen compounds	Organooxygen compounds	Carbohydrates and carbohydrate conjugates
neg_276	Penipyranicin C	9775902.9108538	5405036.77541562	7873765.67790421	4054711.4196033	1797154.10310708	2611520.17090273	1829224.92725958	10095147.5456528	3051945.80106308	-0.755756	0.207953043138341	1.31303387520726	unchanged	0.409310101701535	0.366691990894502	0.917257438454138	unchanged	1.97	C16 H14 O9	350.064	0.774	--	--	--	--	--	--	--	--	--	--	--	--
neg_28	Dodecyl sulfate	37166573.858601	29560492.8644809	45317141.3010284	37796738.3694194	40494495.3666793	29006926.6432975	45364501.605508	82922988.9951641	44488309.3887405	-0.744188	0.0790201751556381	1.72179911335481	unchanged	-0.584433	0.127784142547265	1.24709630498473	unchanged	2.38	C12 H26 O4 S	266.155	6.407	--	--	--	--	--	--	--	--	--	--	--	--
neg_280	Vanillic acid	6843895.11168665	4685672.90973119	3588267.62247397	5405738.35820005	6837245.18093225	3016270.21812526	5276668.48260555	6490382.95388187	8230421.17019027	-0.57868	0.0391740859707419	1.90592629518357	down	-0.183617	0.547186334491648	0.600509239188805	unchanged	2.23	C8 H8 O4	168.042	2.042	C06672	--	--	--	--	--	HMDB0000484	121-34-6	Organic compounds	Benzenoids	Benzene and substituted derivatives	Benzoic acids and derivatives
neg_281	Chrysin 7- (4"-acetylglucoside)	7456266.13375557	9303926.66943802	8536633.04455712	7114011.93357102	9049405.80686168	9710556.05826027	3833336.68798423	8235643.33053037	7741854.98653116	0.510338416610933	0.19272013752283	1.37258295554395	unchanged	0.405878008285307	0.33534061144623	0.866296817569719	unchanged	-2.39	C23 H22 O10	458.121	3.264	--	--	--	--	--	--	--	--	--	--	--	--
neg_282	LZ5776539	87124689.0774083	1271371.61413737	26602806.634492	12494096.7816316	24651950.6870867	24484760.6167255	44095012.1884323	23658671.1320186	30076099.5530312	-0.600143	0.195598868960708	1.16291470319965	unchanged	-0.281461	0.68640752066849	0.177301982865876	unchanged	1.79	C36 H62 O8	622.444	9.244	--	--	--	--	--	--	--	--	--	--	--	--
neg_283	Apigenin 7- (6"-crotonylglucoside)	6067614.44156171	4471265.67541173	10692878.9388268	7238700.57037288	7421496.98376722	6865022.16693296	1983950.48843907	6725060.42703763	1315763.28698691	1.53940101470322	0.0742965229664334	1.67334617845499	unchanged	0.966918653415792	0.172983601079238	1.18168429594895	unchanged	-1.85	C25 H24 O11	500.132	3.197	--	--	--	--	--	--	--	--	--	--	--	--
neg_284	5-Chloro-6,8-dihydroxy-1-methoxy-3-methyanthraquinone	4324609.11272346	921555.917624177	766641.474852334	6976992.26453562	4260057.28440864	3618768.25359298	3647448.06256735	1648202.97961788	4899485.11701488	0.110533098595425	0.800098262176667	0.1047416067757	unchanged	0.0750325829315425	0.93981572936402	0.0111735167657926	unchanged	-3.59	C16 H11 Cl O5	318.029	0.879	--	--	--	--	--	--	--	--	--	--	--	--
neg_285	YM-216391	8071532.50027158	4111251.05171701	1651305.20975508	6070890.33632432	4974942.69253694	3200913.39432539	7428380.96246117	3799574.92808228	14552285.0282504	-1.13667	0.0631594570859321	1.83064472558748	unchanged	-1.20651	0.0608226865277635	1.5564431810794	unchanged	1	C34 H32 N8 O7 S	696.211	0.834	--	--	--	--	--	--	--	--	--	--	--	--
neg_286	Penijanthine D	10849418.6832119	5498826.2705728	4693042.3338646	4362252.30342845	8258152.85068978	8664933.5060125	3714955.63310304	4641341.87185688	5724341.0529132	0.662298044259181	0.118765269226855	1.61895561072869	unchanged	0.181916111264485	0.664952519331749	0.440328255208115	unchanged	-2.86	C30 H43 N O4	481.319	8.481	--	--	--	--	--	--	--	--	--	--	--	--
neg_287	2'-acetoxy-7-chlorocitreorosein	1677262.3071616	3018925.37442787	842824.758552853	1197016.25460443	1418782.71843973	831572.464611573	2632583.76151009	1256610.50219291	3784055.44667983	-1.33949	0.356327415184556	0.910439039654706	unchanged	-0.96195	0.465653331661582	0.633455938034869	unchanged	1.02	C18 H13 Cl O7	376.035	0.862	--	--	--	--	--	--	--	--	--	--	--	--
neg_288	Cycloepoxytriol A	16758716.4245805	15011177.1318035	13070453.3327918	19524510.0969909	9566111.22586423	13366097.5482922	5375044.50050794	10405959.4463104	18125776.4994091	0.282647237216924	0.391649581658545	0.756196512951277	unchanged	0.352509477236228	0.229934217299514	0.945339476311151	unchanged	2.11	C12 H18 O5	242.115	3.01	--	--	--	--	--	--	--	--	--	--	--	--
neg_29	Uridine	102882260.492374	120299523.447638	119700457.807288	112598710.229668	111941125.575074	159435174.010646	73385317.9615803	106309697.656888	111447664.740715	0.386107062051715	0.181515095757764	1.37373788896781	unchanged	-0.0742044	0.738099875120431	0.333713686832998	unchanged	1.74	C9 H12 N2 O6	244.07	0.87	C00299	Pyrimidine metabolism(ko00240);;Metabolic pathways(ko01100);;Nucleotide metabolism(ko01232);;ABC transporters(ko02010)	--	--	--	--	HMDB0000296	58-96-8	Organic compounds	Nucleosides, nucleotides, and analogues	Pyrimidine nucleosides	--
neg_290	Isovaleraldehyde	128261303.968296	90152089.224408	99069493.9269589	106184488.017847	83176826.657273	86138819.2593231	97621608.8349381	147211174.248983	97872680.0045255	-0.0530627	0.879152648655951	0.233066231874676	unchanged	0.122115256761615	0.726676542057692	0.374448070353475	unchanged	2.25	C5 H10 O	86.0732	2.483	C07329	--	--	--	--	--	HMDB0006478	590-86-3	Organic compounds	Organic oxygen compounds	Organooxygen compounds	Carbonyl compounds
neg_291	Gabosine G	7838773.30964801	6558297.91544675	7001176.11825113	930697	3804935.55020305	10063844.2188209	893547.837655898	2489717.57749813	3880079.10014847	0.850774481224886	0.358043304267588	1.03967280886465	unchanged	1.56507511252829	0.000711340033086887	2.12640677812565	up	0.1	C9 H12 O6	216.063	0.835	--	--	--	--	--	--	--	--	--	--	--	--
neg_294	DL-Nordihydroguaiaretic acid	181027.07325027	159488.977895734	158511.40467815	190911.424888421	173807.845319773	164096.400195346	178261.027647951	159205.192850767	164249.372487224	-0.276026	0.444006243736311	0.818569638435699	unchanged	-0.327521	0.378983277828801	0.808106759239088	unchanged	2.14	C18 H22 O4	302.152	5.391	--	--	--	--	--	--	--	--	--	--	--	--
neg_295	Artonin L	13463462.9079659	13154093.1516739	13088661.5423858	13282963.0809745	17319904.0552859	12777435.9081156	10011922.4371499	10582990.6344943	11835304.2978317	0.378159006623553	0.015693227561853	2.1746586811843	up	0.0843996269142458	0.809307384976056	0.326227212956332	unchanged	-3.95	C22 H20 O7	396.121	3.268	--	--	LMPK12111520	Polyketides [PK]	Flavonoids [PK12]	Flavones and Flavonols [PK1211]	HMDB0040674	148719-52-2	Organic compounds	Organoheterocyclic compounds	Benzopyrans	1-benzopyrans
neg_296	Usf-19a	236220.404021732	219731.390938357	215971.740607885	257616.55377585	231310.935657339	218597.469480626	229043.851201065	215470.22318328	216939.664065172	0.0776500617024565	0.217337212877566	1.05163599554005	unchanged	0.0531168971422966	0.332003630154421	0.818763047167632	unchanged	2.45	C22 H28 N2 O9	464.179	6.876	--	--	--	--	--	--	--	--	--	--	--	--
neg_297	flamenol	8340084.5040665	6252546.45674996	5734116.08114075	5388619.17470134	6576752.79236691	9037386.62095071	5651054.82727771	9850651.47787697	8105792.06277111	-0.131273	0.596458857598692	0.411147156303536	unchanged	-0.311938	0.123068156909077	1.25742577949903	unchanged	1.71	C7 H8 O3	140.047	1.13	--	--	--	--	--	--	HMDB0132905	2174-64-3	Organic compounds	Benzenoids	Phenols	Methoxyphenols
neg_298	Astragalin	18047925.1303064	13775772.0812486	8965717.82503736	9325097.67336058	12490387.6217359	11947380.3126597	5815530.8608035	13196042.9309046	10444353.7404956	0.163305502594722	0.502212718125764	0.775112654474296	unchanged	0.141596117004212	0.693196480729205	0.381849937396584	unchanged	2.26	C21 H20 O11	448.101	4.272	C12249	Flavone and flavonol biosynthesis(ko00944);;Biosynthesis of secondary metabolites(ko01110)	LMPK12111725	Polyketides [PK]	Flavonoids [PK12]	Flavones and Flavonols [PK1211]	HMDB0037429	480-10-4	Organic compounds	Phenylpropanoids and polyketides	Flavonoids	Flavonoid glycosides
neg_299	4-hydroxy-3-methoxyphenyl 4-O-methyl-β-glucopyranoside	8269172.50226119	5631840.63916348	3830373.20525794	2493640.39405768	4124032.95861422	4035607.06938908	2218427.56303819	3672066.11582913	3263524.08053036	0.134089774461433	0.660948060525025	0.560614951899895	unchanged	0.572340655858588	0.155388247202075	1.23591633083486	unchanged	2.38	C14 H20 O8	316.116	2.326	--	--	--	--	--	--	--	--	--	--	--	--
neg_3	DL-Malic acid	11222381362.9163	6742076602.66284	6836536053.16662	7510389107.34363	5820701176.16073	6767148341.3195	6571081999.75219	8192091306.4767	7659386998.09426	-0.391873	0.0244672367178238	2.06691114287033	down	0.00801472438388624	0.970849749957489	0.0653981240225031	unchanged	1.31	C4 H6 O5	134.022	1.235	--	--	--	--	--	--	--	--	--	--	--	--
neg_300	Roquefortine I	160063.496123303	141019.588599493	140155.221827642	168803.204785152	153680.280391429	145093.455055771	157617.768412004	139116.904791117	143589.690746093	-0.132216	0.532661458991811	0.686459441622378	unchanged	-0.183712	0.40612095470256	0.757002320798147	unchanged	-0.83	C23 H25 N5 O3	419.196	5.39	--	--	--	--	--	--	--	--	--	--	--	--
neg_301	MR-387-A	8396351.73310997	4398342.35277708	2279052.25477166	2023290.02268941	3030104.80042138	2152504.57937971	2065736.58192794	1796162.18026175	2515802.88837016	-0.041224	0.873205538038017	0.137130530270368	unchanged	1.05428631547064	0.096135774349633	1.44500758518352	unchanged	-0.07	C25 H36 N4 O7	504.258	3.928	--	--	--	--	--	--	--	--	--	--	--	--
neg_302	JBIR-75	9390507.91065255	6121030.07345844	4883476.91824171	4793205.25055679	5379166.01422188	5456861.11789611	4069921.2928263	4992232.94504478	5450820.9381907	-0.0209022	0.869964809400788	0.165754358393103	unchanged	0.379824731514878	0.19018401359539	1.17535727844028	unchanged	-3.6	C11 H14 N4 O2	234.112	0.873	--	--	--	--	--	--	--	--	--	--	--	--
neg_303	3R-(3R-Hydroxybutyryloxy)butyric acid	8708522.28005979	8184786.82927643	11656150.4790144	12979029.8872834	8773024.6771278	9029402.25798751	8095811.27610296	7737121.22531939	3117469.95827424	0.518715374793003	0.0862539819135843	1.47012217664731	unchanged	0.437426475579881	0.0726984565951296	1.46689761760023	unchanged	1.67	C8 H14 O5	190.084	1.123	--	--	--	--	--	--	--	--	--	--	--	--
neg_304	1-(1-b-Glucopyranosyl)-3-(methoxymethyl)-1H-indole	7835834.89495118	6051033.59154394	6803410.75344918	3669373.69816101	4807350.6536552	5978954.70494731	2792448.9061334	4034936.96193227	3543489.09328818	0.364511876093499	0.283585764753679	1.11535112600637	unchanged	1.06027120585181	0.000229124053678694	2.25708023938312	up	2.2	C16 H21 N O6	323.137	3.994	--	--	--	--	--	--	--	--	--	--	--	--
neg_305	Swertisin 6"'-O-feruloyl 2"-O-glucoside	5540113.06850303	4601936.01769812	3341381.07053521	2159105.47183874	2057218.96368152	2344177.29914161	1519895.39719164	2200661.70942085	2082914.47596491	0.260508727962192	0.139618733717583	1.47640102163987	unchanged	1.39036264973617	0.0413563975364574	1.80846519062878	up	-2.66	C29 H32 O15	620.174	3.31	--	--	--	--	--	--	--	--	--	--	--	--
neg_306	Chromophenazine E	10043381.4320257	4823722.37054941	2319561.26105623	2981186.03258015	3748998.84384755	3530349.31397212	2872202.39780106	3137102.51622579	5067536.20056801	-0.231433	0.552221811154746	0.529590812053661	unchanged	0.11437561684886	0.812124703604703	0.232096529496566	unchanged	-0.08	C32 H26 N2 O4	502.189	4.259	--	--	--	--	--	--	--	--	--	--	--	--
neg_307	Mariline C	37544825.7537306	20247543.745671	1752499.74191651	22813821.0278877	3428678.07043429	26919960.2366424	12398565.4879998	39393487.8915586	17280918.4042607	-0.58914	0.466791419944973	0.814342857275408	unchanged	-0.314707	0.703535569742334	0.289214549844146	unchanged	1.11	C11 H13 N O3	207.09	0.795	--	--	--	--	--	--	--	--	--	--	--	--
neg_309	Cylindrocyclin A	167032.38432672	153242.745478747	157486.990499611	172421.464682963	169198.318590071	148970.967106493	170766.124643285	153163.287953622	171648.357265436	0.047705022622836	0.452019810747812	0.700581292969033	unchanged	0.015185820014537	0.800971125022879	0.207901914146591	unchanged	1.8	C49 H89 N9 O9	947.678	4.674	--	--	--	--	--	--	--	--	--	--	--	--
neg_31	Pantothenic acid	291338150.635527	261345412.862207	167545992.676018	179204226.618917	180697557.764568	142644876.020893	179436869.775511	195044714.833487	275540006.520595	-0.0742013	0.712786415239729	0.356430666144105	unchanged	0.148453304794011	0.539181096119294	0.452626653886264	unchanged	1.64	C9 H17 N O5	219.111	0.898	C00864	beta-Alanine metabolism(ko00410);;Pantothenate and CoA biosynthesis(ko00770);;Metabolic pathways(ko01100);;Biosynthesis of secondary metabolites(ko01110);;Biosynthesis of cofactors(ko01240)	--	--	--	--	HMDB0000210	79-83-4	Organic compounds	Organic oxygen compounds	Organooxygen compounds	Alcohols and polyols
neg_311	2-methylfervenulone	14997284.2121731	12406655.3511256	12738303.2669838	14591424.0335737	15549857.4739996	13664951.9920528	15966697.7440658	15168100.8971678	19045500.3231517	-0.133002	0.349437498906886	0.908781906848162	unchanged	-0.144592	0.291090718931059	0.897853910191195	unchanged	-3.19	C8 H9 N5 O3	223.071	11.672	--	--	--	--	--	--	--	--	--	--	--	--
neg_312	Acremine S	9967581.19603905	5348309.00196977	4483338.56676456	7644858.73474488	9376954.00551325	13744622.6064919	2946478.83618964	10989674.6114793	6645769.28157105	0.455096200685945	0.277353090989827	1.14986623806637	unchanged	0.0252291963941976	0.95802537680694	0.0545983196198724	unchanged	2.24	C12 H14 O3	206.094	3.528	--	--	--	--	--	--	--	--	--	--	--	--
neg_314	Nocardicin C	3070151.18559923	1811255.03991288	1976914.61479759	2869386.30808017	1983249.05501954	1707680.2207216	1130914.83254002	1275222.19036717	2618532.41556469	-0.018511	0.96339725498565	0.0786115215969801	unchanged	0.637710002350053	0.40178447405218	0.658405969836041	unchanged	-0.3	C23 H26 N4 O8	486.175	2.852	C17351	Monobactam biosynthesis(ko00261);;Metabolic pathways(ko01100);;Biosynthesis of secondary metabolites(ko01110)	--	--	--	--	--	--	--	--	--	--
neg_316	Monacyclinone D	1508820.78634333	1128003.36248539	1205965.65886548	1477497.83242951	1776117.83727882	1013548.48308967	669133.496836703	1298184.32648682	708678.91536717	0.459355787168187	0.414392561538519	0.837032548727376	unchanged	0.357022714353189	0.609377094334523	0.366358384911468	unchanged	-2.93	C27 H29 N O7	479.194	2.465	--	--	--	--	--	--	--	--	--	--	--	--
neg_317	(3S)‐8‐[(6‐O‐acetyl‐β‐D‐glucopyranosyl)oxy]‐3‐[(1E,3E,5E)‐hepta‐1,3,5‐trienyl]‐3,4‐dihydro‐6‐methoxy‐5‐methyl‐1H‐2‐benzopyran‐1‐one	2519816.39609466	2367963.80310547	1537116.51834815	883116.665294787	244007.772252738	1852713.49450678	88523.1179785374	1700005.66172176	1224632.14976994	0.16997609357249	0.812033894748237	0.320679029715696	unchanged	0.727491007276122	0.235921321529053	1.03899383798374	unchanged	-1.68	C26 H32 O10	504.2	2.978	--	--	--	--	--	--	--	--	--	--	--	--
neg_318	Ganoderic acid C6	239797.097257941	229120.858337638	229275.149724065	238479.565300194	3599047.82550544	5365116.28827636	361694.114733785	3936874.02599959	1147563.32357175	0.73740522975149	0.414761326110567	0.980408383288966	unchanged	-3.09068	0.044161167655072	1.7098239364633	down	1.43	C30 H42 O8	530.288	9.455	--	--	--	--	--	--	--	--	--	--	--	--
neg_319	Artoindonesianin B	6053712.87231257	6249598.99166434	4938862.05765729	3718512.49721657	3788287.92884474	5814564.11820432	1821712.18953524	5479694.83116803	4122472.3730841	0.267105047596892	0.451786315466963	0.759484038063809	unchanged	0.639666309089597	0.0640872614175814	1.46343966473797	unchanged	-3.92	C26 H28 O8	468.178	3.175	--	--	LMPK12111537	Polyketides [PK]	Flavonoids [PK12]	Flavones and Flavonols [PK1211]	--	--	--	--	--	--
neg_32	Succinic acid	1697501837.96459	2080942531.39754	5.05497e+08	933289365.696393	1171024506.92476	692911217.268893	1000926115.45636	2097927166.62766	1798740061.06099	-0.909814	0.0105171622599485	2.24829684530421	down	-0.558303	0.19428831188493	1.15583760122028	unchanged	1.67	C4 H6 O4	118.027	0.77	C00042	Citrate cycle (TCA cycle)(ko00020);;Oxidative phosphorylation(ko00190);;Alanine, aspartate and glutamate metabolism(ko00250);;Lysine degradation(ko00310);;Tyrosine metabolism(ko00350);;Phenylalanine metabolism(ko00360);;Pyruvate metabolism(ko00620);;Glyoxylate and dicarboxylate metabolism(ko00630);;Propanoate metabolism(ko00640);;Butanoate metabolism(ko00650);;Nicotinate and nicotinamide metaboli…	LMFA01170043	Fatty Acyls [FA]	Fatty Acids and Conjugates [FA01]	Dicarboxylic acids [FA0117]	HMDB0000254	110-15-6	Organic compounds	Organic acids and derivatives	Carboxylic acids and derivatives	Dicarboxylic acids and derivatives
neg_320	PL1B	3833749.14724058	1961138.1820784	1167288.85770927	3861907.60538076	7416362.10701638	2379586.11719096	3950295.53358784	1298774.19029667	3142451.29895532	0.462265434135983	0.391859065194446	0.853616390862612	unchanged	0.375002567298647	0.690843851814465	0.271835557333565	unchanged	3.01	C7 H16 N O7 P	257.066	0.897	--	--	--	--	--	--	--	--	--	--	--	--
neg_321	Artonin K	4945099.1987113	4170462.64011397	4124706.45278348	3953602.9373165	3817222.35977452	3537129.27294513	3539576.7457038	6606998.76084517	3284415.38084336	-0.24329	0.370532177889763	0.912128620425683	unchanged	-0.09367	0.733210307011327	0.189306285109486	unchanged	1.65	C21 H18 O7	382.105	2.471	--	--	LMPK12111521	Polyketides [PK]	Flavonoids [PK12]	Flavones and Flavonols [PK1211]	HMDB0040673	148719-61-3	Organic compounds	Organoheterocyclic compounds	Benzopyrans	1-benzopyrans
neg_322	(+)-epicytoskyrin	11300506.9645211	1.15117e+07	6992937.87757033	3809877.86737673	8898177.50017243	17839647.4949829	11537676.441415	5744504.87524849	8364306.58186512	-0.22497	0.612670879469357	0.382007386419639	unchanged	-0.206292	0.477771900045974	0.617863539064861	unchanged	2.01	C30 H22 O12	574.111	3.797	--	--	--	--	--	--	--	--	--	--	--	--
neg_323	Penicipyranone	19444117.606746	14660411.7342334	18181523.4734808	20378950.6734486	13388157.3707867	15003379.9822514	36615264.4319444	15230823.7459984	17374297.0570814	-0.12177	0.806336743752824	0.322050189075102	unchanged	0.0421840767672475	0.927277260030876	0.147080194855163	unchanged	1.83	C10 H16 O4	200.105	2.501	--	--	--	--	--	--	--	--	--	--	--	--
neg_324	Phaeosphaone A	10449875.4979284	716258.866294439	664896.22187372	419371.944157655	956426.746360397	700997.073017265	936591.025060183	3622214.89855517	4719258.08409825	-0.940097	0.232120315264391	1.07904715225061	unchanged	-0.156334	0.836827114259501	0.0596350480501515	unchanged	4.69	C17 H19 N3 O3 S2	377.087	2.482	--	--	--	--	--	--	--	--	--	--	--	--
neg_325	Vitamin C	13878062.941564	10021286.1079708	10378154.5077796	16519042.039116	4806261.55207682	17323832.2578516	10864858.9997262	10195628.8855361	15758977.375565	-0.136166	0.771551350301043	0.416004673862987	unchanged	0.174195814723317	0.691863687644277	0.26372338103111	unchanged	2.1	C6 H8 O6	176.032	0.913	C00072	Ascorbate and aldarate metabolism(ko00053);;Glutathione metabolism(ko00480);;Metabolic pathways(ko01100);;Biosynthesis of secondary metabolites(ko01110);;Biosynthesis of cofactors(ko01240)	--	--	--	--	HMDB0000044	50-81-7	Organic compounds	Organoheterocyclic compounds	Dihydrofurans	Furanones
neg_326	Luminmycin B	173384.928515381	149348.647524043	155943.237269767	175392.690758543	157762.599996592	155787.875344962	163153.693316073	151020.824483447	155357.440402806	0.0481711984784427	0.39761621813644	0.668301358321741	unchanged	0.0609051580748696	0.447001422143621	0.669832075570312	unchanged	2.23	C27 H48 N4 O7	540.352	3.898	--	--	--	--	--	--	--	--	--	--	--	--
neg_327	Penispirozine G	9009268.19784004	3055601.56668549	1533920.79247526	361738.492793048	113505.802580357	132592	395738.273101287	1614047.35066919	1681792.34758896	-2.5538	0.0585433922217265	1.92653692347709	unchanged	1.61652974690403	0.256066694213685	1.08554154160051	unchanged	3.13	C21 H24 N2 O9	448.148	2.88	--	--	--	--	--	--	--	--	--	--	--	--
neg_328	colneleic acid	9073793.55378475	2769962.62859132	3043588.25409527	2924892.72845415	6937267.08763815	8530587.9919962	3632089.6871485	3135300.4036171	3570303.16591768	0.812301542240463	0.100570335747803	1.81196398090379	unchanged	0.260643509249651	0.601148353909762	0.590572978928972	unchanged	1.75	C18 H30 O3	294.219	8.636	--	--	LMFA10000001	Fatty Acyls [FA]	Fatty ethers [FA10]	--	HMDB0030995	52761-34-9	Organic compounds	Lipids and lipid-like molecules	Fatty Acyls	Fatty acids and conjugates
neg_329	3-chloro-10a-(3-chloro-6-hydroxy-2,2,6-trimethylcyclohexylmethyl)-6,8-dihydroxy-2,2,7-trimethyl-3,4,4a,10a-tetrahydro-2H-benzo[g]-chromene-5,10-dione	5055772.22258883	3125363.44952722	919639.328567327	1011744.52571746	1131937.21250162	2256202.44895807	595478.040665131	1857634.27571297	1068897.39571107	0.2832621148278	0.439325408676548	0.87413071858264	unchanged	1.03333323437151	0.129608406676769	1.36430850272692	unchanged	3.93	C26 H30 Cl2 O5	492.147	2.594	--	--	--	--	--	--	--	--	--	--	--	--
neg_33	Asparagine	322734377.028679	221274006.375414	293760792.37403	219398723.760098	176831018.269177	176757993.546206	257440815.69885	161792210.35812	190858692.519457	0.0768177644377189	0.716336249263353	0.25902765950949	unchanged	0.797487871089948	0.00476528836731047	2.00721088382897	up	1.98	C4 H8 N2 O3	132.053	0.617	C16438	--	--	--	--	--	HMDB0000168	70-47-3	Organic compounds	Organic acids and derivatives	Carboxylic acids and derivatives	Amino acids, peptides, and analogues
neg_330	Neolinustatin	6733540.2442646	5004067.69240322	4288314.6085099	4040783.33655361	4029224.85786535	5186976.46901873	2300121.58392845	4744397.7784324	3954607.67174206	0.0312410836319069	0.909621537894367	0.197451974062313	unchanged	0.268581277394644	0.268980675818803	0.971482826544745	unchanged	2.13	C17 H29 N O11	423.174	3.087	C08336	--	--	--	--	--	HMDB0038482	72229-42-6	Organic compounds	Organic oxygen compounds	Organooxygen compounds	Carbohydrates and carbohydrate conjugates
neg_331	Resormycin	2643718.18383472	2526101.93703369	2806283.71877396	2343648.58737546	2529061.04626233	2386973.17329539	1997989.28049398	2533583.88018744	2401643.34393656	0.290225724489368	0.264742077101175	1.21526702207644	unchanged	0.353781915504856	0.224386683970987	1.13307997259453	unchanged	-0.56	C21 H31 Cl N4 O7	486.188	3.403	--	--	--	--	--	--	--	--	--	--	--	--
neg_332	Lampteroflavin	3716400.0942231	710513.373112735	147391.987168988	1137628.60491142	472547.361456618	1778206.00729962	105960.123254676	3100717.6838317	1147698.71502603	-0.497565	0.540287428685598	0.627282982890455	unchanged	0.551024959952803	0.563311306317984	0.526640473761955	unchanged	-0.6	C22 H28 N4 O10	508.181	2.907	--	--	--	--	--	--	--	--	--	--	--	--
neg_333	Mutactimycin E	2840539.10759117	7275655.10563871	2316103.60798724	3976625.14940078	4404704.66937252	3042848.5680233	2432174.88727719	3000937.77404533	4275683.11719058	0.0214964230705942	0.921296116125601	0.0956238567999542	unchanged	0.100019848774624	0.792489600253802	0.0750191082154764	unchanged	0.89	C28 H32 O12	560.189	3.409	--	--	--	--	--	--	--	--	--	--	--	--
neg_334	F-Met I	5560885.31061165	893507.709934047	641325.540198524	1793107.09446162	1566418.61403485	1049698.89982649	1380839.15857421	831054.701595069	1594342.27792537	0.115510553398125	0.682442304868284	0.352577531226907	unchanged	1.02368776316424	0.336937189730227	0.855783120932774	unchanged	-3.07	C16 H22 F N5 O9	447.14	2.271	--	--	--	--	--	--	--	--	--	--	--	--
neg_335	Okanin 3,4-dimethyl ether 4'-glucoside	233614.099701062	197879.218233486	481336.333076985	221324.169881925	232547.902125641	2808082.32793601	170284.839300263	2958396.06543212	220672.901679787	-0.347481	0.759493130516424	0.205252182369504	unchanged	-0.337749	0.749396767924153	0.255070832315852	unchanged	-2.05	C23 H26 O11	478.148	3.09	--	--	--	--	--	--	--	--	--	--	--	--
neg_336	7,8-Dehydronorbotryal	2527204.37374864	2018795.65152833	1873438.07360973	850234.498300818	1037181.24381387	1543849.87995249	489325.395565952	941295.209994922	598894.717818475	0.531765432200675	0.189044738900613	1.34661849995778	unchanged	1.6787978486342	0.000450660657868747	2.31132296958019	up	2.45	C14 H20 O2	220.146	4.135	--	--	--	--	--	--	--	--	--	--	--	--
neg_338	5,7-Dihydroxy-2-(4-methoxyphenyl)-4-oxo-4H-chromen-3-yl 6-O-(6-deoxy-alpha-L-mannopyranosyl)-beta-D-glucopyranoside	3724766.74673941	2103455.05552595	2016170.87706357	1182649.06940575	2459085.52563707	9171026.88719995	1253663.18080196	3342618.03869027	2505921.24718373	0.367287278979866	0.681306891135319	0.510519945526438	unchanged	-0.158428	0.701601452871883	0.309028652773516	unchanged	2.2	C28 H32 O15	608.174	3.193	--	--	--	--	--	--	--	--	--	--	--	--
neg_34	3-Hydroxy-3,5,5-trimethyl-4-(3-oxo-1-buten-1-ylidene)cyclohexyl β-D-glucopyranoside	11017544.3569482	7472713.15848318	8088173.16768037	4202187.49680927	4668218.3191366	6093472.36408246	3329453.70561719	5879786.32842015	5334799.46416231	0.207013758090003	0.350354820934019	0.986678706865365	unchanged	0.972313985539511	0.00110553833384986	2.15021396318957	up	2.04	C19 H30 O8	386.194	3.428	--	--	--	--	--	--	--	--	--	--	--	--
neg_342	FCRC-57-G	8917746.73954761	8328720.23928724	3439660.4398234	3199342.09749346	7214806.73867962	3663711.24128092	2341554.03202313	10792806.6050544	4972887.7410617	-0.393163	0.572768269971359	0.558888651747563	unchanged	0.066895076384315	0.922132610688098	0.11070844116754	unchanged	-1.74	C25 H18 O12	510.08	1.112	--	--	--	--	--	--	--	--	--	--	--	--
neg_343	Pseudonocardone C	1484944.02555884	893476.783942258	251445.323057557	1690696.98772271	2849132.73690103	1171893.39350012	1278354.6755272	1396405.72020317	2215882.61610097	0.0920646328436478	0.892917067205549	0.210309941678532	unchanged	-0.834249	0.348939791640515	0.852173456061454	unchanged	-1.83	C26 H22 O11	510.116	3.498	--	--	--	--	--	--	--	--	--	--	--	--
neg_344	13-hydroxy-marasm-7(8)-en-5-methoxy γ-acetal	2378941.8316252	3181419.5492897	4740857.77625254	2998473.86082413	3533641.56105417	2870952.94326802	3033190.44319524	4993075.51704902	3192636.28608236	-0.355324	0.10608765992418	1.53935249981113	unchanged	-0.196129	0.436685873146814	0.645657802262402	unchanged	2.01	C16 H24 O2	248.178	8.636	--	--	--	--	--	--	--	--	--	--	--	--
neg_346	Vitexin 7-O-sulfate	2447702.93011921	1016644.77198806	549762.02138847	3163481.9657625	3876729.50284902	1376826.64453009	2017859.9429608	1808869.86848826	2164517.6694079	0.227219133825893	0.675234017312984	0.457469882418312	unchanged	-0.44169	0.57357853090685	0.543835803901336	unchanged	2.06	C21 H20 O13 S	512.062	3.495	--	--	LMPK12110284	Polyketides [PK]	Flavonoids [PK12]	Flavones and Flavonols [PK1211]	--	--	--	--	--	--
neg_347	Subulin	2495948.08699253	1916036.51782079	1032668.17489245	893007.386761621	1025882.45464481	7999640.21020656	384900.693938087	1912538.62462448	1146418.31198012	0.731474120013762	0.536527118928103	0.715451034583781	unchanged	0.19028774951104	0.701570446128833	0.370616556001069	unchanged	2.16	C28 H32 O16	624.169	3.012	--	--	LMPK12130051	Polyketides [PK]	Flavonoids [PK12]	Aurone flavonoids [PK1213]	HMDB0037500	66274-45-1	Organic compounds	Phenylpropanoids and polyketides	Flavonoids	Flavonoid glycosides
neg_349	6-Hydroxyluteolin 6-xyloside	8916132.95271903	6791868.7276834	3989181.7243451	5510505.05991645	8659565.07713139	8254230.56042544	3926091.24603081	10219779.4030993	7795023.34515088	0.0867090662499154	0.762105239790128	0.413270269908419	unchanged	-0.367306	0.312116645377746	0.824181293053466	unchanged	2.15	C20 H18 O11	434.085	4.163	--	--	LMPK12111176	Polyketides [PK]	Flavonoids [PK12]	Flavones and Flavonols [PK1211]	HMDB0037595	65876-67-7	Organic compounds	Phenylpropanoids and polyketides	Flavonoids	Flavonoid glycosides
neg_350	7-Hydroxy-2-(4-hydroxyphenyl)-4-oxo-3,4-dihydro-2H-chromen-5-yl β-D-glucopyranoside	3311502.24751493	3835902.28096071	2654171.41929822	3088081.35674793	4028240.56433655	3636717.38524629	1613638.26464724	4290747.83367385	2964968.54251034	0.110551402899773	0.687783410505672	0.48332696139692	unchanged	-0.184111	0.548469659136446	0.560667266401679	unchanged	2.12	C21 H22 O10	434.121	4.288	--	--	--	--	--	--	--	--	--	--	--	--
neg_351	Phomalichenone B	4333469.62264372	4291348.03573816	6293926.2361454	3459509.29824778	3254757.61638078	1903216.58840175	1809306.51076717	1807039.81285514	1011563.00691672	1.07729254377596	0.0844459661301961	1.59637083453676	unchanged	1.49466852880183	0.0621663288770862	1.59494425497566	unchanged	2.1	C13 H18 O6	270.11	3.245	--	--	--	--	--	--	--	--	--	--	--	--
neg_352	6-[(1S,3aR,4S,6aR)-4-(1,3-Benzodioxol-5-yl)tetrahydro-1H,3H-furo[3,4-c]furan-1-yl]-1,3-benzodioxol-5-yl ????-D-glucopyranoside	719845.441413905	1185433.79538854	4094115.36403529	2305760.52836371	2799584.57782584	2440347.94059124	1965129.49659888	7025122.03459208	4.15578e+06	0.0436167678112468	0.930824195135768	0.115528281259265	unchanged	0.0121061505480135	0.988316730322624	0.102156695156881	unchanged	2.27	C26 H28 O12	532.158	3.017	--	--	--	--	--	--	--	--	--	--	--	--
neg_353	6-Hydroxyluteolin 7-sambubioside	5805568.52115495	4053998.59160143	3491764.79612645	3632123.04465452	4040468.51926286	4296620.86146069	2774919.2984759	5901614.70798984	4664227.38700249	-0.0264765	0.912503646019964	0.0445119664512669	unchanged	-0.180659	0.519823105438397	0.517919174133161	unchanged	2.35	C26 H28 O16	596.138	3.823	--	--	LMPK12111207	Polyketides [PK]	Flavonoids [PK12]	Flavones and Flavonols [PK1211]	--	--	--	--	--	--
neg_354	(-)-applanatumol K	12171990.6990409	4441593.7192399	880503.930847361	7904005.31985543	1147556.75170363	4293978.19111344	5971559.30079928	4430628.72472625	397476.545442669	0.443233463183202	0.496975904592155	0.578061584467937	unchanged	1.29592713802722	0.160827089490241	1.21385203306017	unchanged	2.15	C16 H18 O7	322.105	4.066	--	--	--	--	--	--	--	--	--	--	--	--
neg_355	beta-Syringin	6036902.17607475	2573647.72261187	283419.391117332	538103.383334232	172272.457609098	418479.539014235	185851.971009828	2041648.92015333	2558812.09577251	-1.98207	0.0521667909435107	1.87606283490178	unchanged	0.165054129947888	0.82037267114881	0.24112385982266	unchanged	1.74	C17 H24 O9	372.142	2.124	--	--	--	--	--	--	--	--	--	--	--	--
neg_356	Koninginin J	5933387.97095969	3364679.30361842	3895164.24791828	4366033.75130744	4956972.69908192	3359381.97232617	1338423.99604209	3343329.24304313	2402543.0182251	0.449186733351213	0.289512436513892	1.01528693275855	unchanged	0.561317385937445	0.223649245993525	1.14862523570809	unchanged	2.25	C16 H24 O5	296.162	4.974	--	--	--	--	--	--	--	--	--	--	--	--
neg_357	S-[Cyano(1H-indol-3-yl)methyl]cysteine	149300.357936403	793345.218574854	550005.255005024	654425.675530239	3456722.70065727	670625.135063892	495338.059522785	1429668.46888039	313762.570081458	1.0318526671407	0.482932900210769	0.760105992566142	unchanged	-0.512964	0.62493069015469	0.448528380913053	unchanged	-3.51	C13 H13 N3 O2 S	275.073	3.885	--	--	--	--	--	--	--	--	--	--	--	--
neg_358	olivetolic acid	5310878.45830215	2720265.53044963	2580117.52139913	1999480.41277287	2091983.24488844	2687637.80186345	381901.421616391	1988416.94162363	1686614.46351542	0.553016035879142	0.10697728970385	1.62596303016652	unchanged	1.07201670425668	0.0331859116266317	1.73339911824358	up	2.34	C12 H16 O4	224.105	2.346	C20417	Biosynthesis of various plant secondary metabolites(ko00999);;Metabolic pathways(ko01100);;Biosynthesis of secondary metabolites(ko01110)	LMPK15040016	Polyketides [PK]	Phenolic lipids [PK15]	Anacardic acids and derivatives [PK1504]	--	--	--	--	--	--
neg_359	1-[({3-Oxo-2-[(2E)-2-penten-1-yl]cyclopentyl}acetyl)amino]cyclopropanecarboxylic acid	4197936.46823248	3386868.01376668	1728166.1162137	2169722.39545166	3579130.89104237	2271341.10546618	874122.880276438	2129659.17392366	1600337.97594632	0.65265253344067	0.209978987893705	1.2662527333495	unchanged	0.879860400373093	0.138577683607578	1.32590020933849	unchanged	2.26	C16 H23 N O4	293.163	4.969	--	--	--	--	--	--	--	--	--	--	--	--
neg_36	Succinic semialdehyde	125485735.013717	216216239.176899	262526256.050413	53828550.9610086	184411168.101459	125275636.923073	128540828.025922	186399070.977418	73108331.5955563	0.522933940987495	0.26826036582856	1.20221892532004	unchanged	0.828188770431387	0.15843500252159	1.28214878429908	unchanged	2.4	C4 H6 O3	102.032	0.772	C00232	Alanine, aspartate and glutamate metabolism(ko00250);;Tyrosine metabolism(ko00350);;Butanoate metabolism(ko00650);;Vitamin B6 metabolism(ko00750);;Nicotinate and nicotinamide metabolism(ko00760);;Metabolic pathways(ko01100);;Carbon metabolism(ko01200)	--	--	--	--	HMDB0001259	692-29-5	Organic compounds	Lipids and lipid-like molecules	Fatty Acyls	Fatty acids and conjugates
neg_360	Ikarisoside D	4665181.2201015	4353659.99216765	3147865.22658595	1693490.81472306	1901051.9617524	2271794.00589536	1616989.24451251	1823033.31305685	1873481.93882229	0.209314358909317	0.342349721936227	1.04737763993864	unchanged	1.32026244132799	0.0101348241241293	2.02197333768863	up	-2.08	C28 H30 O11	542.179	3.419	--	--	LMPK12111724	Polyketides [PK]	Flavonoids [PK12]	Flavones and Flavonols [PK1211]	--	--	--	--	--	--
neg_361	Pyridomycin	3498214.69514363	3967671.79587966	3113272.83265857	4693908.37864306	4066629.46018449	3521091.21761731	2.97137e+06	4335725.04486221	4937434.93669733	0.109901596609604	0.690848387926024	0.280878415017257	unchanged	0.169009411257774	0.496101062128147	0.544078517377292	unchanged	-0.1	C27 H32 N4 O8	540.222	3.6	--	--	--	--	--	--	--	--	--	--	--	--
neg_362	Phloretin 3',5'-Di-C-glucoside	2952555.4866385	1399891.70988978	112424	135676.609204985	566998.971061102	114788.45477861	429273.11966565	263661.314234258	1365403.91956421	-1.32145	0.20516795528386	1.25361026055103	unchanged	0.914655301573763	0.433849020433277	0.723610453051482	unchanged	2.59	C27 H34 O15	598.19	3.834	--	--	LMPK12120515	Polyketides [PK]	Flavonoids [PK12]	Chalcones and dihydrochalcones [PK1212]	--	--	--	--	--	--
neg_364	Sinapyl alcohol	4333469.62264372	4291348.03573816	6293926.2361454	2717644.25984088	3254757.61638078	1903216.58840175	1790916.34376779	1807039.81285514	964771.690112084	1.01459943949387	0.09928715455264	1.56170576711055	unchanged	1.51155	0.0623798535040576	1.59424275188378	unchanged	2.2	C11 H14 O4	210.089	3.251	C02325	Phenylpropanoid biosynthesis(ko00940);;Metabolic pathways(ko01100);;Biosynthesis of secondary metabolites(ko01110)	--	--	--	--	HMDB0013070	537-33-7	Organic compounds	Benzenoids	Phenols	Methoxyphenols
neg_365	Azaphilone Multiformin C	23713394.2858141	5216386.48495837	3810967.09445457	2379299.93703385	2769666.60915658	1402182.21463001	3412379.12167715	1718825.39868556	4026157.52684958	-0.386011	0.25016755859641	1.17991112812696	unchanged	1.93737687139124	0.112598764982983	1.46208381211151	unchanged	-2.64	C24 H22 O6	406.142	4.648	--	--	--	--	--	--	--	--	--	--	--	--
neg_367	17-hydroxycyclooctatin	2633420.98167685	1646965.04972743	1091740.18174066	2460181.12356107	4114549.38802752	2267657.23036553	1841821.34536688	2707611.18632404	3498638.26136195	0.0430132859562702	0.953454208893795	0.0277146138447406	unchanged	-0.387942	0.551663256284937	0.512223896001327	unchanged	2.69	C20 H34 O4	338.246	9.66	--	--	--	--	--	--	--	--	--	--	--	--
neg_368	3,4,5,2',4',6'-Hexahydroxychalcone 2'-glucoside	1978006.8326028	2271036.36916681	1264894.3144436	2531058.01637938	3610655.10173389	2765045.82212239	1.40388e+06	2721943.9562453	2366427.05851549	0.397156180122916	0.154184592915374	1.4620184702808	unchanged	-0.289279	0.288660265333302	0.986805784484312	unchanged	2.3	C21 H22 O12	466.111	3.689	--	--	LMPK12120279	Polyketides [PK]	Flavonoids [PK12]	Chalcones and dihydrochalcones [PK1212]	--	--	--	--	--	--
neg_369	Deoxypentalenylglucuron	2278646.97703068	1477766.33895433	1865027.03885825	432324.276958979	247318.581346602	777824.18447403	111145.599834041	1363058.59372653	287756.701206019	-0.163254	0.810610135606122	0.222008065470656	unchanged	1.84386154302578	0.00255513190990793	2.10936971560926	up	2.24	C21 H30 O8	410.194	2.692	--	--	--	--	--	--	--	--	--	--	--	--
neg_37	Prulaurasin	4311727.56006224	5141756.37050939	9987115.49481924	5142363.5297957	2825451.55302143	3713970.00074251	1595402.80494731	1035296.23265805	714128.678754916	2.09075319148531	0.0740092229336511	1.73592736210813	unchanged	1.80924264440487	0.1661676309011	1.23206837917817	unchanged	2.64	C14 H17 N O6	295.106	3.542	--	--	--	--	--	--	HMDB0035022	138-53-4	Organic compounds	Organic oxygen compounds	Organooxygen compounds	Carbohydrates and carbohydrate conjugates
neg_370	Lucidulactone A	6246575.38905381	3173406.85084295	2266831.30514967	2870487.92996353	3802054.2587233	3613612.56972853	2137126.78238225	3595192.32060475	3512519.52494932	0.164763570592611	0.371628067685286	1.01466965407864	unchanged	0.336295588023337	0.360594921083415	0.832051554871057	unchanged	2.59	C12 H14 O6	254.079	2.288	--	--	--	--	--	--	--	--	--	--	--	--
neg_373	Pyridoxine phosphate	1695239.51448809	693379.53815574	257689.249424857	2004401.76911758	2254658.12087182	1743388.6042184	933192.21513511	1032479.0875563	1791176.10721024	1.05780304590791	0.172181207143914	1.37006600658905	unchanged	0.522384503254959	0.658089285851215	0.307887184600589	unchanged	2.92	C8 H12 N O6 P	249.04	1.534	C00627	Vitamin B6 metabolism(ko00750);;Metabolic pathways(ko01100);;Biosynthesis of cofactors(ko01240)	--	--	--	--	HMDB0001319	447-05-2	Organic compounds	Organoheterocyclic compounds	Pyridines and derivatives	Pyridoxines
neg_374	Indole-3-acetaldoxime N-oxide	1122549.15152099	912744.056286554	215686.867479866	535978.684875661	813325	1295376.1958354	174451.931556372	724270.781508491	818173.064874935	0.708298841914904	0.104065509303437	1.62416785734558	unchanged	0.489761479581976	0.357776757725469	0.738036926679162	unchanged	0.54	C10 H10 N2 O2	190.074	3.023	C17204	--	--	--	--	--	--	--	--	--	--	--
neg_375	2',3,4,4',6'-pentahydroxychalcone 4'-O-beta-D-glucoside	1673750.22260947	1896329.59914628	1330709.42281395	1621615.71675404	2553653.45699901	2611707.5446106	1234449.68064577	2292547.37029869	1354016.98826229	0.29264682227139	0.392867602421735	0.984428865929361	unchanged	-0.352741	0.259891728093742	1.01077667207249	unchanged	2.68	C21 H22 O11	450.116	4.345	C16408	Flavonoid biosynthesis(ko00941);;Biosynthesis of secondary metabolites(ko01110)	--	--	--	--	--	--	--	--	--	--
neg_376	FL2FEGGS0001_a	1024615.20650463	1652883.6573131	969498.933949719	1239134.21541418	1503379.4277325	3376510.21358663	527734.941662294	2033410.47316603	1258066.62049118	0.415781458933586	0.38959775747609	0.921750242695933	unchanged	-0.063047	0.879757886188664	0.151409544465202	unchanged	1.69	C20 H22 O8	390.131	3.516	--	--	--	--	--	--	--	--	--	--	--	--
neg_377	Hildgardtene	366758.79072955	360212.598222134	853546.423616618	770365.012667909	1010480.3571614	2225974.50119219	236251.391094514	632518.521963724	749157.076986494	1.41967631904196	0.0412563710732223	2.06655829091143	up	-0.277498	0.456034354263125	0.653789486874695	unchanged	-0.57	C21 H20 O3	320.141	3.51	--	--	LMPK12020282	Polyketides [PK]	Flavonoids [PK12]	Flavans, Flavanols and Leucoanthocyanidins [PK1202]	--	--	--	--	--	--
neg_378	1-Oleoyl-2-hydroxy-sn-glycero-3-PE	3620799.30541549	3887616.17522807	4241122.17355829	3991078.39283104	3536585.15738984	2280345.22723739	3608324.44698016	3317279.03654533	2968369.31536802	0.00305792157866664	0.983862233170747	0.133432483768038	unchanged	0.284198380203461	0.00560920276383626	1.90406005798849	up	2.41	C23 H46 N O7 P	479.301	8.455	--	--	--	--	--	--	--	--	--	--	--	--
neg_379	Globomycin	170134.134716437	149216.364343885	145599.630886468	171210.161232591	157445.57669207	146266.664826157	149296.47097217	144081.966518692	145656.584071787	0.10985810092523	0.0463378768915768	1.79523174275536	up	0.139894947260839	0.14850479755275	1.25938026390527	unchanged	2.95	C32 H57 N5 O9	655.416	4.174	C01700	--	--	--	--	--	--	--	--	--	--	--
neg_38	D-Raffinose	2717678.41986428	3477685.52603682	2838591.63148394	7461964.17466155	6958886.90031409	4681436.52428951	4576031.66357246	4445055.05331459	4429260.39770933	0.373562961558822	0.206021476952087	1.16184881127998	unchanged	-0.145049	0.546563882417123	0.553123392132151	unchanged	-119047	C18 H32 O16	504.169	0.753	--	--	--	--	--	--	HMDB0003213	512-69-6	Organic compounds	Organic oxygen compounds	Organooxygen compounds	Carbohydrates and carbohydrate conjugates
neg_380	(2'E,6'E,10'E)-2-Geranylgeranyl-1,4-dihy	2294646.93417565	2194187.58497685	1841345.65274152	2743781.18406157	3090921.38525743	1775284.01470854	2954405.59920549	1281116.18777345	1089979.10332609	0.301538556469219	0.427124946059707	0.747414393524446	unchanged	0.196620413130723	0.546733900423979	0.526766695657181	unchanged	2.57	C26 H38 O2	382.287	9.734	--	--	--	--	--	--	--	--	--	--	--	--
neg_382	Vicianin	1899964.86104743	2833243.96371954	4057909.0482132	1865156.06799229	720930.484394565	2091957.55966823	601342.032314804	278270.202554908	277504.90806696	2.09072411388156	0.0454725348811547	1.91598914007351	up	2.18301728075352	0.127853639627822	1.32984689381613	unchanged	2.37	C19 H25 N O10	427.148	3.352	C01870	--	--	--	--	--	HMDB0029900	1392-28-5	Organic compounds	Organic oxygen compounds	Organooxygen compounds	Carbohydrates and carbohydrate conjugates
neg_383	6,8-Dimethoxy-2,3-trans-2- (4-hydroxy-2,3-dimethoxyphenyl) -9- (5-hydroxy-2-methoxyphenyl) -3-hydroxymethyl-2,3-dihydro-7H-1,4-dioxono [ 2,3-h ] chromene-7-one	3022487.07309993	1718137.40496084	984902.995419149	1442637.44055716	2022951.24218794	1356702.45322105	1256387.92699414	2286873.40611242	1694419.80386059	0.196140349031214	0.693970127244187	0.47521668531402	unchanged	0.314782527978406	0.532596256278859	0.543156565237171	unchanged	-2.58	C29 H28 O12	568.158	4.266	--	--	--	--	--	--	--	--	--	--	--	--
neg_384	coenzyme Q1	5113555.93593536	6221990.00520594	5719042.32059244	4186775.53962347	6816088.38750673	7355882.72037459	7502438.59028036	6195928.82277108	8071877.96669795	-0.120069	0.446676711775871	0.58986380696131	unchanged	-0.301829	0.0292256062450358	1.77546060104479	down	2.4	C14 H18 O4	250.121	6.088	--	--	--	--	--	--	HMDB0002012	727-81-1	Organic compounds	Lipids and lipid-like molecules	Prenol lipids	Quinone and hydroquinone lipids
neg_385	Piceol	10082359.0201959	11225598.3146232	9022155.18555743	10463694.0682864	11460022.4298623	11654920.4226785	10465129.3643692	11335512.9875549	10292162.8079652	0.0623172996565142	0.303541109532989	1.04060916110389	unchanged	-0.00395991	0.954784514091023	0.145535793971764	unchanged	2	C8 H8 O2	136.052	3.825	--	--	--	--	--	--	--	--	--	--	--	--
neg_386	tiliroside	411554.178258791	204111.792515995	204924.949444438	426149.04330537	225080.637208262	203037.77791204	222172.127830543	209278.550226777	218719.247321403	1.40960990308337	0.467757259136483	0.83322659586913	unchanged	-0.765248	0.462143756905621	0.651553809759183	unchanged	2.35	C30 H26 O13	594.137	5.007	--	--	LMPK12111791	Polyketides [PK]	Flavonoids [PK12]	Flavones and Flavonols [PK1211]	--	--	--	--	--	--
neg_387	Terrosamycin A	125706.125866856	110050.18174163	111195.203778093	128117.181384692	123693.793147485	118081.380369456	123327.23015575	127726.389756672	118035.285593233	0.0224398981893773	0.560709653774414	0.493104739112057	unchanged	-0.0139656	0.873472553727798	0.153959889863834	unchanged	-1.45	C44 H76 O13	812.529	4.391	--	--	--	--	--	--	--	--	--	--	--	--
neg_388	Prunin	2455405.11069693	2356017.20672836	1986959.22844857	1619931.87471635	2430899.27053629	2883971.39738788	1402223.68990001	2523990.84116381	1777181.14574533	0.1688424452686	0.485130316968324	0.809257107608199	unchanged	0.0936703716754646	0.650743102702226	0.427055384694659	unchanged	1.83	C21 H22 O10	434.121	4.053	C09099	Flavonoid biosynthesis(ko00941)	LMPK12140237	Polyketides [PK]	Flavonoids [PK12]	Flavanones [PK1214]	--	--	--	--	--	--
neg_389	2'-O-demethylherbicidin F	3603283.59852467	2447039.13003094	1195681.73420373	1767572.25636297	1947505.48180543	1921935.23502894	1750862.88577239	1999379.81232867	2385270.15938454	-0.250546	0.408609051882417	0.751017557653863	unchanged	-0.043812	0.897382271754851	0.121201684571811	unchanged	0.22	C22 H27 N5 O10	521.176	4.264	--	--	--	--	--	--	--	--	--	--	--	--
neg_39	(R)-3-Hydroxy myristic acid	329027178.257462	231681064.473693	283013043.383315	330895723.954059	251588920.391831	253518187.219955	322731321.80269	162326437.564043	370824021.969265	-0.0793354	0.751353275531036	0.432216856380409	unchanged	-0.0145193	0.951436416797519	0.0440479903033511	unchanged	1.58	C14 H28 O3	244.204	8.338	--	--	--	--	--	--	--	--	--	--	--	--
neg_390	Radiosumin	1568845.58514745	1488405.3979199	1093685.27326042	729363.154809099	1010559.28058155	608756.477740359	366544.374435276	791727.296666576	743838.168783905	0.140529530577501	0.604502416586953	0.508374158659327	unchanged	1.0843388169641	0.00479235173768242	1.94781140105642	up	-0.84	C22 H32 N4 O5	432.237	3.123	--	--	--	--	--	--	--	--	--	--	--	--
neg_391	Pandangolide 2	6284793.59758099	5392522.23752681	4213503.00545944	3702209.38381894	1076422.63296003	3296168.5004738	455421.050036854	6537937.77488285	4309261.79527969	0.377790833799284	0.523404340491882	0.631139412546156	unchanged	0.625436878958649	0.185201413071525	1.07620961911705	unchanged	1.35	C14 H22 O6 S	318.114	2.916	--	--	--	--	--	--	--	--	--	--	--	--
neg_392	2-(1-Propen-1-yl)-4-hydroxymethyl-3-furanylcarbonyla-L-Rhamnopyranoside	1556564.6300195	579890.949929689	211719.744568117	473271.100189971	620743.88472817	297906.724936087	318770.521378735	523009.741062828	164743.575344055	-0.268111	0.556031924394791	0.614513731887733	unchanged	1.09070761349823	0.242344149783065	1.01229273793473	unchanged	2.8	C15 H20 O8	328.116	2.694	--	--	--	--	--	--	--	--	--	--	--	--
neg_393	Streptodiketopiperazine A	244494.049025505	127673.979047169	106089.369834998	1052163.41499872	242831.667375562	1617197.97134102	92013.8015438926	2296865.03425009	1761192.56428563	-0.493735	0.610749969333634	0.578716721868939	unchanged	-0.81826	0.506670866204712	0.634672253239912	unchanged	1.71	C13 H14 N2 O2	230.106	3.049	--	--	--	--	--	--	--	--	--	--	--	--
neg_394	Sanguinone B	6036902.17607475	2573647.72261187	229382.248378366	409809.095382647	191270.579849076	345293.286129573	206347.635335912	2041648.92015333	708366.232241833	-1.82037	0.118962314903008	1.54472493649208	unchanged	0.407158440280322	0.623643163221757	0.48304198861524	unchanged	-1.99	C16 H16 N4 O3	312.122	2.148	--	--	--	--	--	--	--	--	--	--	--	--
neg_395	H-Gln(Ph)-OH	3285630.48253876	2822987.1717325	2336715.92991457	1972948.60917362	152564.586661974	1957566.28172578	165481.853175599	1529924.89668228	1550290.28680813	0.447444095316758	0.378854200584149	0.801590465601503	unchanged	1.25384284410142	0.00204969589492093	2.0304183005416	up	-0.76	C11 H14 N2 O3	222.1	2.108	--	--	--	--	--	--	--	--	--	--	--	--
neg_396	Asperulosidic acid	1113185.2209561	2353759.41329821	627695.591771201	760167.331947921	1125629.18376012	2185303.82959706	645725.777497306	624167.806734479	1621176.70716529	0.418274070533342	0.3638842247992	1.02780775150244	unchanged	0.479301118389841	0.301159159569647	0.729899761137182	unchanged	1.99	C18 H24 O12	432.127	3.266	--	--	--	--	--	--	HMDB0248668	--	Organic compounds	Lipids and lipid-like molecules	Prenol lipids	Terpene glycosides
neg_397	Erbstatin	2949643.76804737	2305120.53997818	2236263.77797107	2643934.63463532	2721347.40084393	2614072.41129687	2420770.8916102	2523898.61062898	2115013.95945316	-0.0677676	0.919551045292943	0.177803058444594	unchanged	0.208122235819195	0.690851148482125	0.333459125828722	unchanged	2.58	C9 H9 N O3	179.058	2.089	--	--	--	--	--	--	HMDB0251902	--	Organic compounds	Benzenoids	Phenols	Benzenediols
neg_398	Cephalanone B	1958600.30783503	2186170.16661083	2354725.12773106	3083576.51261116	4.13069e+06	2328001.01553667	3631126.19363123	2268577.04963216	2173853.75313384	0.303100482525225	0.192353117618097	1.25826174682162	unchanged	-0.0108647	0.958693997399297	0.0261886258063514	unchanged	-2.53	C21 H19 Cl O8	434.077	3.257	--	--	--	--	--	--	--	--	--	--	--	--
neg_399	Thaxteramide D	1299175.09515476	346812.861873936	431968.562560405	648789.525006149	647360.70973585	702023.281307961	285420.744169003	558898.096624777	776466.452666466	0.0455523369931646	0.924311781008368	0.146475000668925	unchanged	0.0502063497926636	0.926690716428444	0.110703005881001	unchanged	0.78	C23 H28 N4 O7	472.196	4.399	--	--	--	--	--	--	--	--	--	--	--	--
neg_4	D-(-)-Mannitol	510636026.334608	174477816.844641	91682653.136631	344105473.423804	219594425.91368	294527252.402672	370643251.625351	170084024.138052	223112704.640521	0.186433240227383	0.644083668795726	0.345060620380718	unchanged	0.231714377525779	0.714458692203519	0.371924461357197	unchanged	1.85	C6 H14 O6	182.079	0.639	--	--	--	--	--	--	HMDB0000765	69-65-8	Organic compounds	Organic oxygen compounds	Organooxygen compounds	Carbohydrates and carbohydrate conjugates
neg_40	Dihydroroseoside	129121779.843783	122067916.604961	124236039.875139	92041983.0441865	89876486.694447	93309334.1194339	77233167.8604673	81087084.8621386	95929890.9748204	0.0846451263426237	0.587119145941998	0.52584988811812	unchanged	0.609615649703009	0.00292917796024769	2.03683603948694	up	1.82	C19 H32 O8	388.21	3.402	--	--	--	--	--	--	HMDB0040614	142235-28-7	Organic compounds	Lipids and lipid-like molecules	Fatty Acyls	Fatty acyl glycosides
neg_400	Terpendole D	2391757.94187258	1200026.77430807	464833.267132314	770840.133059668	3154012.7324541	2570432.67775953	964487.203223632	1280339.0564188	1.16803e+06	0.642639202326986	0.245543773893677	1.33898440185177	unchanged	-0.035783	0.940301792583259	0.00771698859078089	unchanged	-2.36	C32 H43 N O4	505.319	8.079	--	--	--	--	--	--	--	--	--	--	--	--
neg_401	3-methoxyaplysiatoxin	2349920.41282708	738658.611845433	298826.140991254	148596.122097541	130666.599240952	352769.768223803	164072.716605276	231627.434304143	188506.111360612	-0.298571	0.547890816585665	0.585292418972398	unchanged	2.29994885914436	0.0774526332889372	1.60297013275416	unchanged	-2.68	C33 H49 Br O10	684.251	3.362	--	--	--	--	--	--	--	--	--	--	--	--
neg_402	Merochlorin C	3195754.67000804	2321552.31061365	2300405.31825857	1642960.2815005	1477983.74349643	2490176.96766976	892902.722530932	2095074.11722355	2233715.94161645	0.114507017014968	0.772602110450974	0.283655680137899	unchanged	0.619266831636572	0.0995221840984071	1.35697045240523	unchanged	3.89	C26 H32 Cl2 O5	494.163	3.265	--	--	--	--	--	--	--	--	--	--	--	--
neg_404	1-O-[2-(Methylamino)benzoyl]-beta-D-glucopyranose	2762769.98377923	2189659.07129878	2054468.81576218	2509517.15110351	363481.852767718	901720.271036927	373781.076913615	135013.65403481	325476.262509185	1.80374361816381	0.124360320119721	1.37946943025597	unchanged	2.19397368192959	0.0851647402601809	1.51325417149699	unchanged	2.11	C14 H19 N O7	313.116	2.094	--	--	--	--	--	--	--	--	--	--	--	--
neg_405	RKS-1778	2775624.8596288	923413.106876721	433562.472727867	281768.173377597	611268.487510045	452297.010020625	288576.820480174	554133.272603486	582139.558942679	0.143573482661819	0.737222377417929	0.473072954292911	unchanged	0.83266923545362	0.392451221946776	0.844055692930084	unchanged	-2.16	C30 H39 N O4	477.288	8.139	--	--	--	--	--	--	--	--	--	--	--	--
neg_406	Abyssomicin R	133988.196388332	118576.20467914	110302.58850057	134519.177004436	119432.03888851	110808.517437914	117735.015431831	103449.651639232	112002.268177305	1.30146949188769	0.440141573707018	0.799988361020297	unchanged	1.6348199122602	0.419646037650679	0.630538029995456	unchanged	1.82	C20 H26 O9	410.158	3.706	--	--	--	--	--	--	--	--	--	--	--	--
neg_407	Geranyl ????-primeveroside	216509.328959864	616500.809745037	971513.216111729	488748.646940521	215817.49651839	986020.784930669	186141.453485085	2752684.72545565	776061.043373844	-0.319848	0.758611063624426	0.327009432135035	unchanged	-0.800393	0.519703048400539	0.546722150294206	unchanged	2.08	C21 H36 O10	448.231	4.771	--	--	--	--	--	--	--	--	--	--	--	--
neg_409	Mureidomycin B	943840.624934747	934537.021630707	1372931.20853171	919853.091038197	245196.010079212	514713.446882214	96533.0048884552	686280.364830475	812529.306427013	0.137302895648541	0.789963727791777	0.15803742526685	unchanged	1.22003742665387	0.0477541820502908	1.48608650202242	up	-4.15	C38 H50 N8 O12 S	842.327	2.967	--	--	--	--	--	--	--	--	--	--	--	--
neg_41	{(1R,2R)-2-[(2Z)-5-(Hexopyranosyloxy)-2-penten-1-yl]-3-oxocyclopentyl}acetic acid	2384206.63274428	1770265.24223806	804840.14973829	1038562.2533847	1139194.22603108	1441111.9886266	215259.37053718	1658803.10261336	1190839.56274891	-0.206957	0.788026696646564	0.21607090273219	unchanged	-0.614327	0.460435012233112	0.67497710258569	unchanged	1.88	C18 H28 O9	388.173	2.655	--	--	--	--	--	--	--	--	--	--	--	--
neg_410	Rosavin	991871.317750288	253077.484329499	216096.607935523	336263.828711197	545209.188961159	261978.812670284	319281.694583149	764293.925800139	462038.446669504	0.0476151460760993	0.942516385268011	0.0949177859047463	unchanged	0.167689400856153	0.830172118631778	0.152135099047857	unchanged	2.91	C20 H28 O10	428.168	4.191	--	--	--	--	--	--	HMDB0257308	--	Organic compounds	Lipids and lipid-like molecules	Fatty Acyls	Fatty acyl glycosides
neg_411	Ustiloxin D	1145686.41624905	1796175.94079224	1460272.44232216	560164.487534221	737328.064999816	343172.438099294	589491.018391923	1725839.46714258	586113.042757068	-0.593174	0.379579952038836	0.943176555330696	unchanged	0.715598019496468	0.161143724975732	1.1493189421915	unchanged	-0.62	C23 H34 N4 O8	494.238	3.399	--	--	--	--	--	--	HMDB0041054	158243-18-6	Organic compounds	Organic acids and derivatives	Carboxylic acids and derivatives	Amino acids, peptides, and analogues
neg_412	Isochamanetin	3377336.19198281	843345.694405753	494074.46679272	2580967.36119611	3846108.21044071	1888807.00264929	1833972.12127347	1472247.98950071	3531522.34848487	-0.0197965	0.965495136612654	0.00947460241221806	unchanged	-0.474897	0.478239024279389	0.641222500263603	unchanged	-3.26	C22 H18 O5	362.115	4.627	--	--	LMPK12140146	Polyketides [PK]	Flavonoids [PK12]	Flavanones [PK1214]	--	--	--	--	--	--
neg_413	8- (3"-Hydroxy-3"-methylbutyl) kaempferol 4'-methyl ether 7-glucoside	607938.576966623	656415.899976834	897875.483624221	518109.571673817	782642.976916108	1098113.50270428	284931.26292597	1568838.07821877	692115.645185629	0.824622017760039	0.230315010504647	1.27119069792985	unchanged	0.218349465414147	0.73326873904128	0.392431250208478	unchanged	-1.92	C28 H34 O12	562.205	3.824	--	--	--	--	--	--	--	--	--	--	--	--
neg_414	Actinosporin B	1337219.23293744	1344907.03315833	853140.993221486	698640.747950793	170605.991895672	967433.099452861	145252.021299316	944861.75239352	788267.261170407	0.184929729692837	0.766243279319926	0.367833931766677	unchanged	0.748399857583573	0.224030790873199	1.08490851354625	unchanged	-1.51	C25 H26 O11	502.148	3.011	--	--	--	--	--	--	--	--	--	--	--	--
neg_415	(1'S,2'S,3'S,4'R,5'R)-andicoquinone B	1692884.7866835	991868.248045785	1093574.90292757	1295494.01329826	1620421.43101763	1216585.46897912	867619.327145266	618457.144953279	579853.711945231	0.998750953608461	0.0155855245736011	2.05485629961705	up	1.43397309152947	0.0476128800725153	1.62218141724945	up	-2.72	C27 H26 O8	478.163	3.431	--	--	--	--	--	--	--	--	--	--	--	--
neg_416	Rutin	2799719.76201199	2384651.63811516	985831.999726339	1630514.87227553	1420339.4688489	1628832.91495754	1040381.08710868	2968724.89403277	2029106.77853722	-0.237973	0.45167015413042	0.710068400886342	unchanged	-0.237031	0.51525761709729	0.571324888146056	unchanged	2.04	C27 H30 O16	610.153	4.006	C05625	Flavone and flavonol biosynthesis(ko00944);;Metabolic pathways(ko01100);;Biosynthesis of secondary metabolites(ko01110)	LMPK12112098	Polyketides [PK]	Flavonoids [PK12]	Flavones and Flavonols [PK1211]	HMDB0003249	153-18-4	Organic compounds	Phenylpropanoids and polyketides	Flavonoids	Flavonoid glycosides
neg_417	Trichocyclodipeptide C	1277751.84760892	1555873.24699729	308560.796027258	1022444.81692781	1364873.2220441	1247703.28232021	564528.269325323	1813533.88883835	1419872.94912437	0.139173799939489	0.656928844228005	0.547073651842289	unchanged	-0.422836	0.328195582067222	0.923986187304584	unchanged	-0.72	C20 H32 N4 O6	424.232	5.193	--	--	--	--	--	--	--	--	--	--	--	--
neg_418	Asperginine	1176919.21390245	1452494.53339809	1251230.55486264	530233.866000202	708223.098502455	318456.90959277	255518.098128988	577721.242188527	229340.719517901	0.442853894925068	0.281883338034814	1.03486784245863	unchanged	1.93373937831198	0.00107459672250072	2.11118317506242	up	-0.68	C22 H30 N4 O4	414.227	3.592	--	--	--	--	--	--	--	--	--	--	--	--
neg_419	Tricycloalternarene C	2248367.36292544	2029208.09607764	1792300.55925984	2072239.01834903	2388308.7982236	2024680.56555998	1461548.51335449	1610748.53303683	2129116.60482848	0.17423563023118	0.31705164484744	0.974253976363296	unchanged	0.258424585409004	0.0519107778414174	1.53487798186589	unchanged	-4.9	C21 H32 O4	348.23	9.958	--	--	--	--	--	--	--	--	--	--	--	--
neg_42	4-[4-(4-Hydroxy-3-methoxyphenyl)tetrahydro-1H,3H-furo[3,4-c]furan-1-yl]-2-methoxyphenyl hexopyranoside	2385879.86349858	4014653.01051777	2.76261e+06	2374004.78976251	2281574.1392152	3.95513e+06	1466392.79133085	3330126.96838254	2584313.63169839	0.304369946611843	0.295757978649217	1.10264949350593	unchanged	0.182904746599635	0.539877520859911	0.457710602889125	unchanged	2.49	C26 H32 O11	520.194	4.201	--	--	--	--	--	--	--	--	--	--	--	--
neg_420	Lentztrehalose B	2436670.47194824	1581647.84557885	1363479.0537722	855817.957845876	591418.725408055	905512.855744742	393767.117964714	831253.912706088	209088.076886388	0.521694084693959	0.331035203662468	0.912128111055494	unchanged	1.79911359826238	0.000698151902048586	2.22396224282583	up	2.62	C17 H30 O11	410.179	2.794	--	--	--	--	--	--	--	--	--	--	--	--
neg_421	SF-2330	405472.744740995	487489.38598698	105998.437163059	357242.916792288	626580.70020933	1096557.13951096	92713.2908480988	805235.458173604	284424.773898423	1.00697068839791	0.113152372819825	1.5628170627319	unchanged	-0.607748	0.429161248372056	0.688251225545942	unchanged	-2.98	C22 H14 O7	390.074	3.034	--	--	--	--	--	--	--	--	--	--	--	--
neg_422	Peneciraistin C	148997.042493886	131269.79070133	129298.753800197	157132.506071856	143055.148878636	135061.998595082	146720.407255029	129498.654451558	135187.904729806	0.0837426132987392	0.155993765516253	1.20419644618418	unchanged	0.029801176026971	0.648333533525937	0.417491209895117	unchanged	1.23	C19 H26 O9	398.158	5.394	--	--	--	--	--	--	--	--	--	--	--	--
neg_423	4-methylaminobenzoyl rhamnopyranoside	1084222.02996182	929157.354962222	709449.56880091	1120499.01720722	1398925.55456474	730798.183146677	1284835.54235778	687412.260911984	1351641.77091767	0.0639663355064103	0.784320795619384	0.311254588733254	unchanged	-0.268811	0.28567542909112	0.98166206034315	unchanged	1.94	C14 H19 N O6	297.121	3.078	--	--	--	--	--	--	--	--	--	--	--	--
neg_424	Nikkomycin KX	933989.004982636	918494.013728911	1682375.05768051	1126705.66187302	1007112.95991769	1442193.98378618	513348.324859048	568791.309113423	159585.672742048	2.05495199856013	0.0729248376900399	1.74053966658722	unchanged	1.38910829189195	0.146023417631082	1.27507186465849	unchanged	-1	C19 H23 N5 O9	465.15	3.248	--	--	--	--	--	--	--	--	--	--	--	--
neg_426	butyrin	1550361.81410643	1124550.97655243	1730088.42898161	804478.862298771	1684983.58627461	1036910.71614749	709871.454473015	1494145.44504595	1525615.96190649	-0.0305511	0.92333973742403	0.0216131647410015	unchanged	0.0944161153644949	0.738892291429423	0.34192835233663	unchanged	2.75	C15 H26 O6	302.173	9.024	--	--	--	--	--	--	HMDB0031094	1960-01-05	Organic compounds	Lipids and lipid-like molecules	Glycerolipids	Triradylcglycerols
neg_427	Aesculin	2505331.17583088	1553675.24294478	1620461.00881529	1583509.17405172	2121549.25030022	735940.164333858	507318.275670993	2513368.47642179	1169003.67111388	-0.327975	0.546126786977003	0.632102091945373	unchanged	0.0442319731618012	0.925499371970687	0.177140621128312	unchanged	2.05	C15 H16 O9	340.079	3.323	--	--	--	--	--	--	HMDB0030820	531-75-9	Organic compounds	Phenylpropanoids and polyketides	Coumarins and derivatives	Coumarin glycosides
neg_428	Salidroside	218681.508163949	181595.577011177	196168.651590845	151509.167769883	290555.903821787	127281.467633255	138277.413048903	145275.331772523	247188.594206535	-0.22392	0.680419032116054	0.370774929786209	unchanged	0.240247037453074	0.658001178928416	0.323769247911774	unchanged	2.35	C14 H20 O7	300.121	2.656	C06046	Tyrosine metabolism(ko00350);;Metabolic pathways(ko01100)	--	--	--	--	HMDB0257463	--	Organic compounds	Organic oxygen compounds	Organooxygen compounds	Carbohydrates and carbohydrate conjugates
neg_429	Pestalotiolide A	1042873.28940226	286846.169414227	137558.514839378	1013375.67625675	1631369.77928647	362517.795678546	919191.829717231	660150.552334015	322781.062378585	0.253324843300517	0.670252503999492	0.467411682302397	unchanged	-0.51881	0.514400539936748	0.581951789423431	unchanged	2.81	C19 H24 O10	412.137	3.497	--	--	--	--	--	--	--	--	--	--	--	--
neg_43	Myristyl sulfate	17583384.4172428	14560426.6294267	24066581.5385988	21642085.205425	18964589.2997554	15231043.186177	16972606.0050012	26234565.1949897	21516914.4350518	-0.320408	0.277672628859575	1.14642740283393	unchanged	-0.243139	0.373756581893227	0.713815326032306	unchanged	2.5	C14 H30 O4 S	294.186	7.262	--	--	--	--	--	--	--	--	--	--	--	--
neg_430	2(3H)-Furanone, dihydro-3,4-divanillyl-	1126701.09555164	1521448.74359635	1311615.30314267	993687.303860724	873108.866256266	1778436.34641465	477960.400581185	1536895.17572533	834019.026393539	0.493860257904543	0.188456731410984	1.33421067980517	unchanged	0.252934591786564	0.480587284474139	0.629406825573741	unchanged	1.52	C20 H22 O6	358.142	4.201	--	--	--	--	--	--	--	--	--	--	--	--
neg_431	5-Hydroxy-3-(4-methoxyphenyl)-4-oxo-4H-chromen-7-olate	329720.971314056	2242068.82734808	5704179.72993129	1145842.99885538	935907.003435345	1693892.50751684	1500556.7785429	1634408.3662537	1322846.13139156	-0.0359002	0.899279941162406	0.0555238576774263	unchanged	0.546601469088029	0.494559759003135	0.598871650859088	unchanged	3.87	C16 H11 O5	283.061	2.615	--	--	--	--	--	--	--	--	--	--	--	--
neg_432	Adenylthiomethylpentose	505645.287306623	271859.372433621	151302.113976064	151862.57482939	208712.208788926	142124.437133939	174903.905363181	149491.868252062	119266.625105756	0.794120372985419	0.454412081512559	0.804258746733454	unchanged	0.181060802148841	0.762538256004031	0.248982104546362	unchanged	2.78	C11 H15 N5 O3 S	297.09	3.153	--	--	--	--	--	--	--	--	--	--	--	--
neg_434	Heptelidic acid chlorohydrin	324228.660091444	338911.21308723	304223.553643417	699215.055462769	1044263.82044186	1109825.49226602	383525.852229786	793850.095287712	614083.753364484	0.746734780392546	0.175341530829049	1.37751917363415	unchanged	-0.715249	0.15369836925248	1.23376562862074	unchanged	1.98	C15 H21 Cl O5	316.108	4.463	--	--	--	--	--	--	--	--	--	--	--	--
neg_435	({(2R,3S,4S,5R,6S)-6-[4-({[(2R,3S,4S,5R,6S)-6-{(E)-[2-(3,4-Dihydroxyphenyl)-5-hydroxy-3-{[(2S,3R,4S,5S,6R)-3,4,5-trihydroxy-6-(hydroxymethyl)tetrahydro-2H-pyran-2-yl]oxy}-7H-chromen-7-ylidene]oxonio}- 3,4,5-trihydroxytetrahydro-2H-pyran-2-yl]methoxy}carbonyl)phenoxy]-3,4,5-trihydroxytetrahydro-2H-pyran-2-yl}methoxy)(4-oxo-2,5-cyclohexadien-1-ylidene)methanolate (non-preferred name)	1230379.75599483	733156.183849778	873169.53007014	575895.162171539	982836.854361782	795316.571523417	806168.83932411	964187.037643099	800960.687958515	0.205736342754983	0.342936731068607	1.05517372795103	unchanged	0.260435293288613	0.224777	1.21207183852385	unchanged	-1.13	C47 H48 O25	1012.25	7.071	--	--	--	--	--	--	--	--	--	--	--	--
neg_436	Pallidopenilline E	644142.004699008	515840.753230148	1625084.74795481	231166.73536143	194048.142635575	188703.217878328	551704.590502378	491034.887941461	967298.714907385	-1.38533	0.143099705900186	1.53646296074389	unchanged	0.918341460247131	0.250816131597089	0.930707889913009	unchanged	-3.44	C17 H27 Cl O6	362.15	4.034	--	--	--	--	--	--	--	--	--	--	--	--
neg_437	Aurantiomide B	883226.420309958	885009.830596533	488195.099081986	536637.254573853	457663.085258715	508943.178225712	313668.035462625	420944.746291064	467602.147713239	-0.0868521	0.754780213486325	0.376348416873784	unchanged	0.675116211616239	0.0328843388299255	1.56956035901837	up	-2.16	C18 H22 N4 O4	358.164	3.492	--	--	--	--	--	--	--	--	--	--	--	--
neg_438	Hapalindole A-formamide	1010761.48319219	1092325.23860301	1079031.01572101	913165.071128647	1118684.11303957	1270456.16003844	450904.861267625	2036484.95409122	1557780.81593447	-0.296493	0.413617242029878	0.828630116122682	unchanged	-0.291752	0.41064289083133	0.748961692297316	unchanged	1.56	C21 H25 Cl N2 O	356.166	10.297	--	--	--	--	--	--	--	--	--	--	--	--
neg_439	5,7-Dihydroxy-2-(4-methoxyphenyl)-4-oxo-4H-chromen-3-yl beta-D-glucopyranoside	2014125.76699943	1316503.05359912	1544463.43517283	742304.598465014	1335564.26992022	2355554.1751858	926382.814704234	1185941.48695934	788632.324435155	0.433579645744019	0.283962595009869	1.23067554306769	unchanged	0.309257767723218	0.300507964697938	0.964612259284065	unchanged	2.13	C22 H22 O11	462.116	4.425	--	--	--	--	--	--	--	--	--	--	--	--
neg_44	Fraxin	31479446.7592747	29405199.0003494	10049902.7033549	21412263.032734	27035221.1212464	104719993.56346	13863979.5730629	79563373.2400756	27405534.4926367	0.521792670060319	0.407109261263987	0.914698707765207	unchanged	-0.815878	0.236428561569517	1.00263571835661	unchanged	1.72	C16 H18 O10	370.09	2.955	C09266	--	--	--	--	--	HMDB0252486	--	Organic compounds	Phenylpropanoids and polyketides	Coumarins and derivatives	Coumarin glycosides
neg_440	Acremonone H	457068.683333424	1338526.94825191	1070550.82821175	328097.863507734	803391.968721376	1196308.08570158	796133.669774708	1071385.46373549	1296856.31396188	-0.217148	0.574264433226441	0.428612989622647	unchanged	-0.08675	0.784785483968054	0.355718983207126	unchanged	1.48	C20 H26 O10	426.153	7.07	--	--	--	--	--	--	--	--	--	--	--	--
neg_441	Decalpenic acid	1301960.09355636	1218261.99732208	1358662.1611827	1115287.18493627	2071350.58747893	1026960.9584436	1482547.51220465	1416983.43412912	1175037.5082558	0.101879304703855	0.706061591795942	0.433150001029984	unchanged	-0.0454806	0.762799697021075	0.226542967202832	unchanged	-4.42	C25 H34 O2	366.256	9.95	--	--	--	--	--	--	--	--	--	--	--	--
neg_442	Herquline B	2413734.76904607	1821189.73138541	1476743.43202612	1743426.75069997	2167080.06178819	1599535.66187188	2083852.49824467	2382072.06064866	2180988.42369078	-0.249398	0.183508735767264	1.35114908421806	unchanged	-0.0376796	0.805045925462386	0.175603714128797	unchanged	0.43	C19 H26 N2 O2	314.199	10.297	--	--	--	--	--	--	--	--	--	--	--	--
neg_443	Lyngbyabellin O	1346287.58555623	1470869.64747255	869423.153659365	798256.896662487	987166.419998805	1088781.00280356	589409.102925163	955015.025790894	897993.520156206	0.218898922214638	0.152887499929696	1.48814845366157	unchanged	0.400758404357806	0.0837569651944088	1.36379575352896	unchanged	2.88	C24 H32 Cl2 N2 O9 S2	626.093	3.333	--	--	--	--	--	--	--	--	--	--	--	--
neg_444	Verrucarin L	725402.292045008	612471.079129202	1029738.73447837	833038.059411182	974900.613482378	779089.790029712	726009.262542236	1176091.52849985	610259.81470899	0.519853012943435	0.109474582591214	1.55045946350763	unchanged	0.321851224761473	0.385346110989484	0.866439794401217	unchanged	-1.29	C27 H32 O9	500.205	3.655	--	--	--	--	--	--	--	--	--	--	--	--
neg_445	Xentrivalpeptide B	125280.249366373	101168.791411492	100962.468713827	109344.45599126	106379.002744061	90147.153203571	101621.245506486	93721.6971603638	95515.4678947642	0.0773161516717518	0.364799680881188	0.769768280674788	unchanged	0.248615361624488	0.0708496699226728	1.50646	unchanged	0.5	C40 H61 N7 O9	783.453	3.469	--	--	--	--	--	--	--	--	--	--	--	--
neg_446	Sanggenol O	1508822.51345769	1123472.56877235	805783.577335613	931467.203397359	1458254.08439197	898305.983984649	723422.303534112	1517087.48648993	1132579.32851375	0.050512209385803	0.861215195001033	0.194248554360206	unchanged	0.164544184926001	0.571164260573967	0.52849946498515	unchanged	3.52	C25 H24 O6	420.157	9.961	--	--	LMPK12140524	Polyketides [PK]	Flavonoids [PK12]	Flavanones [PK1214]	--	--	--	--	--	--
neg_447	(1R)-1,7-Dihydroxy-4-isopropyl-1,6-dimethyl-2(1H)-naphthalenone	1185157.68093192	1115139.12725983	1053279.88372964	411610.799384612	376841.543966958	731483.271917484	176943.556139973	379126.641906421	215089.42870523	0.692470924342049	0.109160609165609	1.59889944633908	unchanged	2.02479463781672	1.91856046334298e-07	2.39122021150625	up	2.66	C15 H18 O3	246.126	4.117	--	--	--	--	--	--	--	--	--	--	--	--
neg_448	3,4-Dihydroxyphenyl-thaxtomin A	863708.769141783	857591.244277266	748301.312754889	456424.061852952	978550.554807679	839355.730564134	773221.443239703	528736.00244974	737030.063592017	0.38476159791095	0.177358935772609	1.50309495136894	unchanged	0.340158860433881	0.128987212425346	1.17355614076486	unchanged	0.01	C22 H22 N4 O7	454.149	7.072	--	--	--	--	--	--	--	--	--	--	--	--
neg_449	coniferyl acetate	114582.677318465	158102.871890927	197001.00988559	215009.595854975	127253.193168035	196710.707683677	176226.73134537	93988.9359419982	91751.3850211571	0.571956373125442	0.114969349007912	1.44901548366314	unchanged	0.563874246969535	0.0397201019508147	1.56099808489367	up	1.6	C12 H14 O4	222.089	2.981	C20225	Phenylpropanoid biosynthesis(ko00940)	--	--	--	--	HMDB0304294	--	Organic compounds	Benzenoids	Phenols	Methoxyphenols
neg_45	4-Hydroxybenzaldehyde	94261370.8577794	71740692.0599532	83218183.7433373	103054709.987943	107577973.487421	88207250.5000475	97861764.0798155	96904753.3884031	104016064.430114	-0.0954905	0.802156384880309	0.338548811975847	unchanged	-0.0806282	0.800224339657541	0.236378203479557	unchanged	2.08	C7 H6 O2	122.037	3.5	C00633	Metabolic pathways(ko01100)	--	--	--	--	HMDB0011718	123-08-0	Organic compounds	Organic oxygen compounds	Organooxygen compounds	Carbonyl compounds
neg_450	Monamidocin	391297.982701467	140372.207571898	139342.032414325	154950.983990367	142281.959438488	144293.377678607	134510.699003425	226060.126097081	146694.803672203	0.238418319556689	0.720171079563201	0.450004098326047	unchanged	0.00307378150137688	0.995272894036592	0.113621272331912	unchanged	-1.3	C15 H22 N4 O4	322.164	2.832	--	--	--	--	--	--	--	--	--	--	--	--
neg_451	(2E,4E)-5-(4-Hydroxy-2,2,6-trimethyl-7-oxabicyclo[4.1.0]hept-1-yl)-3-methyl-2,4-pentadienal	1456906.07361413	841166.639982769	515317.465474245	465238.065998506	605611.781088317	465745.069253137	398526.64292224	267779.957116222	694182.850008324	-0.123002	0.716318550714626	0.361695864086988	unchanged	1.05745936962739	0.029782687254911	1.75615665360954	up	2.93	C15 H22 O3	250.157	4.769	--	--	--	--	--	--	--	--	--	--	--	--
neg_452	Crustinic acid	262495.346195943	1097741.37207513	894722.02934245	663918.423491629	798963.190545078	553158	448668.972808723	206024.933476948	490274.224142655	0.461308059115872	0.391186141975869	0.819145169651604	unchanged	1.28011453094494	0.166620059034107	1.05610362926607	unchanged	-1.88	C24 H20 O11	484.101	1.448	--	--	--	--	--	--	--	--	--	--	--	--
neg_453	Okanin 3',4'-diglucoside	1330072.48279358	1147374.47941311	186699.041533748	335017.119303173	209321.669413956	447315.819335718	113256.299207717	753560.173450391	261288.576122792	0.194280881167246	0.709283777319975	0.431629569054082	unchanged	0.884760957815444	0.176883615899696	1.19205674201016	unchanged	2.11	C27 H32 O16	612.169	2.792	--	--	LMPK12120164	Polyketides [PK]	Flavonoids [PK12]	Chalcones and dihydrochalcones [PK1212]	--	--	--	--	--	--
neg_454	pantetheine	122897.740471731	105889.933703204	100642.075754289	104871.884820039	299239.568099245	406738.834866549	83759.9985662702	108885.074472817	106292.898104283	1.92707045598128	0.0823691132805914	1.86475868563246	unchanged	-0.134114	0.675102686505343	0.393772116932729	unchanged	0	C11 H22 N2 O4 S	278.13	2.965	C00831	Carbapenem biosynthesis(ko00332);;Pantothenate and CoA biosynthesis(ko00770);;Metabolic pathways(ko01100);;Biosynthesis of secondary metabolites(ko01110)	--	--	--	--	HMDB0003426	496-65-1	Organic compounds	Organic acids and derivatives	Carboxylic acids and derivatives	Amino acids, peptides, and analogues
neg_455	Indocarbazostatin D	1031351.89613781	1208462.72326972	222835.648519838	613327.312648364	706498.405450633	1026155.95056736	97405.3446621316	290401.974744134	702965.648619589	1.30575443604339	0.0429782247143597	1.85080014484739	up	1.45939160596772	0.0388723773087779	1.54864810850982	up	-4.61	C27 H20 N4 O7	512.133	3.14	--	--	--	--	--	--	--	--	--	--	--	--
neg_456	TMC-52D	1296568.52138998	1228946.96560652	1806818.93154587	724979.244889211	971991.183052348	1567177.94513009	919604.878898794	217100.789513195	1372256.30233793	0.76631896040754	0.103630157035605	1.61646670926962	unchanged	0.809950908894125	0.118059071622998	1.20780972335998	unchanged	-1.76	C20 H30 N4 O5	406.222	3.227	--	--	--	--	--	--	--	--	--	--	--	--
neg_457	Trichodermatide A	1044643.12929179	906059.325420909	811497.736927276	829257.372787042	663262.689841907	532434.460746206	617749.743299022	425886.549869746	592427.053632376	0.202619945705373	0.308801924196359	0.863918613988524	unchanged	0.807209760967556	0.00671931239562387	1.9370173095265	up	0.9	C22 H32 O7	408.215	3.407	--	--	--	--	--	--	--	--	--	--	--	--
neg_458	Herbicidin A	687349.556565312	294939.329489439	381194.089638607	685670.835697417	664395.399454885	302747.814530663	448549.289417186	240124.013067885	322403.720516338	0.0524804656547258	0.888615447372082	0.0775953606669426	unchanged	0.665772537967731	0.293391116559553	0.898460216813782	unchanged	0.98	C23 H29 N5 O11	551.186	4.04	--	--	--	--	--	--	--	--	--	--	--	--
neg_459	gibberellin A17	733111.902656099	770590.434832122	550938.078589911	1055856.70871563	1100709.46521006	1093698.0095622	565102.007340933	952656.345709875	1204674.69572711	0.424904100742743	0.0840561503557026	1.72425580973733	unchanged	-0.204093	0.443560296545007	0.733368232601811	unchanged	1.76	C20 H26 O7	378.168	4.138	--	--	LMPR0104170034	Prenol Lipids [PR]	Isoprenoids [PR01]	C20 isoprenoids (diterpenes) [PR0104]	HMDB0036897	18411-79-5	Organic compounds	Lipids and lipid-like molecules	Prenol lipids	Diterpenoids
neg_46	Methylsuccinic acid	107551096.815569	83181083.8928686	82372720.8235404	133729245.329195	107308911.715773	87608530.2055509	94332496.2198441	144194932.424905	124935335.512271	-0.13851	0.731867883437912	0.471655743533388	unchanged	-0.310235	0.421764308729108	0.673573409840391	unchanged	2.56	C5 H8 O4	132.042	0.775	--	--	LMFA01170119	Fatty Acyls [FA]	Fatty Acids and Conjugates [FA01]	Dicarboxylic acids [FA0117]	HMDB0001844	2174-58-5	Organic compounds	Lipids and lipid-like molecules	Fatty Acyls	Fatty acids and conjugates
neg_461	Hamigeromycin B	747955.80256509	863903.232319913	666591.414044348	523417.069366163	394179.750880992	787890.942414527	260598.754558412	698332.260133032	502217.433686547	-0.0171235	0.95479791135584	0.0121922534242647	unchanged	0.367668431835047	0.169349460313142	1.16340304987198	unchanged	-2.57	C20 H24 O8	392.147	3.703	--	--	--	--	--	--	--	--	--	--	--	--
neg_462	Epicatechin 3-O- (2-trans-cinnamoyl-beta-D-allopyranoside)	473686.278744465	520375.122420009	340842.587392677	313365.213407827	239777.352671896	218791.997265777	138642.18515947	150427.518190135	100147.971850681	0.321828060902199	0.473425292218246	0.695254891613796	unchanged	1.24698068235799	0.00260279789889072	2.03637593979598	up	-2.5	C30 H30 O12	582.174	3.606	--	--	--	--	--	--	--	--	--	--	--	--
neg_463	4-hydroxymethyl-2-methyl-3-furanylcarbonyl α-L-rhamnopyranoside	662456.832399659	570282.156982965	415260.688051494	345962.664531609	535171.236773358	538782.594395391	177381.791481155	475392.82205738	299817.285174386	0.117186431981217	0.749165367895087	0.442398097937403	unchanged	0.226595350318591	0.500113429687921	0.611203012264711	unchanged	2.2	C13 H18 O8	302.1	2.359	--	--	--	--	--	--	--	--	--	--	--	--
neg_464	Sch 54796	818327.366044018	726127.69985292	194912.635507347	255456.738136625	506655.117894864	537810.428066924	316063.098165808	148232.732064547	323353.534386142	0.389130552617643	0.340510164061728	1.09540993838172	unchanged	0.865055285776684	0.091742724555877	1.37752705711825	unchanged	3.72	C18 H24 N2 O3 S2	380.123	3.75	--	--	--	--	--	--	--	--	--	--	--	--
neg_465	Trichocyclodipeptide A	785544.896023459	793806.189113787	205858.564990862	190578.854783485	103454.281982218	321886.565928142	154818.550376028	134845.131707212	258415.47186286	0.413768357934562	0.30834931226636	1.09595556681725	unchanged	1.64680093924471	0.016092139898226	1.89909096952259	up	0.38	C26 H40 N4 O8	536.285	3.611	--	--	--	--	--	--	--	--	--	--	--	--
neg_466	Glycine	349786.745544163	303457.711030073	437219	325497.976897577	663367.221827111	330872.126679253	389016.807567656	356513.831749806	453967.395802932	0.268085991442637	0.494828557756614	0.822135762600529	unchanged	-0.177965	0.27612526079106	0.873138308284498	unchanged	2.72	C2 H5 N O2	75.032	11.953	C00037	Purine metabolism(ko00230);;Glycine, serine and threonine metabolism(ko00260);;Lysine degradation(ko00310);;Phosphonate and phosphinate metabolism(ko00440);;Cyanoamino acid metabolism(ko00460);;D-Amino acid metabolism(ko00470);;Glutathione metabolism(ko00480);;Glyoxylate and dicarboxylate metabolism(ko00630);;Thiamine metabolism(ko00730);;Porphyrin metabolism(ko00860);;Aminoacyl-tRNA biosynthesis…	--	--	--	--	HMDB0000123	56-40-6	Organic compounds	Organic acids and derivatives	Carboxylic acids and derivatives	Amino acids, peptides, and analogues
neg_467	SB1560000	224849.952436943	223579.618637417	239670.432860411	172313.227914903	258707.173273089	332388.653093618	225513.670895605	213579.304174775	215118.96855368	0.468176829866399	0.319205496058526	1.15438272867696	unchanged	-0.0932233	0.60639511137299	0.447698043743379	unchanged	1.53	C5 H8 O	84.0575	0.149	--	--	--	--	--	--	--	--	--	--	--	--
neg_468	2-Hydroxy-3-oxobutyl phosphate	191680.997773371	163904.831886651	135725.611807368	184657.807793134	178381.46510372	98520.8130370451	189191.031423929	170517.204359454	227757.170211339	0.0517967018437349	0.875214470325635	0.10694300281409	unchanged	0.697724933887319	0.355957618561909	0.749433290370785	unchanged	3.82	C4 H9 O6 P	184.014	0.209	C15556	Riboflavin metabolism(ko00740);;Metabolic pathways(ko01100);;Biosynthesis of secondary metabolites(ko01110);;Biosynthesis of cofactors(ko01240)	--	--	--	--	HMDB0304013	--	Organic compounds	Organic acids and derivatives	Organic phosphoric acids and derivatives	Phosphate esters
neg_47	3-Hydroxybutyric acid	38240368.1530035	41364011.4913969	31134843.7736609	40724280.5775788	39716977.2033878	38225471.9490051	39332491.4199485	33676324.8937451	37842087.3447018	0.199716809841704	0.503700493881576	0.599768902826894	unchanged	0.172727883139109	0.562787144503743	0.467812463664786	unchanged	2.06	C4 H8 O3	104.047	0.784	--	--	--	--	--	--	HMDB0000011	625-72-9	Organic compounds	Organic acids and derivatives	Hydroxy acids and derivatives	Beta hydroxy acids and derivatives
neg_48	1-(β-D-Glucopyranosyloxy)-7-methyl-1,4a,5,6,7,7a-hexahydrocyclopenta[c]pyran-4-carboxylic acid	611270082.555198	495362331.978343	474394687.440908	357188123.885359	412932937.877514	444268679.424345	273579569.177538	341529666.436538	411648822.87884	0.206859800984353	0.221303800804387	1.23187478850893	unchanged	0.61435870936803	0.00229131526566744	2.05799176799202	up	1.41	C16 H24 O9	360.142	3.267	--	--	--	--	--	--	--	--	--	--	--	--
neg_49	Glutaric anhydride	258320882.699561	205946062.663935	174177099.984751	246555476.862281	111162780.864452	249287244.066157	182938624.149577	388493504.302338	198385464.354953	-0.421992	0.561010788891938	0.682620339635554	unchanged	-0.120127	0.840486680421048	0.154820868746605	unchanged	1.79	C5 H6 O3	114.032	1.362	--	--	--	--	--	--	HMDB0252815	--	Organic compounds	Organoheterocyclic compounds	Lactones	Delta valerolactones
neg_5	D(-)-Amygdalin	9016794.23469397	17296317.9929834	43052452.0296405	14581686.732409	10674899.7259614	11328086.7715196	3526759.18049208	3446560.8953872	4183408.90378529	1.72142997538907	0.0900360794949942	1.66959730260852	unchanged	1.73948989049668	0.243248366986909	1.03702547033309	unchanged	2.3	C20 H27 N O11	457.158	3.109	--	--	--	--	--	--	--	--	--	--	--	--
neg_50	3,5-Dihydroxy-2-(4-hydroxyphenyl)-4-oxo-3,4-dihydro-2H-chromen-7-yl hexopyranoside	7708677.22424035	5639120.03857394	3335035.72355127	3725010.73436905	5354358.02199634	5488352.22650818	2407367.08217153	5135055.31206366	4093196.65632687	-0.0232503	0.929879162594284	0.00878732771442357	unchanged	0.195111712265734	0.544931016348581	0.541943468491686	unchanged	2.42	C21 H22 O11	450.116	3.231	--	--	--	--	--	--	--	--	--	--	--	--
neg_51	L-Glutamic acid	136499870.427547	139243379.100731	45838425.859759	92488274.4105989	80585796.239685	75882249.1894514	95594326.5775312	64121526.1504496	105139659.544777	0.133260148223214	0.543769453500704	0.624260889078336	unchanged	0.0733567536838826	0.823665980785574	0.117822584194101	unchanged	2	C5 H9 N O4	147.053	0.61	C00025	Arginine biosynthesis(ko00220);;Alanine, aspartate and glutamate metabolism(ko00250);;Arginine and proline metabolism(ko00330);;Carbapenem biosynthesis(ko00332);;Histidine metabolism(ko00340);;Taurine and hypotaurine metabolism(ko00430);;D-Amino acid metabolism(ko00470);;Glutathione metabolism(ko00480);;Neomycin, kanamycin and gentamicin biosynthesis(ko00524);;Glyoxylate and dicarboxylate metabol…	--	--	--	--	HMDB0000148	56-86-0	Organic compounds	Organic acids and derivatives	Carboxylic acids and derivatives	Amino acids, peptides, and analogues
neg_52	Guanosine	12222987.4026765	12896102.8143649	8835372.8546902	12444209.1544223	6940003.18350287	12902344.9110079	9446664.25962493	9332800.76536184	9287749.08790468	0.103864278636501	0.657462449184853	0.456516099736587	unchanged	0.000728171678749358	0.996846684580644	0.0485282373918565	unchanged	1.56	C10 H13 N5 O5	283.092	0.875	C00387	Purine metabolism(ko00230);;Metabolic pathways(ko01100);;Nucleotide metabolism(ko01232);;ABC transporters(ko02010)	--	--	--	--	HMDB0000133	118-00-3	Organic compounds	Nucleosides, nucleotides, and analogues	Purine nucleosides	--
neg_53	D-(+)-Mannose	239532611.661302	248016634.281399	167423064.801916	188295250.032895	159192010.368783	477302625.933113	214846570.087547	229762341.541587	202715636.064631	0.236834948847345	0.692796456232511	0.418070808839199	unchanged	0.155002731293632	0.597154656630768	0.422947421609101	unchanged	1.82	C6 H12 O6	180.063	0.649	--	--	--	--	--	--	--	--	--	--	--	--
neg_54	(15Z)-9,12,13-Trihydroxy-15-octadecenoic acid	13351612.1162203	5365724.79615545	4107088.52754755	6719510.07379322	8773103.23347625	11968368.8009109	5656965.36817343	4777161.04344541	6586499.24192104	0.715241723879306	0.179538150980466	1.42949142563152	unchanged	-0.098601	0.83248513984142	0.108325973351098	unchanged	2.38	C18 H34 O5	330.241	5.92	--	--	--	--	--	--	--	--	--	--	--	--
neg_56	Vanillin	37567820.053304	28334302.4506079	39142941.5818633	29870680.8162889	29767191.7206905	25019420.2718076	1.8132e+07	36012225.3768141	34106505.145584	-0.222436	0.486479657652623	0.770778964874066	unchanged	0.188842391604428	0.502362388105859	0.612513375363115	unchanged	2.16	C8 H8 O3	152.047	3.876	C00755	Biosynthesis of various alkaloids(ko00996);;Metabolic pathways(ko01100);;Biosynthesis of secondary metabolites(ko01110)	--	--	--	--	HMDB0012308	121-33-5	Organic compounds	Benzenoids	Phenols	Methoxyphenols
neg_57	2-Isopropylmalic acid	78826615.7387629	70958090.2800343	32579321.215692	59072873.7039757	55136210.5147612	31288555.2038574	41230524.2659568	43448073.5533839	57035125.8201225	0.0219821865187884	0.901842465748812	0.0478871413860298	unchanged	0.116895074688887	0.700151294563366	0.333940041535051	unchanged	1.8	C7 H12 O5	176.068	0.838	C02504	Valine, leucine and isoleucine biosynthesis(ko00290);;Pyruvate metabolism(ko00620);;Metabolic pathways(ko01100);;Biosynthesis of secondary metabolites(ko01110);;2-Oxocarboxylic acid metabolism(ko01210);;Biosynthesis of amino acids(ko01230)	--	--	--	--	HMDB0000402	49601-06-1	Organic compounds	Lipids and lipid-like molecules	Fatty Acyls	Fatty acids and conjugates
neg_58	N-Acetyl-L-phenylalanine	8554188.75296838	6713540.70297136	3443349.59745904	1604480.35791475	238443.341241336	5435688.73324339	248906.153061464	3720124.69863783	6477575.05363537	0.237389942606251	0.737755051175015	0.43169247048438	unchanged	0.562088044743344	0.191255882397093	1.04675233372412	unchanged	2.05	C11 H13 N O3	207.09	2.046	C03519	Phenylalanine metabolism(ko00360);;Metabolic pathways(ko01100)	--	--	--	--	HMDB0000512	2018-61-3	Organic compounds	Organic acids and derivatives	Carboxylic acids and derivatives	Amino acids, peptides, and analogues
neg_59	Adenine	117754981.316707	106226644.176832	56449903.6143052	117430833.311543	103190430.804803	91516763.6436415	86440631.7769396	87238491.3006023	117112560.105665	-0.154999	0.410234882298688	0.875858617035451	unchanged	-0.310541	0.257427501530867	1.03523989662851	unchanged	1.98	C5 H5 N5	135.054	1.806	C00147	Purine metabolism(ko00230);;Zeatin biosynthesis(ko00908);;Metabolic pathways(ko01100);;Biosynthesis of secondary metabolites(ko01110);;Nucleotide metabolism(ko01232)	--	--	--	--	HMDB0000034	73-24-5	Organic compounds	Organoheterocyclic compounds	Imidazopyrimidines	Purines and purine derivatives
neg_60	Isocitric acid	179104540.32729	167976862.055064	15835185.9893085	281071253.634684	304389574.329731	302114721.143065	305563327.458173	279019561.90266	281672507.821871	0.0832390127541093	0.476899610282596	0.697921589142268	unchanged	-0.862009	0.0200722643178285	1.80882600999759	down	1.84	C6 H8 O7	192.027	0.517	C00311	Citrate cycle (TCA cycle)(ko00020);;Glyoxylate and dicarboxylate metabolism(ko00630);;Metabolic pathways(ko01100);;Biosynthesis of secondary metabolites(ko01110);;Carbon metabolism(ko01200);;2-Oxocarboxylic acid metabolism(ko01210);;Biosynthesis of amino acids(ko01230);;Biosynthesis of cofactors(ko01240)	--	--	--	--	HMDB0000193	320-77-4	Organic compounds	Organic acids and derivatives	Carboxylic acids and derivatives	Tricarboxylic acids and derivatives
neg_61	Urocanic acid	14583991.098567	28364161.6415254	15723082.6676403	9082858.98394183	11179659.4967085	13360807.9325607	14131068.2800936	19984809.4217225	11663095.128493	-0.596243	0.0198834022537182	1.96711173037494	down	0.253045186955788	0.363287790972606	0.710480185507144	unchanged	1.04	C6 H6 N2 O2	138.043	0.868	C00785	Histidine metabolism(ko00340);;Metabolic pathways(ko01100)	--	--	--	--	HMDB0000301	3465-72-3	Organic compounds	Organoheterocyclic compounds	Azoles	Imidazoles
neg_62	α-Linolenic acid	17920273.454383	13215053.0207751	10988197.6086418	9591154.44348338	19684572.0398813	8683051.1676966	11280820.8055768	15236764.9911101	16185230.108593	-0.210417	0.662405278986965	0.441184650742366	unchanged	-0.0121169	0.976263176135155	0.0104799892771857	unchanged	2	C18 H30 O2	278.225	9.583	C06427	alpha-Linolenic acid metabolism(ko00592);;Biosynthesis of unsaturated fatty acids(ko01040);;Metabolic pathways(ko01100);;Biosynthesis of secondary metabolites(ko01110)	LMFA01030152	Fatty Acyls [FA]	Fatty Acids and Conjugates [FA01]	Unsaturated fatty acids [FA0103]	HMDB0001388	463-40-1	Organic compounds	Lipids and lipid-like molecules	Fatty Acyls	Lineolic acids and derivatives
neg_63	Dodecanedioic acid	44051345.2645416	34252891.6840319	174219927.178424	86964400.6123922	61387313.3120171	46303795.8542847	79102166.9514778	38766156.8552221	63015945.5486922	0.274164828298167	0.49495024486075	0.537877589568707	unchanged	0.663116961521927	0.3326065739353	0.873623602913403	unchanged	1.95	C12 H22 O4	230.152	4.435	C02678	--	LMFA01170009	Fatty Acyls [FA]	Fatty Acids and Conjugates [FA01]	Dicarboxylic acids [FA0117]	HMDB0000623	693-23-2	Organic compounds	Lipids and lipid-like molecules	Fatty Acyls	Fatty acids and conjugates
neg_64	3-Hydroxy-3-(methoxycarbonyl)pentanedioic acid	10283088.0230926	13855563.8247964	21360632.0316667	9498193.54195843	9317289.74168587	15353583.1634828	4898002.68672796	9715751.62733669	16240082.7464934	0.143129105227361	0.797601609391583	0.351435418233828	unchanged	0.354266688728143	0.495585461542811	0.583746130245025	unchanged	1.4	C7 H10 O7	206.043	0.76	--	--	--	--	--	--	--	--	--	--	--	--
neg_65	Linoleic acid	74456646.1645844	61176523.5786631	51516055.7856655	56622753.0746268	77319412.4924011	61853913.6327463	54577177.5784184	76740615.8523145	69715065.7947676	-0.0526886	0.771157956002215	0.273251019337675	unchanged	-0.0256491	0.874775421041949	0.102060006909731	unchanged	1.84	C18 H32 O2	280.24	9.963	C01595	Linoleic acid metabolism(ko00591);;Biosynthesis of unsaturated fatty acids(ko01040);;Metabolic pathways(ko01100)	LMFA01030120	Fatty Acyls [FA]	Fatty Acids and Conjugates [FA01]	Unsaturated fatty acids [FA0103]	HMDB0000673	60-33-3	Organic compounds	Lipids and lipid-like molecules	Fatty Acyls	Lineolic acids and derivatives
neg_66	Eugenol	10762208.9137616	4716246.51267809	2303733.49826732	10046296.9181363	12698447.0434854	5524503.61014395	8204355.21839351	6526272.27934385	1.03425e+07	-0.0362649	0.920632812157148	0.0685961668035568	unchanged	-0.445803	0.459340945181303	0.698913822910113	unchanged	2.12	C10 H12 O2	164.084	3.496	C10453	Phenylpropanoid biosynthesis(ko00940)	--	--	--	--	HMDB0005809	97-53-0	Organic compounds	Benzenoids	Phenols	Methoxyphenols
neg_67	3-[2-(β-D-Glucopyranosyloxy)-4-methoxyphenyl]propanoic acid	7946634.97495263	5058176.64391407	2900882.61382684	3580202.51318835	154937.116576216	5512123.34267014	2458905.83117929	4929561.05874152	3581853.30480545	-0.0166928	0.968728247578225	0.0428657900371634	unchanged	0.353563498495181	0.319849080715461	0.935539419985013	unchanged	1.91	C16 H22 O9	358.126	2.31	--	--	--	--	--	--	--	--	--	--	--	--
neg_68	2,4,6-Trihydroxy-2-(4-hydroxybenzyl)-1-benzofuran-3(2H)-one	45930473.401916	20313669.0510425	5956797.76470991	5659295.83020688	12650072.980522	4227972.85012978	17509718.3179175	10532328.2507759	15578425.2385801	-1.22166	0.00674268646482396	2.20387461092565	down	0.416793042605881	0.527096613671848	0.663963303421988	unchanged	2.31	C15 H12 O6	288.063	3.31	--	--	--	--	--	--	--	--	--	--	--	--
neg_69	3-Phenoxybenzoic acid	14749813.9958808	16107491.1023246	17259847.5204199	16140413.0044073	15623662.1071965	17116478.7721619	16499979.7819943	18293275.6574849	16947843.2294766	-0.036506	0.460331044258149	0.675974084241199	unchanged	-0.0995491	0.114811703868586	1.28609041782959	unchanged	2.23	C13 H10 O3	214.063	4.649	--	--	--	--	--	--	HMDB0041807	3739-38-6	Organic compounds	Benzenoids	Benzene and substituted derivatives	Diphenylethers
neg_7	Glyoxylic acid	78481172514.9848	76740866466.1457	37673589408.7272	54790438995.5612	63186469980.4103	64313940465.9602	53614094402.9278	76871980209.1115	28988013683.8501	0.0486071721782248	0.845422653494322	0.276632511637048	unchanged	0.0936201605159888	0.750805457952134	0.324664531334458	unchanged	0.98	C2 H2 O3	74.0004	0.674	C00048	Purine metabolism(ko00230);;Caffeine metabolism(ko00232);;Glycine, serine and threonine metabolism(ko00260);;Arginine and proline metabolism(ko00330);;Glyoxylate and dicarboxylate metabolism(ko00630);;C5-Branched dibasic acid metabolism(ko00660);;Metabolic pathways(ko01100);;Biosynthesis of secondary metabolites(ko01110);;Carbon metabolism(ko01200)	--	--	--	--	HMDB0000119	298-12-4	Organic compounds	Organic acids and derivatives	Carboxylic acids and derivatives	Carboxylic acids
neg_70	L-Threonic acid	173262165.17449	152641212.330272	102813129.73365	257559613.259491	273397625.628023	190737346.220877	248443175.260204	4837417.87674395	241298640.178125	0.173549446069304	0.762354034867863	0.255836689119988	unchanged	-0.228023	0.714328704094762	0.407057542528866	unchanged	2.08	C4 H8 O5	136.037	0.565	--	--	--	--	--	--	HMDB0000943	7306-96-9	Organic compounds	Organic oxygen compounds	Organooxygen compounds	Carbohydrates and carbohydrate conjugates
neg_71	Geniposide	6.32888e+06	9056175.25308087	5855559.09713233	9731875.17125459	12591013.3766965	20706188.7868946	6744713.50698215	13773796.8708617	8737658.07639176	0.533829231564327	0.13652207046547	1.52351823243234	unchanged	-0.509995	0.118765949461374	1.35333293846322	unchanged	-499999	C17 H24 O10	388.137	1.669	C09781	--	--	--	--	--	HMDB0252679	--	Organic compounds	Lipids and lipid-like molecules	Prenol lipids	Terpene glycosides
neg_72	Asiatic acid	861038.422563182	301825.20179605	299159.624388105	344719.324796847	1733858.72455483	6076958.7291452	316470.467083507	6356788.42536691	265058.01605467	1.05310247584025	0.416629885484727	0.915592623360748	unchanged	-1.9825	0.354653074804626	0.777708248610208	unchanged	1.73	C30 H48 O5	488.35	7.307	C08617	--	--	--	--	--	--	--	--	--	--	--
neg_73	Salicylamide	5543711.74631764	5042569.28874855	9879621.85636256	7175043.03121514	6246034.1544608	6933724.63598931	3383504.64305891	8918490.7616046	4256859.88974731	0.188484856332726	0.714570591334392	0.287821835582653	unchanged	0.435814172431178	0.361631631828888	0.800017881524766	unchanged	2.17	C7 H7 N O2	137.048	1.994	--	--	--	--	--	--	HMDB0015687	65-45-2	Organic compounds	Benzenoids	Phenols	1-hydroxy-4-unsubstituted benzenoids
neg_74	Caffeic acid	12358590.1516375	8701695.25359707	372867.153731355	8.05542e+06	3099591.41048824	3296684.40407565	3165630.0440592	11469244.7146079	11708115.8702692	-1.0324	0.209917867208687	1.34363014413908	unchanged	-0.207776	0.779383899082897	0.259882714332541	unchanged	1.69	C9 H8 O4	180.042	1.928	C01197	Phenylpropanoid biosynthesis(ko00940);;Metabolic pathways(ko01100);;Biosynthesis of secondary metabolites(ko01110)	--	--	--	--	HMDB0001964	501-16-6	Organic compounds	Phenylpropanoids and polyketides	Cinnamic acids and derivatives	Hydroxycinnamic acids and derivatives
neg_75	10-Propoxydecanoic acid	506062745.066871	355515428.84356	508954532.68594	591668688.480974	404352568.705487	341054876.889023	476344609.097246	336480900.626084	427967551.79936	0.0189189714204703	0.928370681918035	0.10682827852971	unchanged	0.0947893072299626	0.55978679589304	0.577238196198647	unchanged	1.9	C13 H26 O3	230.188	7.851	--	--	--	--	--	--	--	--	--	--	--	--
neg_76	Palmitoleic acid	33864251.6038325	36947614.3747425	36254587.1943223	34253074.5744808	34637678.2530734	36039612.4838008	31943460.2964787	38716157.5860493	36340477.4216074	-0.0549064	0.32693002310176	0.980103567678961	unchanged	0.0107596857511392	0.836314740690957	0.109769240666688	unchanged	2.03	C16 H30 O2	254.225	9.854	C08362	Fatty acid biosynthesis(ko00061);;Metabolic pathways(ko01100)	LMFA01030056	Fatty Acyls [FA]	Fatty Acids and Conjugates [FA01]	Unsaturated fatty acids [FA0103]	HMDB0003229	373-49-9	Organic compounds	Lipids and lipid-like molecules	Fatty Acyls	Fatty acids and conjugates
neg_77	(1S,4R,6S)-1,3,3-Trimethyl-2-oxabicyclo[2.2.2]oct-6-yl hexopyranoside	4210694.43933776	5682395.09052892	4045471.77377258	4151279.46267065	4360216.70334368	4866099.52990737	3848211.22016689	5882859.92592851	6719818.53608571	-0.0822923	0.65626928956636	0.38633470893791	unchanged	-0.22584	0.254321637807336	1.07179677587581	unchanged	2.14	C16 H28 O7	332.183	3.492	--	--	--	--	--	--	--	--	--	--	--	--
neg_78	2-Oxoglutaric acid	78593467.9030921	99801830.1904944	96179052.5541605	77230327.5190405	67318165.3074695	76718194.3401934	76440599.1986375	72741594.2988725	81301353.0418762	0.147723197081968	0.901955664670472	0.210645216703354	unchanged	-0.111807	0.929321229483332	0.029495095723899	unchanged	2.14	C5 H6 O5	146.022	0.75	--	--	--	--	--	--	HMDB0000208	328-50-7	Organic compounds	Organic acids and derivatives	Keto acids and derivatives	Gamma-keto acids and derivatives
neg_79	DL-β-Leucine	80111325.0374655	70396654.9872309	51544375.6893078	175557203.832047	272280279.700372	172498848.588183	113499839.081507	70311809.911944	279356066.814183	0.746211937781387	0.32002348353586	1.02699892805113	unchanged	-0.0870886	0.931361509224107	0.194199254408235	unchanged	1.97	C6 H13 N O2	131.095	0.897	--	--	--	--	--	--	--	--	--	--	--	--
neg_8	α,α-Trehalose	861375902.078743	928865087.983368	561345238.858711	2081342748.17955	1594161901.67158	1856794994.45802	2003852774.14389	1104252790.58922	407725253.274314	0.317418962112026	0.424162991521063	0.707589095701585	unchanged	-0.353632	0.520814887254601	0.616287190873981	unchanged	1.33	C12 H22 O11	342.116	0.728	C01083	Starch and sucrose metabolism(ko00500);;Metabolic pathways(ko01100);;Biosynthesis of secondary metabolites(ko01110);;ABC transporters(ko02010)	--	--	--	--	HMDB0000975	99-20-7	Organic compounds	Organic oxygen compounds	Organooxygen compounds	Carbohydrates and carbohydrate conjugates
neg_81	7-Methylxanthine	1.71715e+07	18887585.2053479	21325377.754853	18103064.3069671	17120442.118898	17814004.6843862	17196710.9510523	23837672.1462948	17432938.157712	-0.248674	0.160307565066317	1.43651014198587	unchanged	-0.156842	0.363532561614037	0.749941425553285	unchanged	-3.75	C6 H6 N4 O2	166.049	8.998	C16353	Caffeine metabolism(ko00232);;Metabolic pathways(ko01100);;Biosynthesis of secondary metabolites(ko01110)	--	--	--	--	HMDB0001991	552-62-5	Organic compounds	Organoheterocyclic compounds	Imidazopyrimidines	Purines and purine derivatives
neg_82	Mesaconic acid	93600431.6116504	79332810.1732183	114125664.876359	76771589.8678016	68184937.0365781	76988400.6384175	55852830.6412194	65000044.7683066	55422574.4637085	-0.145857	0.594916768450571	0.561280972461997	unchanged	0.193314134580434	0.545842789281872	0.554823227026933	unchanged	1.98	C5 H6 O4	130.027	0.766	C01732	Glyoxylate and dicarboxylate metabolism(ko00630);;C5-Branched dibasic acid metabolism(ko00660);;Metabolic pathways(ko01100);;Carbon metabolism(ko01200)	LMFA01170116	Fatty Acyls [FA]	Fatty Acids and Conjugates [FA01]	Dicarboxylic acids [FA0117]	HMDB0000749	498-24-8	Organic compounds	Lipids and lipid-like molecules	Fatty Acyls	Fatty acids and conjugates
neg_83	δ-Gluconic acid δ-lactone	52188303.0582885	41547525.846473	34983756.8054135	33489021.3872976	42277092.6484502	35096804.3827726	37371232.9820681	32180592.0244229	49405764.144353	-0.0993436	0.601360278630676	0.418633400812705	unchanged	0.106259142024484	0.609259705500648	0.488302443817132	unchanged	1.91	C6 H10 O6	178.048	1.069	--	--	--	--	--	--	--	--	--	--	--	--
neg_85	D-α-Hydroxyglutaric acid	105647627.831222	87280120.6624922	134985821.498339	54729589.6839882	56558196.1499562	71023680.1423012	48742646.9783396	72971633.0176545	58702709.364309	-0.165343	0.782756846518629	0.194044357147547	unchanged	-0.0567462	0.915836598671531	0.048367980086264	unchanged	2.06	C5 H8 O5	148.037	0.758	--	--	--	--	--	--	--	--	--	--	--	--
neg_86	2-[3,8-Dihydroxy-8-(hydroxymethyl)-3-methyl-2-oxodecahydro-5-azulenyl]-2-propanyl hexopyranoside	2507258.94143141	1279825.5932925	712116.74026022	1576316.99124962	2045390.6065072	1746709.49307386	1404602.11299771	1412089.5972597	1014866.88304312	0.265481210325534	0.312179763415465	1.0861565419793	unchanged	0.6015893715293	0.423515654464403	0.666430068505592	unchanged	2.96	C21 H36 O10	448.231	5.179	--	--	--	--	--	--	--	--	--	--	--	--
neg_87	Myristic acid	345241573.196755	298786106.892634	335817885.314425	377424002.262746	324556029.411041	308643837.575119	377676503.774462	44856359.6973813	346045610.822885	0.206201486323894	0.525058606613293	0.618187356589947	unchanged	0.20132455873046	0.529396523724151	0.539207101459706	unchanged	1.79	C14 H28 O2	228.209	9.494	C06424	Fatty acid biosynthesis(ko00061);;Metabolic pathways(ko01100)	LMFA01010014	Fatty Acyls [FA]	Fatty Acids and Conjugates [FA01]	Straight chain fatty acids [FA0101]	HMDB0000806	544-63-8	Organic compounds	Lipids and lipid-like molecules	Fatty Acyls	Fatty acids and conjugates
neg_88	D-(-)-Lyxose	73675734.2801285	69948501.1601949	87258661.6611432	92073997.9286809	78522673.9209169	82378485.5954695	89149183.1835324	75685272.5214895	63502327.1010151	0.0369859434457031	0.931759237394501	0.0208156132971936	unchanged	0.328071432589119	0.274319138447922	0.912738171401103	unchanged	2.19	C5 H10 O5	150.053	0.61	--	--	--	--	--	--	--	--	--	--	--	--
neg_89	Malonic acid	111099325.587973	71036743.460422	84868574.8643439	73556696.1442898	63586229.4227838	89736716.3750779	91666783.2780723	119145450.971078	39525413.4848143	-0.349552	0.489785472993687	0.746413701735417	unchanged	-0.0124776	0.977983762344025	0.0704244944034515	unchanged	2	C3 H4 O4	104.011	0.753	C00383	Fatty acid biosynthesis(ko00061);;Pyrimidine metabolism(ko00240);;beta-Alanine metabolism(ko00410);;Metabolic pathways(ko01100);;Fatty acid metabolism(ko01212)	LMFA01170041	Fatty Acyls [FA]	Fatty Acids and Conjugates [FA01]	Dicarboxylic acids [FA0117]	HMDB0000691	141-82-2	Organic compounds	Organic acids and derivatives	Carboxylic acids and derivatives	Dicarboxylic acids and derivatives
neg_90	(-)-Camphanic acid	29046820.5433937	22048056.2877967	24694800.4216718	18675391.6795425	23211948.3250194	19726941.1294822	17864744.1069439	16094971.2661948	21282980.1392462	0.152193572677163	0.343443418189829	0.955514772207217	unchanged	0.508631567502805	0.00869126774633593	1.88967138184944	up	2.13	C10 H14 O4	198.089	3.272	--	--	--	--	--	--	--	--	--	--	--	--
neg_92	Monobutyl phthalate	22534454.951272	20345689.2150401	22565654.7222522	23884962.1112352	21721590.1048526	20802616.5848516	22257519.7926149	20190583.5633398	18923670.8273658	0.123661273517003	0.208189278589315	1.12047632815779	unchanged	0.156326215001011	0.0701082083431903	1.4558073890696	unchanged	2.05	C12 H14 O4	222.089	4.26	--	--	--	--	--	--	HMDB0013247	131-70-4	Organic compounds	Benzenoids	Benzene and substituted derivatives	Benzoic acids and derivatives
neg_93	2,2'-Methylenebis(4-methyl-6-tert-butylphenol)	212397.417970652	190120.743133428	164612.591094882	188039.269255965	186436.659051193	168606.761530838	187976.128821245	178470.491372562	185757.82398988	-0.0328712	0.407562651262304	0.922715979150852	unchanged	0.0828094897644696	0.267916187072663	1.00822117898043	unchanged	1.52	C23 H32 O2	340.24	9.882	--	--	--	--	--	--	HMDB0244434	--	Organic compounds	Benzenoids	Benzene and substituted derivatives	Diphenylmethanes
neg_94	trans-Aconitic acid	115213420.293529	153769672.984722	69317949.1565605	49807624.1935504	5.28254e+07	65039658.6177321	38474300.7567337	73754564.5730274	78176483.0517737	-0.402296	0.539369568601841	0.554062928294651	unchanged	0.0611821204645969	0.915813246404174	0.0766801043205408	unchanged	1.15	C6 H6 O6	174.016	0.755	C02341	C5-Branched dibasic acid metabolism(ko00660);;Metabolic pathways(ko01100)	--	--	--	--	HMDB0000958	4023-65-8	Organic compounds	Organic acids and derivatives	Carboxylic acids and derivatives	Tricarboxylic acids and derivatives
neg_95	12-Hydroxydodecanoic acid	676184353.577596	410888104.884545	581731534.23695	657426921.800621	510423207.045859	531130008.597615	629903261.515709	4.48937e+08	566819887.718547	-0.0187492	0.905794649597561	0.280832131008119	unchanged	0.0124541569703126	0.941554271099431	0.166246257279313	unchanged	2	C12 H24 O3	216.173	7.298	C08317	--	--	--	--	--	HMDB0002059	505-95-3	Organic compounds	Organic acids and derivatives	Hydroxy acids and derivatives	Medium-chain hydroxy acids and derivatives
neg_96	Methyl (1S,4aR,6S,7R,7aS)-1-(β-D-glucopyranosyloxy)-4a,7-dihydroxy-6-{[(2E)-3-(4-hydroxyphenyl)-2-propenoyl]oxy}-7-methyl-1,4a,5,6,7,7a-hexahydrocyclopenta[c]pyran-4-carboxylate	2417579.78780388	8129942.01712782	830626.393614733	5607315.14002627	22022583.4911447	618674.159288196	246037.993514905	6931105.94950939	5468464.72920979	1.03998011680895	0.432298326131639	0.842588923079042	unchanged	-0.430328	0.677565966001784	0.448096440794069	unchanged	80972.5	C26 H32 O14	568.179	4.464	--	--	--	--	--	--	--	--	--	--	--	--
neg_98	D-(-)-Fructose	474920012.672188	131345421.396731	386678133.485916	405280205.723828	287957600.401075	266773526.073271	341000904.260367	580507996.601204	428957662.512092	-0.398635	0.410378955350102	0.94672099677535	unchanged	0.0714840047054559	0.872814770374473	0.219942997795508	unchanged	1.82	C6 H12 O6	180.063	0.807	--	--	--	--	--	--	HMDB0000660	53188-23-1	Organic compounds	Organic oxygen compounds	Organooxygen compounds	Carbohydrates and carbohydrate conjugates
neg_99	Tridecylic acid	324836281.847592	268432538.293926	296536736.404375	336492009.449866	305800383.520687	279956008.71444	334745155.207197	273809748.813227	292020350.769017	0.0142766355940831	0.881517269271701	0.000151899357118126	unchanged	0.00606902084132908	0.943137299958881	0.135906665110526	unchanged	1.92	C13 H26 O2	214.193	9.17	--	--	LMFA01010013	Fatty Acyls [FA]	Fatty Acids and Conjugates [FA01]	Straight chain fatty acids [FA0101]	HMDB0000910	638-53-9	Organic compounds	Lipids and lipid-like molecules	Fatty Acyls	Fatty acids and conjugates
pos_1	Erucamide	325449815.045795	361230157.796115	344047455.981413	352169844.308464	327708386.216602	341841473.441943	343157572.225054	352636276.533271	354161507.994807	0.814877714889224	0.377797340209117	0.91412391557139	unchanged	-0.0637315	0.378724992754095	0.93794538637759	unchanged	-1.43	C22 H43 N O	337.334	10.2	--	--	LMFA08010028	Fatty Acyls [FA]	Fatty amides [FA08]	Primary amides [FA0801]	HMDB0244507	--	Organic compounds	Lipids and lipid-like molecules	Fatty Acyls	Fatty amides
pos_100	Butyl benzoate	5338634.15153796	5816442.83756099	5345848.59629206	5203217.79351163	3955647.22589995	5752328.04665278	5422434.33188084	5996005.41616366	5848909.97492805	1.63174297872891	0.396195847369924	0.880859519459017	unchanged	-0.0326127	0.406710769113682	0.816914026086577	unchanged	-2.42	C11 H14 O2	178.099	6.868	--	--	--	--	--	--	HMDB0303178	--	Organic compounds	Benzenoids	Benzene and substituted derivatives	Benzoic acids and derivatives
pos_1000	Oscillapeptin E	269254.215841819	249412.625625131	110222.295274735	376395.102538715	361867.293318965	601892.359123855	205815.821634383	108961.637246373	497874.356344321	0.288478159990431	0.519021600182814	0.69171212578716	unchanged	-0.431685	0.405997630950427	0.827840371359829	unchanged	3.61	C55 H75 N7 O17 S	1137.49	4.299	--	--	--	--	--	--	--	--	--	--	--	--
pos_1001	Chrysin 5-xyloside	269540.345920186	277931.872500347	201692.93584028	111500.771534319	129042.361904111	785202.753992686	246665.604358486	319840.321662614	236279.368998482	0.000702188920330002	0.999201198182465	0.116625195891577	unchanged	-0.425511	0.337198591939074	0.789251432743818	unchanged	3.45	C20 H18 O8	386.1	3.557	--	--	LMPK12110152	Polyketides [PK]	Flavonoids [PK12]	Flavones and Flavonols [PK1211]	--	--	--	--	--	--
pos_1002	Rengasin trimethyl ether	227042.235582411	475236.339065734	352938.332140398	114101.344182112	115132.812540435	266976.845356912	99320.8551164972	269501.037766613	132936.635398626	-0.00485592	0.992139935870898	0.0840302768795315	unchanged	0.584631352013064	0.260220936154965	0.909102620481533	unchanged	-1.5	C19 H18 O6	342.11	3.87	--	--	LMPK12130052	Polyketides [PK]	Flavonoids [PK12]	Aurone flavonoids [PK1213]	--	--	--	--	--	--
pos_1003	Erinacine Q	129609.038345232	439133.584909912	198739.314682817	669765.20071844	292544.803785259	404328	232318.991304026	425377.331834775	266313.804731609	0.34009083816913	0.382890751958772	0.705302894351377	unchanged	-0.556846	0.216010868149539	1.16313326346012	unchanged	-0.88	C27 H42 O8	494.288	6.424	--	--	--	--	--	--	--	--	--	--	--	--
pos_1004	Herbicidin F	414456.406076071	215972.682122699	121481.895152512	74793.7083698803	71933.0805312649	436609.733608792	74796.2045340529	71143.0417597343	75944.7334564987	0.789122503036689	0.344769005451865	1.07385916091148	unchanged	0.914942098877082	0.172723322483947	1.25177431318612	unchanged	-4.35	C23 H29 N5 O10	535.191	3.901	--	--	--	--	--	--	--	--	--	--	--	--
pos_1005	Pteratide I	137675.779727326	110827.63111207	107519.271160735	133271.768392527	117356.426139924	114289.990491168	124041.92253874	113035.47210265	118964.556006791	1.41752456850782	0.376793862317345	0.914280494302847	unchanged	0.0245823859816117	0.844829225800551	0.147258743861488	unchanged	2.35	C53 H78 N8 O10	986.584	4.722	--	--	--	--	--	--	--	--	--	--	--	--
pos_1006	Cumene hydroperoxide	160605.479686938	310543.354560126	145634.124177444	235080.601602697	220615.630360367	165904.689572506	210981.545782254	235725.389731148	151378.95314356	0.396318165041615	0.423491860334893	0.795846566205102	unchanged	0.164784685209934	0.525175998482396	0.428548599286725	unchanged	-2.66	C9 H12 O2	152.084	11.883	--	--	--	--	--	--	HMDB0250588	--	Organic compounds	Benzenoids	Benzene and substituted derivatives	Phenylpropanes
pos_1007	Phenylethyl alcohol	258228.14328799	248815.538160705	254819.502710109	262849.689028761	280863.004852091	249408.958335167	292764.337450907	184700.724950667	248393.677585974	0.384616264018468	0.233941013160118	1.28713983825534	unchanged	0.238043214727644	0.154243682252589	1.17836646647947	unchanged	-1.62	C8 H10 O	122.073	0.238	C05853	Phenylalanine metabolism(ko00360)	--	--	--	--	HMDB0033944	1960-12-08	Organic compounds	Benzenoids	Benzene and substituted derivatives	--
pos_1008	2(S)-hydroxyalbicanol 11-acetate	220489.599640208	103686.960802808	213200.608453964	324559.278093015	202027.288652731	137962.916646842	103317.04273372	287654.950304644	109647.973342708	1.19825399339224	0.366130085635596	0.902650364087346	unchanged	-0.269967	0.598417781613019	0.395627826356398	unchanged	-1.96	C17 H28 O3	280.204	7.129	--	--	--	--	--	--	--	--	--	--	--	--
pos_1009	Nitrosporeusine B	95922.2432585649	62319.6646536435	135671.534130183	90674.6032327923	198481.439804163	143083.889435875	113881.716464517	127373.258947453	79011.7858981034	0.376525836568041	0.3500398969208	1.06663203032705	unchanged	0.0226678529788251	0.964080027130987	0.140634833860324	unchanged	3.61	C14 H13 N O5 S	307.051	5.284	--	--	--	--	--	--	--	--	--	--	--	--
pos_101	Triethyl phosphate	10173526.3591226	24520653.1201104	16800900.7271328	14435486.6261685	11943906.7486312	15462989.6465612	15491133.3749322	42643206.0161204	12692046.1627459	-1.47522	0.196958001197403	1.3133562857556	unchanged	-1.17604	0.25401292346513	1.00386013282363	unchanged	-2.2	C6 H15 O4 P	182.071	4.493	--	--	--	--	--	--	HMDB0259191	--	Organic compounds	Organic acids and derivatives	Organic phosphoric acids and derivatives	Phosphate esters
pos_1011	3,3a,6-Trihydroxy-3-(1H-indol-3-ylmethyl)tetrahydrofuro[3,2-b]furan-2(3H)-one	718845.681256088	375187.869021943	150561.700055903	256005.980797002	207218.68933095	378260.159168711	276461.281362357	556640.481401903	690859.283923924	-1.29385	0.00682494523482556	2.24400397306095	down	-0.376461	0.378424684747704	0.786969984907577	unchanged	-0.6	C15 H15 N O6	305.09	2.416	--	--	--	--	--	--	--	--	--	--	--	--
pos_102	4-Ethoxy ethylbenzoate	20731497.4574367	20096668.1654224	18306202.7426114	21205573.4586711	21832031.2271927	18773594.4492649	19965374.9628693	19935789.2895902	18230068.9767027	1.43312049021786	0.353678925465517	0.962402881085863	unchanged	0.0207811671564009	0.627579007424417	0.501496030522553	unchanged	-2.39	C11 H14 O3	194.094	7.505	--	--	--	--	--	--	--	--	--	--	--	--
pos_103	PEG n6	6555996.66628322	5445643.79738693	5587296.21906456	5851529.22833065	5662396.92094169	2852724.67183122	5815766.82597778	5216512.08082704	6284390.45498419	-0.0836375	0.673962176172081	0.484552948289907	unchanged	0.0366167567748711	0.73383445694681	0.367994060667059	unchanged	-1.32	C12 H26 O7	282.168	2.51	--	--	--	--	--	--	--	--	--	--	--	--
pos_104	THC	3674364.6872523	7540380.44320649	8970699.06660858	3305050.09146358	7162221.3591178	4982244.82008365	6854089.91617096	10537494.8371901	10393896.3881198	0.646997607071842	0.583000088775508	0.586507361588205	unchanged	-0.665488	0.0621079094448768	1.48962715389761	unchanged	-1.69	C21 H30 O2	314.225	9.751	C06972	Biosynthesis of various plant secondary metabolites(ko00999);;Metabolic pathways(ko01100);;Biosynthesis of secondary metabolites(ko01110)	LMPK13120004	Polyketides [PK]	Aromatic polyketides [PK13]	Other aromatic polyketides [PK1312]	HMDB0014613	1972-08-03	Organic compounds	Organoheterocyclic compounds	Benzopyrans	1-benzopyrans
pos_105	Carvone	9479096.61886617	7342441.71374864	6059035.58068781	6779269.31999984	5691601.49668964	5647926.52516116	4483747.42875517	4245102.0689995	5413180.20642577	0.296307398595318	0.0485746526074523	1.65219945199461	up	0.753939844085841	0.0041460568434641	2.05097138334712	up	-1.84	C10 H14 O	150.104	3.071	C11383	Monoterpenoid biosynthesis(ko00902);;Limonene and pinene degradation(ko00903);;Biosynthesis of secondary metabolites(ko01110)	--	--	--	--	HMDB0035824	22327-39-5	Organic compounds	Lipids and lipid-like molecules	Prenol lipids	Monoterpenoids
pos_106	(9aR,9bS)-9a-Hydroxy-6,9-dimethyl-3-methylene-3,3a,4,5,9a,9b-hexahydroazuleno[4,5-b]furan-2,7-dione	5057790.74855499	4450343.02420198	3256524.43919015	2991002.61221227	3171547.66762749	2783524.64459586	1971474.94885383	2072138.7328624	2128279.06630235	0.482064956532521	0.00484244372741034	2.33753853214471	up	1.03504570013541	0.00147177578113969	2.2211344655905	up	-1.37	C15 H16 O4	260.105	2.415	--	--	--	--	--	--	--	--	--	--	--	--
pos_107	N1-(2-Methoxy-5-methylphenyl)-2-{[4-methyl-5-(trifluoromethyl)-4H-1,2,4-triazol-3-yl]thio}acetamide	31586441.9244717	111328190.175224	5309616.66563836	103918689.457622	125060074.170295	73441678.3218943	98867762.7049745	56454485.377531	136026664.00985	-0.630373	0.169328600325108	1.36618003000004	unchanged	-1.02772	0.0576729698982186	1.65104438910321	unchanged	-500001	C14 H15 F3 N4 O2 S	360.087	0.609	--	--	--	--	--	--	--	--	--	--	--	--
pos_108	Scopoletin	2844784.86945707	3225457.89637139	925345.864363033	1838383.14109964	2606689.90819973	5242540.3924322	1632326.68863011	3828103.46455991	2127830.33457793	0.456165835641686	0.261350662691782	1.20343362843918	unchanged	-0.366759	0.420662267951462	0.702131188369544	unchanged	-1.45	C10 H8 O4	192.042	2.499	C01752	Biosynthesis of various plant secondary metabolites(ko00999);;Biosynthesis of secondary metabolites(ko01110)	--	--	--	--	HMDB0034344	92-61-5	Organic compounds	Phenylpropanoids and polyketides	Coumarins and derivatives	Hydroxycoumarins
pos_109	α-Lactose	789361697.287703	513556488.731986	302840265.031391	1111695839.40809	995312632.541453	993259896.710831	980646177.509035	689395007.444984	1026699765.96398	0.140693366151491	0.514133245391642	0.699012286057457	unchanged	-0.696432	0.0452576696468238	1.56962341768747	down	-1.99	C12 H22 O11	342.116	0.657	--	--	--	--	--	--	HMDB0000186	63-42-3	Organic compounds	Organic oxygen compounds	Organooxygen compounds	Carbohydrates and carbohydrate conjugates
pos_11	L-Glutamine	50104364.857646	45904290.4261715	24586391.8068388	50710205.2937416	59034007.7102084	51755938.7981088	33958675.3819398	28222813.1717564	50215514.5979422	0.386951365901065	0.160123470523129	1.3587760092107	unchanged	0.128357910703262	0.726993969962758	0.19777940751014	unchanged	-280873	C5 H10 N2 O3	146.069	0.579	C00064	Arginine biosynthesis(ko00220);;Purine metabolism(ko00230);;Pyrimidine metabolism(ko00240);;Alanine, aspartate and glutamate metabolism(ko00250);;D-Amino acid metabolism(ko00470);;Glyoxylate and dicarboxylate metabolism(ko00630);;Vitamin B6 metabolism(ko00750);;Nitrogen metabolism(ko00910);;Aminoacyl-tRNA biosynthesis(ko00970);;Metabolic pathways(ko01100);;Biosynthesis of amino acids(ko01230);;Nu…	--	--	--	--	HMDB0000641	56-85-9	Organic compounds	Organic acids and derivatives	Carboxylic acids and derivatives	Amino acids, peptides, and analogues
pos_110	Cytidine	36045247.8859018	73367066.3739519	44551427.4155446	40299439.0405802	45291356.9236812	66877796.7736237	25409387.0940249	40554089.6238379	54831146.7935328	0.275438191616225	0.360706848596744	1.02169368244026	unchanged	-0.0492716	0.903581852549691	0.176207360971012	unchanged	-0.94	C9 H13 N3 O5	243.086	0.601	C00475	Pyrimidine metabolism(ko00240);;Metabolic pathways(ko01100);;Nucleotide metabolism(ko01232);;ABC transporters(ko02010)	--	--	--	--	HMDB0000089	65-46-3	Organic compounds	Nucleosides, nucleotides, and analogues	Pyrimidine nucleosides	--
pos_111	Dodecyltrimethylammonium	3048824.83746438	2104709.20309195	2316566.49659793	2615580.38629882	2025227.83994187	2099469.91099985	2041088.94578824	2162981.92902053	1883779.61104358	1.5091406699874	0.358012381701644	0.950631256227853	unchanged	0.24577233049877	0.0924112355686317	1.45647885690468	unchanged	-2.77	C15 H33 N	227.261	6.903	--	--	--	--	--	--	--	--	--	--	--	--
pos_112	(3R,5R)-1,3,5-Trihydroxy-4-{[(2E)-3-(4-hydroxy-3-methoxyphenyl)-2-propenoyl]oxy}cyclohexanecarboxylic acid	11969921.8930698	10986212.595513	6775656.30729707	5343544.07799633	8965585.26513596	7128719.73883569	4920702.08641927	9985116.51024075	9011402.6733445	-0.0466487	0.843046377906108	0.0800653976366404	unchanged	0.24166006035609	0.284668655374148	0.90852854803331	unchanged	-1.29	C17 H20 O9	368.111	2.577	--	--	--	--	--	--	--	--	--	--	--	--
pos_113	Ethyl palmitoleate	77263809.0803058	71184776.5779115	70884045.2481233	76695511.912542	72601421.625607	95933676.0468022	72900770.5031759	68043102.5594776	69516606.3083019	0.559114417203183	0.25586200671732	1.1786217634287	unchanged	0.0713858096039524	0.154786353904686	1.21016789217635	unchanged	-1.77	C18 H34 O2	282.256	9.19	--	--	--	--	--	--	--	--	--	--	--	--
pos_114	Cyclohexylamine	3461923.12331705	3953689.72481095	3845109.26450079	3443437.49565818	4421578.33070477	3409345.84723522	2566446.50485788	3946913.21591173	3324141.76657869	-0.0706651	0.911686976402485	0.0342320101136508	unchanged	-0.22563	0.744086702011703	0.256072716213871	unchanged	-1.24	C6 H13 N	99.1048	1.151	C00571	--	--	--	--	--	HMDB0031404	108-91-8	Organic compounds	Organic nitrogen compounds	Organonitrogen compounds	Cyclohexylamines
pos_115	Bis(2,2,6,6-tetramethyl-4-piperidyl)sebacate	363094427.992778	358137769.269899	359487576.162101	361138715.025072	382532656.241621	347504569.968722	360431519.723214	353301612.549419	343903610.76907	1.64183257029549	0.370618184714553	0.930351918547702	unchanged	0.0149172345492385	0.48477176502468	0.656598204766996	unchanged	-1.92	C28 H52 N2 O4	480.393	4.529	--	--	--	--	--	--	--	--	--	--	--	--
pos_116	Nootkatone	63169530.6014912	137920986.056834	79484846.9478714	81037905.7842022	133448839.834698	46390265.3359106	159117587.042196	80843092.3324117	60769116.8029541	-0.0565443	0.888451103796613	0.13483436230674	unchanged	-0.11649	0.787562054076644	0.263418393512102	unchanged	-2.09	C15 H22 O	218.167	6.631	C17914	--	--	--	--	--	HMDB0303909	--	Organic compounds	Lipids and lipid-like molecules	Prenol lipids	Sesquiterpenoids
pos_117	2,2,6,6-Tetramethyl-1-piperidinol (TEMPO)	56774193.4211496	57441955.3780684	56063918.1052739	50661087.2478024	59845466.8543085	57413075.1447388	59448175.4197301	58085569.2047599	57524672.414569	1.33165473906752	0.38456465940867	0.907092075880427	unchanged	-0.0345973	0.166967231434411	1.13879031097161	unchanged	-2.34	C9 H19 N O	157.147	6.403	--	--	--	--	--	--	--	--	--	--	--	--
pos_118	Metamfepramone	7988999.03934809	5165860.51777238	5874466.07212412	6945443.86228277	6288371.28138728	5912879.10156588	5300987.14765075	4874124.30551792	5104355.63950753	1.81323517877377	0.362262329835459	0.941517593423373	unchanged	0.322457649514078	0.155741918041388	1.24772219442191	unchanged	-2.23	C11 H15 N O	177.115	5.501	--	--	--	--	--	--	--	--	--	--	--	--
pos_119	Nonyltrimethylammonium	3173423.92174552	2941079.3681563	3396105.03899219	2416083.90868427	3131793.42230729	3673949.20410295	2781860.97321959	3472137.37514576	2869159.19684876	0.354573899968125	0.344464227010317	1.02521262230026	unchanged	0.0654154904121228	0.579405935380051	0.628339903086598	unchanged	-1.9	C12 H27 N	185.214	6.587	--	--	--	--	--	--	--	--	--	--	--	--
pos_12	Stearamide	2782115207.07469	3097041017.87066	2818772627.44357	2.95165e+09	2742060281.73996	3022516473.49633	2871509370.41807	2839827697.3143	2776369573.81275	0.12235344007131	0.335849325754746	0.970121259271836	unchanged	0.0089560430905704	0.816689138110773	0.0566970025371056	unchanged	-1.83	C18 H37 N O	283.288	10.332	C13846	--	LMFA08010003	Fatty Acyls [FA]	Fatty amides [FA08]	Primary amides [FA0801]	HMDB0034146	124-26-5	Organic compounds	Organic acids and derivatives	Carboximidic acids and derivatives	Carboximidic acids
pos_120	Benzophenone	15861927.1368107	13076407.3934516	16358659.8479394	17787879.4132191	18093475.8607057	17277969.7393793	13739499.7726816	13730421.5349776	13098600.9799628	0.845528305847875	0.258836078409283	1.16549773806844	unchanged	-0.136879	0.516149996746567	0.593197504109326	unchanged	-1.78	C13 H10 O	182.073	7.25	C06354	--	--	--	--	--	HMDB0032049	119-61-9	Organic compounds	Benzenoids	Benzene and substituted derivatives	Benzophenones
pos_122	Dibutyl phthalate	93026594.1056004	92084094.1579101	89731983.6888196	89333693.2223882	90098324.3777782	83580043.2827931	91012806.2117257	85942642.4698099	87630360.0679041	0.609558593166911	0.380697842004457	0.910831850769702	unchanged	0.0271642377986489	0.455283693340729	0.612977681153071	unchanged	-1.79	C16 H22 O4	278.152	8.786	C14214	--	--	--	--	--	HMDB0033244	84-74-2	Organic compounds	Benzenoids	Benzene and substituted derivatives	Benzoic acids and derivatives
pos_123	2-Amino-1,3,4-octadecanetriol	46686209.5218468	43363600.3272771	50873603.5484442	4.89565e+07	51814346.0207837	62224446.7779879	46973879.7918223	59249549.4702533	48770497.1686756	0.341670537656964	0.337826171450529	1.01216778647717	unchanged	-0.170542	0.0652999673108067	1.4242747180375	unchanged	-1.75	C18 H39 N O3	317.293	7.38	--	--	--	--	--	--	--	--	--	--	--	--
pos_124	Tetranor-12R-HETE	16695580.7568486	15671977.1472789	16961947.4992847	16775341.8944378	16046609.7399531	17219681.9945878	16311662.7028364	16681765.9405384	15844269.782086	1.16276850905466	0.373967183787716	0.923279185996379	unchanged	-0.0209837	0.543018105941001	0.486625363497016	unchanged	-67663	C16 H26 O3	266.188	8.413	--	--	LMFA01050143	Fatty Acyls [FA]	Fatty Acids and Conjugates [FA01]	Hydroxy fatty acids [FA0105]	--	--	--	--	--	--
pos_125	PEG Diethylhexanoate n4	7848389.09185202	7172136.84170135	6306936.29729713	7.11037e+06	6990159.95802495	6388928.70795617	5040478.17048675	7023331.50888199	6988184.57226428	1.18880291481282	0.353426032712794	0.961493676765814	unchanged	0.152709035429258	0.150030107269084	1.18060201490405	unchanged	38147	C24 H46 O7	446.324	9.868	--	--	--	--	--	--	--	--	--	--	--	--
pos_126	N,N-Dimethylsphingosine	13610948.195894	14733799.7718563	14112222.802461	12690711.0315203	13221059.2104481	14936942.536856	12936375.046652	15652452.9445298	14237141.8670673	0.949127314365439	0.392328475941846	0.893612950987776	unchanged	-0.0739706	0.22640258222191	1.06654087237487	unchanged	-55027.2	C20 H41 N O2	327.314	8.344	--	--	LMSP01070001	Sphingolipids [SP]	Sphingoid bases [SP01]	N-methylated sphingoid bases [SP0107]	HMDB0013645	122314-67-4	Organic compounds	Organic nitrogen compounds	Organonitrogen compounds	Amines
pos_127	11-Deoxy prostaglandin F1β	608172.093993356	586721.938399805	616682.585083588	594908.377277281	607499.70524673	730549.228026957	607040.114371845	606177.929205681	633351	1.99110104501209	0.366500386180252	0.939411335406754	unchanged	-0.0149492	0.756124048010351	0.351787301712487	unchanged	-52932.9	C20 H36 O4	340.261	7.737	--	--	--	--	--	--	--	--	--	--	--	--
pos_128	4-Methoxycinnamaldehyde	130457594.913268	152464764.976321	153615097.031232	129867806.709416	140939305.272823	146829989.28415	143505288.493049	149012611.18899	153377805.841456	1.2362761746374	0.388548939926232	0.899097615018259	unchanged	-0.0636935	0.305130588856474	0.954263720480527	unchanged	-2.14	C10 H10 O2	162.068	8.577	C10475	--	--	--	--	--	HMDB0032611	24680-50-0	Organic compounds	Phenylpropanoids and polyketides	Cinnamaldehydes	--
pos_129	16,16-Dimethyl prostaglandin A2	2405964.99893168	2207711.46702495	2283452.03399087	517865.367141737	2547164.05445565	2288495.65379795	2559911.7861147	2384090.80183377	2090181.98058816	1.65554661059484	0.410957051498453	0.870169043499242	unchanged	-0.123435	0.534080947811105	0.610559151578861	unchanged	60687.3	C22 H34 O4	362.246	10.533	--	--	--	--	--	--	--	--	--	--	--	--
pos_13	Laurolactam	11290835.9888765	12106527.0840898	8953513.81155861	11463956.9549277	11312802.1380011	12335291.9121669	10926703.777809	12475860.1942716	11496825.8966679	0.808219416784061	0.337493731183584	0.994254391010053	unchanged	-0.109653	0.491724360801202	0.550884496015182	unchanged	-1.78	C12 H23 N O	197.178	6.361	--	--	--	--	--	--	--	--	--	--	--	--
pos_130	2-Phenylethyl 3-O-(4-carboxy-3-hydroxy-3-methylbutanoyl)-β-D-glucopyranoside	4984566.51686492	1484796.61743112	872668.59685633	1458608.63548906	2051782.56211497	929712.723425789	1047965.40850733	2473445.49682504	1516023.9146387	0.182222869313692	0.815111270118935	0.248720714807716	unchanged	0.398170846337567	0.604785517877989	0.437455857912341	unchanged	39764.5	C20 H28 O10	428.168	3.882	--	--	--	--	--	--	--	--	--	--	--	--
pos_131	Prolylleucine	100595507.007829	90773145.4196304	136339675.702758	79372860.6799372	127314014.691725	94623543.0054566	91638904.6045257	89755363.5469972	74600653.8167449	0.164649492802729	0.487980634477867	0.845415392482589	unchanged	0.458471681808453	0.106841004878714	1.33214058102833	unchanged	-1.96	C11 H20 N2 O3	228.147	0.704	--	--	--	--	--	--	HMDB0253028	--	Organic compounds	Organic acids and derivatives	Carboxylic acids and derivatives	Amino acids, peptides, and analogues
pos_132	Poly THF n7	46368013.4054355	15583123.0266434	44112313.7103007	44635492.5271703	46878616.4763408	40899213.757793	47960892.0522057	42766232.6495052	43820373.5108303	0.343502463490284	0.365284329313438	0.939024238290238	unchanged	-0.198881	0.386260291649077	0.608958750656598	unchanged	42076.2	C28 H58 O8	522.413	10.039	--	--	--	--	--	--	--	--	--	--	--	--
pos_133	4-Phenylbutyric acid	6284740.48991201	3324979.53825814	1872324.59906097	4206280.63113141	3925496.48353093	3650638.37424037	2913467.69498981	3209948.74756357	6047263.14194076	0.037787798208069	0.888841475392717	0.142117921193827	unchanged	-0.132477	0.717018587532786	0.332631495837561	unchanged	-195184	C10 H12 O2	164.084	4.322	C21793	--	--	--	--	--	HMDB0000543	1821-12-1	Organic compounds	Benzenoids	Benzene and substituted derivatives	--
pos_134	2-Aminonicotinic acid	18168156.456363	26157577.4434854	12980782.4524305	10453045.9397451	14743503.7349655	14343258.8520439	14118050.0093047	1378005.29170919	13038267.4853751	-0.178675	0.682722175372064	0.343687779511432	unchanged	0.487712119710792	0.214650914227377	0.971357666912743	unchanged	-2.18	C6 H6 N2 O2	138.043	0.717	--	--	--	--	--	--	HMDB0061680	--	Organic compounds	Organoheterocyclic compounds	Pyridines and derivatives	Pyridinecarboxylic acids and derivatives
pos_135	Crotonic acid	41052145.0947841	41746747.5396716	36240728.9197761	38948111.8544875	41947593.9955573	41355354.764962	42403210.1409904	41564095.277613	43299318.4162411	0.26995107020067	0.414722596530644	0.86429129413642	unchanged	-0.0888169	0.0676236491539302	1.50379192989931	unchanged	-1.74	C4 H6 O2	86.0368	5.962	C01771	--	LMFA01030195	Fatty Acyls [FA]	Fatty Acids and Conjugates [FA01]	Unsaturated fatty acids [FA0103]	HMDB0010720	3724-65-0	Organic compounds	Lipids and lipid-like molecules	Fatty Acyls	Fatty acids and conjugates
pos_136	L-Aspartic acid	129628895.658536	83724924.8247039	94482224.6354994	19766389.7428371	47771472.6091838	40152315.1293989	52684910.9213533	44650959.4875068	45530902.3925132	-0.422761	0.0651892635577809	1.53457409805516	unchanged	0.908693535689374	0.0113340462665116	2.07125499611221	up	-1.98	C4 H7 N O4	133.038	0.589	C00049	Arginine biosynthesis(ko00220);;Alanine, aspartate and glutamate metabolism(ko00250);;Glycine, serine and threonine metabolism(ko00260);;Monobactam biosynthesis(ko00261);;Cysteine and methionine metabolism(ko00270);;Lysine biosynthesis(ko00300);;Histidine metabolism(ko00340);;beta-Alanine metabolism(ko00410);;Cyanoamino acid metabolism(ko00460);;D-Amino acid metabolism(ko00470);;Carbon fixation i…	--	--	--	--	HMDB0000191	56-84-8	Organic compounds	Organic acids and derivatives	Carboxylic acids and derivatives	Amino acids, peptides, and analogues
pos_137	D-(+)-Glucose	342843305.833691	318990449.670167	286142406.290439	217665366.451674	227331011.615675	224596585.191526	216701658.208502	314886363.255035	282698615.001026	-0.297114	0.11005769032535	1.46577513610822	unchanged	0.172008064809069	0.155278227395447	1.24094718341647	unchanged	94556.1	C6 H12 O6	180.063	0.66	--	--	--	--	--	--	--	--	--	--	--	--
pos_138	7-Hydroxycoumarine	122182033.697622	129611775.185069	32958500.0321991	73118019.5241748	105589528.770723	39186496.1520381	78206959.584632	89357423.9595852	130766504.973376	-0.801693	0.124107614974983	1.47287603695424	unchanged	-0.579684	0.234196098764626	1.04389217516128	unchanged	-1.76	C9 H6 O3	162.032	1.661	--	--	--	--	--	--	--	--	--	--	--	--
pos_139	APP-FUBINACA	1110148.88211013	1430903.26118733	1750666.22961255	1306627.49548522	1765526.71399214	1680656.92476116	846327.304790497	1245061.47915513	902312.747324579	0.38811859690312	0.39283651716041	0.9534355843844	unchanged	0.306370056219822	0.51540746122345	0.535757273338834	unchanged	52827.2	C24 H21 F N4 O2	416.165	3.24	--	--	--	--	--	--	--	--	--	--	--	--
pos_14	Chlorogenic acid	119286677.845624	121511048.126378	17216281.0817696	62934168.5497665	100693303.273185	22190048.2866354	59937871.1435106	75315114.5732116	121163728.695257	-0.909193	0.165985574895031	1.33969671603327	unchanged	-0.675983	0.269683420713253	0.974426036505377	unchanged	-1.57	C16 H18 O9	354.095	1.662	C00852	Phenylpropanoid biosynthesis(ko00940);;Flavonoid biosynthesis(ko00941);;Stilbenoid, diarylheptanoid and gingerol biosynthesis(ko00945);;Biosynthesis of secondary metabolites(ko01110)	--	--	--	--	HMDB0003164	202650-88-2	Organic compounds	Organic oxygen compounds	Organooxygen compounds	Alcohols and polyols
pos_140	Heptanophenone	16001427.6099849	13240657.4352336	11786035.8754318	8498388.95731732	9480775.92358377	8931310.59093784	6921633.48505121	7670009.99988118	8311847.15220101	0.172752627361744	0.174384339281016	1.3719771267391	unchanged	0.858813167398182	0.000582074213920343	2.17394284957083	up	-1.79	C13 H18 O	190.136	3.072	--	--	--	--	--	--	--	--	--	--	--	--
pos_141	Bis(2-ethylhexyl)adipate	137854529.798038	135371507.505862	109296586.314755	138976200.436448	127776958.893648	137344876.761852	133448548.131557	134035321.544875	133730835.028771	0.380799366988572	0.330291947537189	1.00172941929453	unchanged	-0.142943	0.378741762840893	0.880588120419242	unchanged	-1	C22 H42 O4	370.308	11.137	--	--	--	--	--	--	--	--	--	--	--	--
pos_142	Glycerophospho-N-palmitoyl ethanolamine	13059209.7555394	11330696.472889	6315282.0898534	4005956.50064228	5295322.59835577	8256820.72553039	5406139.1527698	7941382.39141417	6156865.9842772	0.254200938119509	0.470614183597614	0.832661322965628	unchanged	0.32089922233011	0.4511834354103	0.668758062171998	unchanged	-1.17	C21 H44 N O7 P	453.286	8.369	--	--	--	--	--	--	--	--	--	--	--	--
pos_143	Isophorone	3792179.57187827	4556253.50201083	4641669.05903816	4221802.62728961	4063575.68208457	3700941.87063552	3882585.8732316	5212284.41630252	4173303.79998377	0.112027241100755	0.775203151304808	0.274733779453971	unchanged	-0.148806	0.269508685503793	0.966631512474442	unchanged	-1.86	C9 H14 O	138.104	5.475	C14743	--	--	--	--	--	HMDB0031195	78-59-1	Organic compounds	Organic oxygen compounds	Organooxygen compounds	Carbonyl compounds
pos_144	(6E)-10-Heptyl-5,8,9-trihydroxy-3,4,5,8,9,10-hexahydro-2H-oxecin-2-one	2326468.85377273	2528382.51946416	2320298.37927253	2287905.67524419	2464816.24393823	2689136.31498079	2142110.21375844	2836013.44331296	3098009.64250071	0.977433886474057	0.391384217330253	0.890247931949595	unchanged	-0.0906369	0.519964063005627	0.662118092209405	unchanged	73231.1	C16 H28 O5	300.194	7.93	--	--	--	--	--	--	--	--	--	--	--	--
pos_145	PEG n8	8361406.47757451	5582405.70049598	10828606.0081575	9824049.81175227	8279614.73091799	10572376.0859505	7807952.62056991	7988237.64518352	8032486.44453824	0.439180067997879	0.0789549069336427	1.61008545859889	unchanged	0.295789753766148	0.283746383078743	0.975911621787271	unchanged	-1.25	C16 H34 O9	370.22	3.068	--	--	--	--	--	--	--	--	--	--	--	--
pos_146	PEG Monolaurate n4	14367125.6920081	12106035.514322	12208363.6457556	13510510.4798535	11903971.6273055	10280733.9753216	13058889.6128416	14126546.4142248	7743285.25138159	0.894777136531695	0.328801038708769	0.99289234599737	unchanged	0.238060525045609	0.215852294515745	1.15549248789005	unchanged	58415.2	C20 H40 O6	376.282	9.264	--	--	--	--	--	--	--	--	--	--	--	--
pos_147	Leucomalachite green	8454905.41815039	5117393.94622614	5938037.36256414	8490699.07597766	5743437.73599697	4734417.49073413	5933432.61118263	4880835.68975237	5814304.13874251	1.94396602090626	0.357810812248958	0.945448263372967	unchanged	0.387899354486544	0.106858489409336	1.4040623319837	unchanged	-500001	C23 H26 N2	330.21	5.515	--	--	--	--	--	--	HMDB0254033	--	Organic compounds	Benzenoids	Triphenyl compounds	--
pos_148	1-[2,4-Dihydroxy-3-(2-hydroxyethyl)-6-methoxyphenyl]-1-butanone	6940005.90341871	9231942.75326533	9240481.16105985	8622813.19523807	9791705.68697655	9526037.4316888	9139396.66543406	8962823.33948839	8964138.97964429	1.66330907051308	0.36355965891444	0.945767399737368	unchanged	-0.0593828	0.488184601213255	0.719916935505901	unchanged	-1.96	C13 H18 O5	254.115	7.092	--	--	--	--	--	--	--	--	--	--	--	--
pos_149	4-{[(3S)-3-(5-Benzyl-1,3,4-oxadiazol-2-yl)-1-pyrrolidinyl]methyl}-N,N-dimethylaniline	8025400.98560288	9115009.20634011	8684183.35583974	8242621.80895339	8773965.87693991	8679694.23773674	9035019.72845311	10838025.6419079	8888686.3790144	1.0870626607845	0.40060678162257	0.877957370480521	unchanged	-0.148671	0.115274485280603	1.27726644290465	unchanged	60689.5	C22 H26 N4 O	362.211	7.79	--	--	--	--	--	--	--	--	--	--	--	--
pos_15	5'-S-Methyl-5'-thioadenosine	23591269.546344	17583919.3310385	7.40097e+06	12856702.0546106	14942847.7609022	13398144.9496048	6791655.47639532	9624047.5808115	12765276.3607476	0.652076237713553	0.410803215643504	0.886185944810848	unchanged	-0.179904	0.762891440846488	0.281000758169175	unchanged	-1.7	C11 H15 N5 O3 S	297.09	1.976	--	--	--	--	--	--	HMDB0001173	2457-80-9	Organic compounds	Nucleosides, nucleotides, and analogues	5'-deoxyribonucleosides	5'-deoxy-5'-thionucleosides
pos_150	12-Aminododecanoic acid	3459639.75314857	3.10483e+06	6231082.39400298	3802876.3644378	3043061.39994422	5114166.23863075	2272029.85542733	3364201.58628715	3057161.39351641	0.290925334130764	0.657650696579402	0.523729301291168	unchanged	-0.362259	0.605723098760821	0.440868468511962	unchanged	-1.67	C12 H25 N O2	215.189	4.433	--	--	--	--	--	--	--	--	--	--	--	--
pos_151	Methyl 3,5-di-tert-butyl-4-hydroxybenzoate	7226429.69855786	8040202.46332839	7137472.22101513	6437884.22601446	3833030.68174877	7836123.4544541	8954358.0779321	7342185.23293909	6944091.39499982	0.867830012778479	0.460295762209367	0.765485448146536	unchanged	-0.116054	0.218761203388317	1.07456730110906	unchanged	-2.22	C16 H24 O3	264.173	7.592	--	--	--	--	--	--	--	--	--	--	--	--
pos_152	1,3,7-Trihydroxy-6-methoxy-4,5-diisoprenylxanthone	3320644.38285162	3309772.35406787	4357139.80041857	5002472.43397142	3128053.44259276	4156807.92063853	4460833.83564832	4839700.1562122	4814770.6701992	1.10569029876827	0.356555425712296	0.947345570267641	unchanged	-0.0669446	0.70420244782487	0.318779725944084	unchanged	-1.48	C24 H26 O6	410.173	8.149	--	--	--	--	--	--	--	--	--	--	--	--
pos_153	3-[2-(3-Hydroxyphenyl)ethyl]-5-methoxyphenol	13812602.5130219	14628571.0932973	7368395.54549637	11985067.9429798	19600236.3254827	12158321.3582831	7999629.41573627	7070483.69617799	10959300.1636851	0.454223714142566	0.243714666893478	1.22958686629138	unchanged	0.215646777292282	0.488956013737007	0.529731221765858	unchanged	-1.44	C15 H16 O3	244.11	3.846	--	--	--	--	--	--	--	--	--	--	--	--
pos_154	N-Desmethyltramadol	31872895.966914	35644905.2969143	38470842.6824973	29195165.4823195	37545616.6652996	34575507.7882777	39942211.0668918	43826682.5086202	40366491.5125289	0.646098577503328	0.456386883461518	0.791303503459669	unchanged	-0.280603	0.0558934266875542	1.52247807975217	unchanged	-11.45	C15 H23 N O2	249.173	6.315	--	--	--	--	--	--	HMDB0061007	75377-45-6	Organic compounds	Benzenoids	Phenol ethers	Anisoles
pos_155	(1R,9S)-11-(1-Methyl-4-piperidinyl)-5-[4-(trifluoromethoxy)phenyl]-7,11-diazatricyclo[7.3.1.02,7]trideca-2,4-dien-6-one	3120557.00586152	4095675.73703917	6636264.72578102	2903486.22712705	4271186.78478466	1726881.63277266	1372958.80621269	1229921.5463452	178178.855610276	2.96875024685699	0.203646987882089	1.30007854966569	unchanged	2.12948774490567	0.108667885761043	1.39420154791629	unchanged	-8.16	C24 H28 F3 N3 O2	447.213	2.863	--	--	--	--	--	--	--	--	--	--	--	--
pos_156	Tetraglyme	5804233.07206785	5538076.98184631	5512373.25437305	5503542.01004448	5397422.64117573	5349165.94925678	5118757.65223558	5018412.77312865	5377773.65459936	0.0424993984260145	0.117643433642055	1.38970014726736	unchanged	0.0811322786934669	0.0698291562230983	1.54987353440991	unchanged	-1.45	C10 H22 O5	222.147	2.865	--	--	--	--	--	--	HMDB0258894	--	Organic compounds	Organic oxygen compounds	Organooxygen compounds	Ethers
pos_157	(4E)-3-Hydroxy-2,4-dimethyl-4-heptenamide	14590348.2748471	12222922.5267368	13438550.0793749	13702474.9994084	12844345.8071253	13494506.5975641	15427967.860236	12838946.9776588	12440142.9704099	-0.0375371	0.632354854750204	0.506108060033035	unchanged	0.0167845035409102	0.838006507914205	0.279662119834799	unchanged	-105249	C9 H17 N O2	171.126	11.474	--	--	--	--	--	--	--	--	--	--	--	--
pos_158	α-Ergocryptine	411153.889786721	453473.830534423	462762.708375066	419463.817620941	510067.517411519	451747.181850911	531222.157411026	425406.639041995	545230.453652734	2.10161847176872	0.381756139643654	0.909201316425398	unchanged	-0.0539718	0.632465485568177	0.402779945638262	unchanged	4.66	C32 H41 N5 O5	575.311	4.684	C07545	--	--	--	--	--	HMDB0248211	--	Organic compounds	Alkaloids and derivatives	Ergoline and derivatives	Lysergic acids and derivatives
pos_159	Drospirenone	18326615.9878782	14697999.7862349	15941185.289427	10959934.6818297	20021236.1059182	17356084.7131681	16642567.0616839	15434465.7585702	17685720.3359567	0.927859270646486	0.382821887262007	0.92397761229195	unchanged	-0.147792	0.391559528089322	0.757785679000704	unchanged	-1.65	C24 H30 O3	366.219	10.398	--	--	--	--	--	--	HMDB0015467	67392-87-4	Organic compounds	Lipids and lipid-like molecules	Steroids and steroid derivatives	Steroid lactones
pos_16	Didecyldimethylammonium	23490398.0713447	24181657.0963739	24733736.118386	23231939.4290011	22984457.3303316	22815976.8351916	25016260.0148711	24000361.1005637	23759131.151346	0.944930376525533	0.382224341912958	0.909234164192153	unchanged	-0.0397963	0.238897708380565	1.03818484400723	unchanged	-1.72	C22 H47 N	325.371	8.439	--	--	--	--	--	--	--	--	--	--	--	--
pos_160	{(2R,4S,5R)-5-[3-(2-Furyl)-1-methyl-1H-pyrazol-5-yl]-1-azabicyclo[2.2.2]oct-2-yl}methyl isopropylcarbamate	161738.330454374	124376.948724144	134204.712595823	151487.249139352	141090.874957596	129153.866290758	138299.411904441	135369.909422862	125437.477169127	0.334079914244087	0.321304104427077	0.997678056862999	unchanged	0.0913468090090462	0.385398633827768	0.824233505266623	unchanged	2.57	C20 H28 N4 O3	372.216	5.564	--	--	--	--	--	--	--	--	--	--	--	--
pos_161	Hydrolyzed fumonisin B1	2584810.46333959	2588479.12925279	5690360.7350133	2883227.21885535	2681469.01418414	2864776.36638061	2622090.17307562	2588583.60495975	1789959.05617186	1.23456596625075	0.333304334282063	1.00201018506702	unchanged	0.391302396238421	0.29355855220845	0.946098344019416	unchanged	-44434.1	C22 H47 N O5	405.345	8.298	--	--	--	--	--	--	--	--	--	--	--	--
pos_162	Fludrocortisone	21851823.406848	13013126.8020835	12733020.6062781	21789134.014754	20509733.6075332	12169498.3632139	15838867.0178489	11750172.6580481	11250548.6854601	1.0312706817092	0.311765153648636	1.02422611763102	unchanged	0.187551690434411	0.568157341009177	0.496365179620636	unchanged	-4.78	C21 H29 F O5	380.2	10.035	C07004	--	LMST02030103	Sterol Lipids [ST]	Steroids [ST02]	C21 steroids (gluco/mineralocorticoids, progestogins) and derivatives [ST0203]	HMDB0014825	127-31-1	Organic compounds	Lipids and lipid-like molecules	Steroids and steroid derivatives	Hydroxysteroids
pos_163	Ferulic acid	6952980.02066657	5713481.07890416	5757584.86723475	5448634.71787224	4395325.69132949	5278047.36789786	5487326.1959295	6240155.23201194	6312877.63491338	-0.0562681	0.837108310161476	0.210670266782509	unchanged	0.000450248466364053	0.998566390270125	0.0873742884497585	unchanged	-1.7	C10 H10 O4	194.058	2.74	C01494	Phenylpropanoid biosynthesis(ko00940);;Metabolic pathways(ko01100);;Biosynthesis of secondary metabolites(ko01110)	--	--	--	--	HMDB0000954	537-98-4	Organic compounds	Phenylpropanoids and polyketides	Cinnamic acids and derivatives	Hydroxycinnamic acids and derivatives
pos_164	2-[(1S)-1-Hydroxyethyl]-4(1H)-quinazolinone	1912288.24895709	2777219.05113548	5282913.04312789	3536274.38799858	18268181.8248915	4238584.56717878	1567236.68234692	5819714.94817502	1800810.46369596	1.32670518143891	0.40038884778113	0.911582972505721	unchanged	0.135737287183102	0.873299221084184	0.149294630800441	unchanged	-1.79	C10 H10 N2 O2	190.074	2.548	--	--	--	--	--	--	--	--	--	--	--	--
pos_165	(5R,6S)-5-Hydroxy-4-methoxy-6-(2-phenylethyl)-5,6-dihydro-2H-pyran-2-one	7845544.5559691	8139464.82094621	8094025.8773853	7105369.13087115	7507060.79412502	8459161.82130262	7766845.48302621	8200242.53178232	9239983.38440906	1.14979479879342	0.388616310055078	0.899359331482664	unchanged	-0.0529086	0.575534511076914	0.616143100862772	unchanged	-2	C14 H16 O4	248.105	10.526	--	--	--	--	--	--	--	--	--	--	--	--
pos_166	Gendenafil	717352.705751529	1302457.06117075	685854.879339197	749782.491318379	977266.023414014	1226327.23078334	715890.563734317	1345835.94649993	1576657.03920553	0.390400664861736	0.458859820202415	0.835004837764303	unchanged	-0.361941	0.39168453376673	0.754330479852557	unchanged	-62078.1	C19 H22 N4 O3	354.169	3.209	--	--	--	--	--	--	--	--	--	--	--	--
pos_167	Lithocholic acid	4724797.74505821	3082000.28330729	3228573.41657836	4254011.06451814	2789796.98489094	3690668.78680371	2601547.05855109	2684744.80587206	3717982.14920938	0.987494989460649	0.332382660217107	0.990445055448927	unchanged	0.258514580945317	0.167746280618868	1.17366712547437	unchanged	45240.4	C24 H40 O3	376.298	8.661	C03990	--	LMST04010003	Sterol Lipids [ST]	Bile acids and derivatives [ST04]	C24 bile acids, alcohols, and derivatives [ST0401]	HMDB0000761	434-13-9	Organic compounds	Lipids and lipid-like molecules	Steroids and steroid derivatives	Bile acids, alcohols and derivatives
pos_168	α-Aspartylphenylalanine	16475422.8545548	13058364.3059185	11044683.4201194	22581925.2491931	2297799.66904722	17443340.4161062	19774480.0817591	29790088.1527798	14124477.0264005	-0.615109	0.557210439974453	0.716076123492786	unchanged	-0.268506	0.736937873773127	0.279370122653475	unchanged	-1.35	C13 H16 N2 O5	280.106	2.699	--	--	--	--	--	--	HMDB0000706	13433-09-5	Organic compounds	Organic acids and derivatives	Carboxylic acids and derivatives	Amino acids, peptides, and analogues
pos_169	Methyl cinnamate	32141604.0885828	51318103.792953	28624072.8024722	28463920.1269831	28446021.6803535	28491513.7924841	20524099.210423	48703541.8293325	18717793.1377771	-0.286315	0.413519198328979	0.857555604259681	unchanged	-0.0614144	0.874155237012337	0.168393912106537	unchanged	-197611	C10 H10 O2	162.068	2.287	C06358	--	--	--	--	--	HMDB0033833	103-26-4	Organic compounds	Phenylpropanoids and polyketides	Cinnamic acids and derivatives	Cinnamic acid esters
pos_17	Caprolactam	46904703.9372303	75380011.199946	76938834.050062	61070492.2020079	32328200.8934621	48422130.2778497	50033531.0455008	92206775.8728837	50310978.1585226	-0.983055	0.170905945643528	1.40623653815574	unchanged	-0.377865	0.490608221262205	0.618617524080442	unchanged	-2.55	C6 H11 N O	113.084	2.386	--	--	--	--	--	--	HMDB0062769	105-60-2	Organic compounds	Organoheterocyclic compounds	Lactams	Caprolactams
pos_170	JWH-147	23917209.1747085	13013126.8020835	12678422.5133565	21769543.0234539	20631674.1464164	12169498.3632139	15971901.0281866	11750172.6580481	10848539.532878	1.06120896738316	0.290613420019244	1.07307496846899	unchanged	0.104003296268236	0.818904154682926	0.186812097914795	unchanged	-8.68	C27 H27 N O	381.209	10.032	--	--	--	--	--	--	--	--	--	--	--	--
pos_171	3-{[4-(1,3-Benzodioxol-5-ylmethyl)piperazino]carbonyl}-6,7-dimethoxy-2H-chromen-2-one	10378231.1293733	9383058.75225317	6739993.43414433	10909827.1758956	8775662.98810009	8728290.4739483	10775013.9248932	8757826.21345057	8092943.06508176	-0.0712562	0.636247244353649	0.58143501831132	unchanged	-0.0218803	0.89193444291883	0.161166715389538	unchanged	3.24	C24 H24 N2 O7	452.158	11.494	--	--	--	--	--	--	--	--	--	--	--	--
pos_172	Ibuprofen	8305794.62467692	9048030.43593515	8126574.25500734	6912446.23174213	8328243.62145729	7593906.51296614	8250222.08959757	6970584.02038511	8026493.49058683	1.08893867623279	0.385250745441848	0.90762167255016	unchanged	0.0754191504759755	0.211359810518881	0.922630528013121	unchanged	-2.36	C13 H18 O2	206.131	7.569	C01588	--	--	--	--	--	HMDB0001925	15687-27-1	Organic compounds	Phenylpropanoids and polyketides	Phenylpropanoic acids	--
pos_173	Trimipramine	322866.981921415	270423.893078533	296431.620219285	374970.864835978	273317.582628391	365592.844120087	258535.19797586	254648.326804354	301908.013810479	0.357818222527292	0.134058563006999	1.42926358692592	unchanged	0.163566863326214	0.0831276440221518	1.51373206344362	unchanged	-1.49	C20 H26 N2	294.21	6.728	--	--	--	--	--	--	HMDB0014864	739-71-9	Organic compounds	Organoheterocyclic compounds	Benzazepines	Dibenzazepines
pos_174	3-[(4-Chlorophenyl)thio]-6-(3,5-dimethyl-1H-pyrazol-1-yl)pyridazine	3756281.70464683	3819639.80730664	4505702.33228099	3803008.07355013	4084997.83968868	4283480.19259062	3530541.51298811	4295519.46770288	3618333.21440297	0.0131203807626608	0.915501106812358	0.192411123641149	unchanged	0.0306718246228855	0.807202841110884	0.292900428674178	unchanged	-6.66	C15 H13 Cl N4 S	316.055	5.569	--	--	--	--	--	--	--	--	--	--	--	--
pos_175	25I-NBOH	12423494.958166	11104301.3927192	5234422.13240691	10370504.2629506	11538793.5506898	9064789.10735101	9649529.77138583	14451836.1309964	9257039.86918943	-0.113633	0.760340007060781	0.357578255141376	unchanged	0.063574999045508	0.847492892823602	0.225509618929132	unchanged	2.87	C17 H20 I N O3	413.049	9.838	--	--	--	--	--	--	--	--	--	--	--	--
pos_176	4-[(6E)-3-Hydroxy-8,10-dimethyl-2-(methylamino)-6-dodecen-1-yl]phenol	133372.190392474	130251.555238518	134540.809128847	132198.355607896	129050.201508025	132460.124529345	133773.352830797	136013.699791913	129598.005544656	0.264676526237213	0.37083442752067	0.9257811527361	unchanged	0.00750516804573691	0.803842558593942	0.209079508887473	unchanged	-1.61	C21 H35 N O2	333.267	8.268	--	--	--	--	--	--	--	--	--	--	--	--
pos_177	5-Chloro THJ 018	3584089.76588058	2890198.24533128	2620672.00805588	1997715.9671295	2454155.90735257	2101898.34736119	957306.888457539	2781744.81222191	1691870.61231947	0.898144943517695	0.377214674644454	0.922328339928544	unchanged	0.424023173004088	0.144971660301131	1.24733936265149	unchanged	-10.16	C23 H21 Cl N2 O	376.134	8.572	--	--	--	--	--	--	--	--	--	--	--	--
pos_178	(4aS,9aR)-7-Benzyl-2-[(4-methoxyphenyl)acetyl]decahydro-6H-pyrido[3,4-d]azepin-6-one	8659368.17488531	9666360.09435179	5896642.69570835	3865295.9760176	5357155.7174103	6966698.01879595	3018090.23218543	4808682.86611661	3520836.70343284	0.420033468981888	0.442850103426337	0.874985321468145	unchanged	0.703332260441262	0.218818516657458	1.07770954976462	unchanged	54098	C25 H30 N2 O3	406.226	2.609	--	--	--	--	--	--	--	--	--	--	--	--
pos_179	2,6-Di-tert-butyl-1,4-benzoquinone	11807719.1450573	11124889.5365451	9765895.77877594	8551092.48748703	9073546.42393706	11337368.6149607	10204775.2839422	9373688.43835815	9594575.85147305	0.825638723757396	0.371580248539661	0.935101550736075	unchanged	0.14368837269154	0.0893889334148408	1.38405560913624	unchanged	-1.9	C14 H20 O2	220.146	8.515	--	--	--	--	--	--	HMDB0013817	719-22-2	Organic compounds	Lipids and lipid-like molecules	Prenol lipids	Monoterpenoids
pos_18	Hexadecanamide	3958401316.04103	4.32845e+09	4734572305.07228	4193965012.66926	4191113120.02524	4332959269.80556	4428474566.87591	3617397586.47226	4388234595.52306	0.134654546386772	0.340803296789092	0.978994544654155	unchanged	0.0565109013104239	0.430847630671853	0.614059758844266	unchanged	-2	C16 H33 N O	255.256	9.641	--	--	LMFA08010009	Fatty Acyls [FA]	Fatty amides [FA08]	Primary amides [FA0801]	HMDB0012273	629-54-9	Organic compounds	Lipids and lipid-like molecules	Fatty Acyls	Fatty amides
pos_180	Albendazole sulfone	528429.875943398	6369848.15613984	32708272.2342553	2550480.20285536	1440709.25898505	2435550.46171657	3534084.22714599	395271.599775254	1961721.95649243	0.15464201185437	0.881403679814384	0.230474357351772	unchanged	1.11896594659512	0.362181650410538	0.833459052265927	unchanged	-6.75	C12 H15 N3 O4 S	297.078	2.149	C16626	--	--	--	--	--	HMDB0060561	--	Organic compounds	Organoheterocyclic compounds	Benzimidazoles	2-benzimidazolylcarbamic acid esters
pos_181	(3R,4R,6R)-N-Allyl-N-methyl-6-{[4-(2-pyridinyl)-1H-1,2,3-triazol-1-yl]methyl}quinuclidine-3-carboxamide	21016535.9525542	20049557.4550899	19954911.5858167	18107535.9703808	13050551.608968	19669517.183011	18179439.3863551	22165625.2145265	20073507.2204318	0.279715939249957	0.566851208692442	0.583841387584058	unchanged	-0.126855	0.54626517188328	0.61354829099023	unchanged	60029.9	C20 H26 N6 O	366.217	10.404	--	--	--	--	--	--	--	--	--	--	--	--
pos_182	Tapentadol	210893.224091196	158346.891524249	262903.123771711	215319.391023952	333922.673846827	218064.828631635	399335.506481729	207128.982285005	178346.203770029	-0.0862883	0.794324658477242	0.263025721480445	unchanged	0.419279448828454	0.394886182834903	0.790667139638577	unchanged	-1.27	C14 H23 N O	221.178	4.816	--	--	--	--	--	--	--	--	--	--	--	--
pos_183	Ciprofloxacin	859918.719012377	1326210.34656693	106211.261971797	954584.473849279	3639771.5978665	1935557.40808563	1101925.47051389	1417051.16354015	1524246.55419209	0.406782261683877	0.651145929997305	0.510703090752333	unchanged	-0.995102	0.182187525598629	1.14884076331491	unchanged	0.4	C17 H18 F N3 O3	331.133	5.652	C05349	ABC transporters(ko02010)	--	--	--	--	HMDB0014677	85721-33-1	Organic compounds	Organoheterocyclic compounds	Quinolines and derivatives	Quinoline carboxylic acids
pos_184	1-[5-Nitro-2-(1-pyrrolidinyl)benzyl]-1H-imidazole	3040512.71722642	3032361.87743262	3222026.28752728	3.25566e+06	2683435.24141212	3213927.68733616	2632828.74689091	3295169.46551093	3449274.31605809	1.28114904753742	0.388743553370871	0.892772448252258	unchanged	-0.104551	0.277616467308555	0.902557351559093	unchanged	80780.3	C14 H16 N4 O2	272.127	8.267	--	--	--	--	--	--	--	--	--	--	--	--
pos_185	N-[(1R,9S)-6-Oxo-11-(2-thienylacetyl)-7,11-diazatricyclo[7.3.1.02,7]trideca-2,4-dien-5-yl]-2-thiophenecarboxamide	4543674.79002378	4378928.34725169	3137573.24617748	2998830.72544362	2754880.3303006	4210608.15176472	2173149.59349761	3617805.9814438	3522789.5230284	0.128194724086503	0.591189733571181	0.531405625239363	unchanged	0.358605865713391	0.188287114641447	1.05725056648209	unchanged	5.94	C22 H21 N3 O3 S2	439.102	2.943	--	--	--	--	--	--	--	--	--	--	--	--
pos_187	Cynaropicrin	3582037.56115715	6621469.76491337	2759479.39937598	4047551.85658472	5150022.48587272	2924777.74509073	2027754.14310017	2797817.84617787	3733976.12531644	0.282373494400268	0.236386001543294	1.17194944361072	unchanged	0.216301017292593	0.547664389532337	0.408598882040066	unchanged	63511.1	C19 H22 O6	346.142	3.932	C09385	--	--	--	--	--	HMDB0036423	35730-78-0	Organic compounds	Lipids and lipid-like molecules	Prenol lipids	Terpene lactones
pos_188	(1R,9S)-5-(1-Benzothiophen-2-yl)-11-(2-thienylcarbonyl)-7,11-diazatricyclo[7.3.1.02,7]trideca-2,4-dien-6-one	3489019.61054111	2659880.67518023	3062660.38498221	2981969.41360493	3203291.67821248	3260412.59379515	2660827.40007076	3570982.17569976	2783678.27154617	-0.0277581	0.887736679881262	0.0962695482181442	unchanged	-0.0116913	0.950897855332886	0.113568908383278	unchanged	50868	C24 H20 N2 O2 S2	432.097	7.338	--	--	--	--	--	--	--	--	--	--	--	--
pos_189	2,6-Dimethyl-5-(4-methylphenoxy)pyrimidin-4-ol	1936276.89225735	287181.700393988	202539.271131027	1635719.89174581	652622.298299255	3030380.53416829	92359.2112909968	3085733.12666707	2551395.7770679	-0.111386	0.912588618233655	0.158743564577332	unchanged	-0.324728	0.764173630079784	0.265742972819355	unchanged	-139182	C13 H14 N2 O2	230.106	2.918	--	--	--	--	--	--	--	--	--	--	--	--
pos_19	Cetrimonium	46828543.7010339	48844898.3397686	49432348.9168889	51263646.9239592	48052796.9190203	53155677.9285136	49376168.9438353	51306464.6687057	49494184.4680725	1.04771170692042	0.375180797943067	0.92098094488757	unchanged	-0.0776416	0.0610301040107571	1.49213047144391	unchanged	-1.8	C19 H41 N	283.324	8.27	--	--	--	--	--	--	--	--	--	--	--	--
pos_190	N,N-Diisopropylethylamine (DIPEA)	66586012.1294933	51120950.3037486	70458742.4306135	46241456.2481511	49175226.842608	51904587.5111469	47670393.7884728	47554024.2691417	38897558.4131278	0.115738423616918	0.375316506616396	0.867022207151473	unchanged	0.309486094301469	0.147540241648994	1.34459938321043	unchanged	-1.77	C8 H19 N	129.152	2.611	--	--	--	--	--	--	--	--	--	--	--	--
pos_191	Cyclohexyl phenyl ketone	7948214.04559044	7458675.42158295	6022402.63618321	4366091.94649801	5775464.71696199	6411467.55042631	3446125.42522985	5532853.24675864	5090761.59985611	0.362700805003451	0.0430861804805378	1.9263829699568	up	0.509798297667869	0.0135068545080072	1.81650141313896	up	-1.76	C13 H16 O	188.12	2.944	--	--	--	--	--	--	--	--	--	--	--	--
pos_192	N-[(4-Benzyl-1,4-oxazinan-2-yl)methyl]-6-morpholinonicotinamide	6426663.55871824	5851270.0596537	3717585.46629993	3640235.74202704	4299088.56151547	2963519.77775402	1547859.13542986	3533194.0148335	3175962.93509251	0.312031252722368	0.199794984799507	1.23638828605404	unchanged	0.936618319308719	0.00374218972084383	1.96544301438336	up	45451.5	C22 H28 N4 O3	396.216	4.106	--	--	--	--	--	--	--	--	--	--	--	--
pos_193	SSR146977	2921333.12144288	3190465.68331676	30308580.9294887	10771843.8688854	7903704.3098676	18105998.2905444	8115383.65104613	25438362.6805886	22533604.8218765	0.661637805546457	0.391220622854205	0.938661443774832	unchanged	-0.527173	0.522899190608208	0.531142370356439	unchanged	-9.31	C35 H42 Cl2 N4 O2	620.268	10.121	--	--	--	--	--	--	--	--	--	--	--	--
pos_194	4-(Dimethylamino)benzophenone	542922.032525551	585247.822630899	559019.423877785	567783.766458398	555447.214874253	549391.095856269	563021.982457941	533769.194028149	469471.062500211	1.15018831998827	0.350504220083943	0.971627797973683	unchanged	0.0403036702755777	0.569034441898421	0.523606442163761	unchanged	-2.12	C15 H15 N O	225.115	6.796	--	--	--	--	--	--	--	--	--	--	--	--
pos_195	PEG n15	562595.924933363	722180.651484433	919627.237696247	589162.804104236	650331.960005644	781575.794649014	667399.784107061	867285.134278421	828002.016738675	1.18652203761076	0.400566002867929	0.876589982439319	unchanged	-0.138933	0.4639814353137	0.70069599007201	unchanged	25096.3	C30 H62 O16	678.404	4.124	--	--	--	--	--	--	--	--	--	--	--	--
pos_196	Flubromazolam	1633023.88968834	23560322.5512375	41895933.6068376	2476228.70038272	96634751.0370353	4474586.3850518	81328464.0525351	7884855.7162015	4237251.09981529	-0.416254	0.755081297419084	0.259068477598619	unchanged	-0.481385	0.636506677002428	0.386002321264501	unchanged	-11.33	C17 H12 Br F N4	370.023	0.675	--	--	--	--	--	--	--	--	--	--	--	--
pos_197	2,5-Bis(2,2,2-trifluoroethoxy)benzohydrazide	51782957.7314665	48256391.920027	213049684.75478	22405016.7744791	13886591.1016264	30342999.5515003	2.44162e+07	28934252.898775	20774575.8692095	0.041728761352217	0.933097927043766	0.152648146184433	unchanged	1.89555160395412	0.116391303999361	1.45749075568377	unchanged	6.19	C11 H10 F6 N2 O3	332.06	0.562	--	--	--	--	--	--	--	--	--	--	--	--
pos_198	N-{(1S,2S,8S,8aS)-8-Hydroxy-1,4a-dimethyl-7-[(2S)-1-oxo-1-(1-piperidinyl)-2-propanyl]decahydro-2-naphthalenyl}methanesulfonamide	19006778.4024516	1.90132e+07	19770553.9243025	21750544.9853928	18052027.2252463	17424965.0677514	19873279.7569951	20210165.3993135	15578983.2295337	1.23646448155318	0.363952760120933	0.937894234187234	unchanged	0.0549182967010793	0.447348552807887	0.723437353114507	unchanged	-43486.4	C21 H38 N2 O4 S	414.255	9.531	--	--	--	--	--	--	--	--	--	--	--	--
pos_199	UR-144 N-Heptyl analog	124613.60978578	107989.902327269	112307.121724178	134642.850321881	121775.353590212	112711.817381368	111269.257368178	108435.67513057	114260.811910921	0.146448987144344	0.203896121895794	1.09414364758785	unchanged	0.107993561930246	0.382216317653699	0.72066380215305	unchanged	-13.18	C23 H33 N O	339.256	3.312	--	--	--	--	--	--	--	--	--	--	--	--
pos_2	L-Iditol	2202028280.71053	1034066418.66168	733430645.780489	1520478202.81706	1709253180.40352	1764009576.62757	1748057085.11726	1073997298.60668	1422986897.82846	0.259393426383594	0.208084801312296	1.28975909120976	unchanged	-0.0135305	0.970380012966885	0.0120813214796071	unchanged	-2.26	C6 H14 O6	182.079	0.6	C01507	--	--	--	--	--	HMDB0011632	488-45-9	Organic compounds	Organic oxygen compounds	Organooxygen compounds	Carbohydrates and carbohydrate conjugates
pos_20	Docosanamide	1515875.0042847	8518348.82588588	9539078.9334242	14903670.7077722	96380507.9500313	7802808.36661286	9626782.64902674	5172682.34081884	8640146.66106954	1.49114072271423	0.402858815351799	0.93415464322082	unchanged	-0.276035	0.472917609270691	0.715396086790672	unchanged	-0.06	C22 H45 N O	339.35	10.188	--	--	LMFA08010020	Fatty Acyls [FA]	Fatty amides [FA08]	Primary amides [FA0801]	HMDB0000583	3061-75-4	Organic compounds	Lipids and lipid-like molecules	Fatty Acyls	Fatty amides
pos_200	Ethyl 2-[3-(4-chlorophenyl)-2,4-dioxo-6-phenyl-3,4-dihydrothieno[2,3-d]pyrimidin-1(2H)-yl]acetate	3461338.57649104	3278549.2551331	3411102.20278089	3373658.76501996	3983341.05813692	3759223.89228954	3307183.02806185	4053655.71970089	3185617.65886309	0.0218587189817787	0.911343771681212	0.181880525216466	unchanged	-0.031015	0.823433972724631	0.0693296134481335	unchanged	2.19	C22 H17 Cl N2 O4 S	440.06	6.709	--	--	--	--	--	--	--	--	--	--	--	--
pos_201	5-Phenylnicotinic acid	190939.225485058	136726.206464452	142092.725028015	164499.793658389	150801.577941712	135258.921909221	141034.874416548	137397.479478007	145703.370617918	0.0957385521049529	0.366585141837808	0.817550444048188	unchanged	0.220589658308719	0.19901381252721	1.15228145209941	unchanged	-1.41	C12 H9 N O2	199.063	3.724	--	--	--	--	--	--	--	--	--	--	--	--
pos_202	Biochanin A	647139.752850092	863952.198560724	962970.267852007	794993.496012242	790647.58050664	724785.097159172	891511.019592459	907777.460790355	1146870.73689342	1.60220926738437	0.394621678052183	0.887227771823036	unchanged	-0.322545	0.0432463792869975	1.6142561998646	down	-112743	C16 H12 O5	284.068	7.783	C00814	Isoflavonoid biosynthesis(ko00943);;Metabolic pathways(ko01100);;Biosynthesis of secondary metabolites(ko01110)	LMPK12050229	Polyketides [PK]	Flavonoids [PK12]	Isoflavonoids [PK1205]	HMDB0002338	491-80-5	Organic compounds	Phenylpropanoids and polyketides	Isoflavonoids	O-methylated isoflavonoids
pos_203	N-(4-Methoxybenzyl)-3-[(2S,5aS,8aR)-1-methyl-5-oxo-6-(2-thienylmethyl)decahydropyrrolo[3,2-E][1,4]diazepin-2-yl]propanamide	2192486.6670538	2160014.88094851	1863487.79622644	1974380.29984429	2134402.78442031	1981775.44088142	1832843.67094684	2297858.01818659	2004631.69483425	1.37656927669378	0.383439137982284	0.906135890191862	unchanged	-0.0867091	0.359507839850421	0.740906780928688	unchanged	48175.8	C24 H32 N4 O3 S	456.22	8.336	--	--	--	--	--	--	--	--	--	--	--	--
pos_204	2,6-Bis[(2-pyridylthio)methyl]pyridine	8330451.00724708	16428463.8355153	56405767.8356916	4070069.09133378	5088983.2847412	9650502.50192863	8657193.83237464	9116851.61659148	8088287.58999653	-0.0148322	0.982765378567325	0.0786777104752805	unchanged	0.85972405688482	0.31689012166064	0.919191471542279	unchanged	1.22	C17 H15 N3 S2	325.071	2.152	--	--	--	--	--	--	--	--	--	--	--	--
pos_205	Acetanilide	25007047.9595221	25092989.9169085	24890586.0156867	30326845.5899558	28504973.4203129	27858199.3738012	27728971.0276733	34262895.2765637	24248712.8380088	-0.174783	0.498347389634569	0.692654679533791	unchanged	-0.306126	0.271022272863109	0.978673614949005	unchanged	-126061	C8 H9 N O	135.068	0.755	C07565	--	--	--	--	--	HMDB0001250	55576-55-1	Organic compounds	Benzenoids	Benzene and substituted derivatives	--
pos_206	Bioresmethrin	2121845.7211876	2855654.6372743	3258372.73538473	2393324.24384871	2979724.49230518	2501635.42824675	3251709.60939767	2353594.84442028	2352377.38447401	1.21670929376804	0.377488333272725	0.920705915784174	unchanged	-0.0239631	0.874477011241178	0.155768248947715	unchanged	-1.86	C22 H26 O3	338.188	8.141	C16810	--	--	--	--	--	--	--	--	--	--	--
pos_207	β-Asarone	13271634.508308	14885430.5284152	14886973.6129932	13843327.4491756	14068122.7099178	15030783.9499447	14528904.2295967	13929293.6860535	15386684.8952066	1.51494965206533	0.384631042877054	0.904693028520998	unchanged	-0.0639386	0.233240392353743	1.10634412411597	unchanged	-2.12	C12 H16 O3	208.11	7.089	C10430	--	--	--	--	--	HMDB0029872	5353-15-1	Organic compounds	Benzenoids	Phenol ethers	Anisoles
pos_208	5-Chloro-3-[(1E,3E)-3,5-dimethyl-1,3-heptadien-1-yl]-7-methyl-6,8-dioxo-7,8-dihydro-6H-isochromen-7-yl acetate	329158.013310885	1561498.52649414	517349.606671989	529361.459775637	1150524.3444489	1851484.02465233	222574.746684437	699981.852594319	487351.216281821	0.606622237957206	0.28320185127899	1.19331804880437	unchanged	-0.165925	0.823868595274416	0.228882264170606	unchanged	13.61	C21 H23 Cl O5	390.123	4.266	--	--	--	--	--	--	--	--	--	--	--	--
pos_209	Ethyl 2-{[3-methyl-6-(trifluoromethyl)-3H-imidazo[4,5-b]pyridin-2-yl]thio}acetate	581681.258707504	1754598.68383817	995644.441023516	1328538.49834851	6817504.79952921	1547938.4086382	1953294.00859397	3760495.83245797	768720.977333826	0.571349919785452	0.666249656936667	0.473470644959574	unchanged	-0.905829	0.449631575842883	0.65673632712199	unchanged	1.1	C12 H12 F3 N3 O2 S	319.06	3.122	--	--	--	--	--	--	--	--	--	--	--	--
pos_210	N-{(3S,5S)-5-[3-(4-Chlorophenyl)-1,2,4-oxadiazol-5-yl]-1-methyl-3-pyrrolidinyl}-2-phenoxyacetamide	17783772.8552876	10155920.6549874	4596800.57812028	14206753.4613957	23020500.0191025	11681944.9495971	14496627.8721089	11792129.8129402	19021293.4749433	-0.0023514	0.996838690884869	0.0684874397652599	unchanged	-0.829659	0.268010643982003	0.995839962704084	unchanged	53351.9	C21 H21 Cl N4 O3	412.13	4.705	--	--	--	--	--	--	--	--	--	--	--	--
pos_211	(1aR,2S,5S,6R,7R,7aS)-5-Methyl-1a-(3-methyl-2-buten-1-yl)-1a,3,5,6,7,7a-hexahydro-2H-oxireno[g]isochromene-2,6,7-triol	6836532.52721329	2875759.14668095	1203240.31888427	1399027.0713994	1802928.4572394	2368113.10876197	1048658.28241607	692805.36338643	1237636.28675086	0.461252814581409	0.126577161990583	1.5477321413889	unchanged	1.46277303975518	0.0684035692364699	1.60670013236924	unchanged	60344.7	C15 H22 O5	282.147	3.95	--	--	--	--	--	--	--	--	--	--	--	--
pos_213	{(3R,4S)-1-(2,2-Dimethylpropanoyl)-3-[(6-methoxy-3,4-dihydro-1-isoquinolinyl)methyl]-4-piperidinyl}acetic acid	140254.691762949	120887.680162606	123146.543065312	149035.60012173	130157.370969524	121785.673964974	128636.864670497	117493.424892832	123403.229896551	0.3579299271199	0.254201355836122	1.12814654487051	unchanged	0.102829345189528	0.236409061852365	1.01194674457793	unchanged	999970	C23 H32 N2 O4	400.236	5.35	--	--	--	--	--	--	--	--	--	--	--	--
pos_214	(3α,4β,8α)-3,8-Dihydroxy-12,13-epoxytrichothec-9-ene-4,15-diyl diacetate	4798532.04972553	5859930.19142271	5210822.2839332	4324858.53484787	4551440.95518392	4813525.59888175	4365596.30093497	7121685.32863518	5156271.17262554	-0.231765	0.244130917422293	1.11548433802066	unchanged	-0.0449905	0.815715673794059	0.157208030718408	unchanged	57503.6	C19 H26 O8	382.163	8.019	--	--	--	--	--	--	--	--	--	--	--	--
pos_215	Υ-Aminobutyric acid (GABA)	66691247.9450421	80385851.2318673	64157421.5324837	105988367.741085	77347903.1977745	59223557.7360751	100092045.024491	44886854.6534141	111238679.605516	0.126890151823322	0.841501242319217	0.195724260653281	unchanged	-0.199442	0.729603888527067	0.405579981042544	unchanged	-2.56	C4 H9 N O2	103.063	0.571	--	--	--	--	--	--	--	--	--	--	--	--
pos_216	3-Methylene-4-[(2E)-3-methyl-4-(4-methyl-5-oxotetrahydro-2-furanyl)-2-buten-1-yl]dihydro-2(3H)-furanone	1412751.39637947	1389138.30608607	1740026.01319274	1119685.21523692	1261924.92327578	2001372.70236677	953242.122272345	2556615.02744318	1470483.39725043	1.42880582972685	0.376509339498276	0.919116524020364	unchanged	0.175256396438696	0.596774228376358	0.539500696434879	unchanged	-2.71	C15 H20 O4	264.136	7.664	--	--	--	--	--	--	--	--	--	--	--	--
pos_217	Cevadine	671848	699638.818123638	360671.558388791	712994.747059686	756635.686707545	635984.306688341	846138.35392853	746853.536552241	494579.45960345	1.90899459030912	0.372501120383119	0.926212166158865	unchanged	-0.189214	0.345925391177171	0.786797468899016	unchanged	8.6	C32 H49 N O9	591.341	4.254	--	--	--	--	--	--	HMDB0259783	--	Organic compounds	Lipids and lipid-like molecules	Steroids and steroid derivatives	Steroidal alkaloids
pos_218	N-(2-Furylmethyl)-3-{[5-(2-pyridinyl)-1,2-oxazol-3-yl]methyl}-3-oxetanamine	3681376.73052174	4473203.88505027	2919192.02818698	4279867.65773352	5283350.65077818	5844196.93748528	3268885.59027023	3550759.41276041	4316934.51890924	-0.160058	0.706843977574743	0.348174269746159	unchanged	-0.713396	0.146663184820352	1.24843654882438	unchanged	4.38	C17 H17 N3 O3	311.127	5.119	--	--	--	--	--	--	--	--	--	--	--	--
pos_219	Disperse orange 3	1542305.61697352	1736782.22795034	1604271.06180237	1.63714e+06	1820213.62169728	1902683.38480378	960046.403813632	1271539.93242721	1385529.62442314	0.269488455270365	0.342210719142697	1.04556233954131	unchanged	0.048594962862793	0.853017323775882	0.120485492534557	unchanged	-1.59	C12 H10 N4 O2	242.08	4.178	--	--	--	--	--	--	--	--	--	--	--	--
pos_22	Valine	498997781.684986	250963882.712221	213929603.505118	621147066.416327	755874540.306565	476550199.394271	391967750.783979	200999003.950767	622080936.666404	0.515134484948056	0.265439382641267	1.11697822431213	unchanged	0.0766760849142371	0.910180926254106	0.0223338716242897	unchanged	-2.29	C5 H11 N O2	117.079	0.682	C16436	--	--	--	--	--	HMDB0000883	72-18-4	Organic compounds	Organic acids and derivatives	Carboxylic acids and derivatives	Amino acids, peptides, and analogues
pos_220	(3S,6R,6aS,7S)-6,6a,7,8-Tetrahydroxy-3-methyl-2,3,4,5,6,6a,7,12a-octahydro-1,12-tetraphenedione	10616327.6510696	9907446.13233126	8602973.69102637	7318254.4047752	8472815.02172333	7798420.80314472	5329555.93947299	7562654.64458069	7467832.90657859	0.272788696067599	0.0315208792371363	1.96951953775193	up	0.527798460089837	0.00086968105498066	2.09186510252951	up	-9.28	C19 H20 O6	344.126	3.065	--	--	--	--	--	--	--	--	--	--	--	--
pos_221	Diltiazem	473131.67098508	469609.808791204	551622.103467719	429132.387691414	516831.701662885	316438.910543634	506361.548764949	429332.521917628	437174.344787234	1.86986751731323	0.37691867594189	0.920173195649875	unchanged	-0.0384449	0.756311960743983	0.30755238853868	unchanged	43500.7	C22 H26 N2 O4 S	414.161	7.928	C06958	--	--	--	--	--	HMDB0014487	42399-41-7	Organic compounds	Organoheterocyclic compounds	Benzothiazepines	--
pos_222	Flunitrazepam	846921.11723734	1424978.85439989	705967.722988461	999553.366401796	2782645.45702929	7033759.66742754	778693.637909723	1935765.86771089	784348.574570825	1.18362729641454	0.384240288966866	0.950471862395937	unchanged	-2.39098	0.385045552494896	0.792024158338515	unchanged	-7.86	C16 H12 F N3 O3	313.086	0.686	--	--	--	--	--	--	HMDB0015510	1622-62-4	Organic compounds	Organoheterocyclic compounds	Benzodiazepines	1,4-benzodiazepines
pos_223	Flumazenil	1162612.70416072	2323907.98865864	3096549.12625628	1635323.21107225	7186045.57860885	1935772.95818576	1368863.86754518	2170358.19882766	1827595.33510097	0.822448319192835	0.487510200275537	0.757098241481923	unchanged	0.168211749731073	0.814819240437456	0.165691267547586	unchanged	0.61	C15 H14 F N3 O3	303.102	4.56	C07825	--	--	--	--	--	HMDB0015336	78755-81-4	Organic compounds	Organoheterocyclic compounds	Benzodiazepines	1,4-benzodiazepines
pos_224	Diglycidyl ether	453419688.573316	423604296.700499	188606176.740368	3.46855e+08	328450455.495843	375962288.783487	373424548.972019	269823416.169794	545715795.270593	-0.0795923	0.701903686390569	0.335469072939862	unchanged	-0.219063	0.411678770411732	0.762092877286353	unchanged	130908	C6 H10 O3	130.063	0.68	--	--	--	--	--	--	HMDB0251282	--	Organic compounds	Organoheterocyclic compounds	Epoxides	--
pos_225	5-Hydroxytryptophan	3650921.25371521	1629720.78160729	768121.955214182	12913810.6780962	8944667.30831106	19055881.9149256	2483096.07072428	15535832.8247764	16091692.7198858	0.0715375813034703	0.932986584164969	0.0285939188759	unchanged	0.329500461407004	0.828115908143813	0.100976603275296	unchanged	-1.39	C11 H12 N2 O3	220.085	1.269	C01017	--	--	--	--	--	HMDB0000472	4350-09-08	Organic compounds	Organoheterocyclic compounds	Indoles and derivatives	Tryptamines and derivatives
pos_226	D-Panthenol	7.41772e+06	15453821.4510848	6010412.57364704	16521062.2974742	10224643.9181888	14941927.464486	9604996.83488512	15875853.0880988	12934604.3672556	0.00508927258795778	0.994740741712587	0.100982037671479	unchanged	-0.200336	0.772290727124379	0.338990024557203	unchanged	107170	C9 H19 N O4	205.131	0.726	C05944	Pantothenate and CoA biosynthesis(ko00770)	--	--	--	--	HMDB0004231	81-13-0	Organic compounds	Organic oxygen compounds	Organooxygen compounds	Alcohols and polyols
pos_227	3-Methylcrotonylglycine	9625817.11600912	6462987.38447294	5948173.01200572	10504201.5091233	11799217.4643437	9170349.86477102	9907748.31975905	6188787.1352707	10672825.4112824	0.324444918363104	0.164277710530724	1.40699471543467	unchanged	-0.322306	0.154395849754958	1.18389298137587	unchanged	-1.78	C7 H11 N O3	157.074	1.48	C20828	--	--	--	--	--	HMDB0000459	33008-07-0	Organic compounds	Organic acids and derivatives	Carboxylic acids and derivatives	Amino acids, peptides, and analogues
pos_228	Tolmetin	106951252.400079	144671155.490769	229097785.388836	118017563.930619	130705493.149412	134748791.181851	113493976.687906	132764555.058673	112229757.640505	-0.0563411	0.805214153604593	0.184803008586531	unchanged	0.427549438868964	0.296599576680904	0.951480958042005	unchanged	-11.22	C15 H15 N O3	257.105	0.564	C07149	--	--	--	--	--	HMDB0014643	26171-23-3	Organic compounds	Organic oxygen compounds	Organooxygen compounds	Carbonyl compounds
pos_229	Stearoylbenzoylmethane	1219299.67005186	2253073.99420701	2189705.26283022	1337603.40381158	1864322.45111102	2024515.73591187	2302437.27001765	2776897.70347364	2432539.94411975	1.08034525797275	0.458834757924935	0.775968543815334	unchanged	-0.422809	0.0910231471695055	1.41087702650285	unchanged	-12.25	C26 H42 O2	386.318	7.156	--	--	--	--	--	--	--	--	--	--	--	--
pos_23	Octadecanamine	63886781.8824832	63846753.2220197	73299423.4344222	79644199.8669639	28294834.2254556	108425287.113607	54816894.4843912	99904513.0640911	74078517.827524	-0.160372	0.74293374155801	0.411612850522483	unchanged	0.0421525939739475	0.890688510392533	0.0894117172859176	unchanged	-1.76	C18 H39 N	269.308	8.537	--	--	--	--	--	--	--	--	--	--	--	--
pos_230	2-Chloro-N-{2-[(4-methylphenyl)thio]pyridin-3-yl}benzamide	21143764.3969964	23895054.5160014	25530938.9983141	21043895.6533539	41246030.7335455	19628273.3066749	17166901.6071413	27160537.6592703	20685349.2473952	0.744507683304161	0.203753104466202	1.33455881898282	unchanged	0.113430006501986	0.396947912823268	0.692656005436733	unchanged	7.74	C19 H15 Cl N2 O S	354.059	10.796	--	--	--	--	--	--	--	--	--	--	--	--
pos_231	Guaifenesin	9238564.65671014	8039818.60574469	7405126.6253629	6667129.62632508	7748086.26650903	6753506.97864498	5723739.61573456	6123327.18687108	6404808.51522119	0.20309234425411	0.0394154394922807	1.87671010531398	up	0.412997412208315	0.00256986589519253	2.1292013006104	up	-1.75	C10 H14 O4	198.089	3.523	--	--	--	--	--	--	HMDB0004998	93-14-1	Organic compounds	Benzenoids	Phenol ethers	Anisoles
pos_232	2-Acetyl-6-(3-butyryl-2,4,6-trihydroxy-5-methylbenzyl)-3,5-dihydroxy-4,4-dimethyl-2,5-cyclohexadien-1-one	147873.473022384	134368.465866167	146001.622564395	1157589.84513931	1107593.07523804	1542479.6634762	132859.05556593	2321091.38502076	1600009.98309075	0.187454593866624	0.773325868640082	0.340542583547399	unchanged	-3.03533	0.100921626580566	1.44498166409921	unchanged	-1.32	C22 H26 O8	418.163	4.325	--	--	--	--	--	--	--	--	--	--	--	--
pos_233	Desthiobiotin	16314197.2454358	24918937.5697681	23622763.861071	17823927.4808957	10460036.0917141	17465307.0422048	15392395.837949	16895912.8046388	20057309.4387106	-0.211719	0.368982721595679	0.934748887330497	unchanged	0.46974650911571	0.0510323550255765	1.45361	unchanged	-1.91	C10 H18 N2 O3	214.132	0.702	C01909	Biotin metabolism(ko00780);;Metabolic pathways(ko01100);;Biosynthesis of cofactors(ko01240)	--	--	--	--	HMDB0003581	533-48-2	Organic compounds	Lipids and lipid-like molecules	Fatty Acyls	Fatty acids and conjugates
pos_234	18-β-Glycyrrhetinic acid	158737.891960454	140449.159981086	145845.877703902	140146.627724514	140725.921993815	140677.451968978	113826.373462493	120832.894408926	143754.325452015	0.157500996045966	0.0725542918287396	1.62003013868712	unchanged	0.337977304223096	0.011793610683751	1.81153080528036	up	14.14	C30 H46 O4	470.34	3.107	--	--	--	--	--	--	--	--	--	--	--	--
pos_235	Ostruthin	8428434.51958192	8102561.93922809	8444383.33523471	8.16391e+06	7047049.29306705	7919484.63969357	7301091.69738407	8471411.75646246	8281355.25021935	0.938735524563086	0.382397683299822	0.905005072010001	unchanged	0.0431313997158649	0.346034934819021	0.798331945937037	unchanged	-1.69	C19 H22 O3	298.157	8.747	C09281	--	--	--	--	--	--	--	--	--	--	--
pos_236	Loprazolam	1379289.5125441	752508.249431884	130761.067132891	442500.991076485	1193376.84283602	936542.996557278	503966.802859671	829501.792811707	809337.211593201	0.729418918225543	0.284825136824346	1.16559765958243	unchanged	-0.177458	0.734440792111182	0.275851032812614	unchanged	-16.72	C23 H21 Cl N6 O3	464.136	4.679	--	--	--	--	--	--	--	--	--	--	--	--
pos_237	1-(4-Methyl-1-piperazinyl)-2-[(3R,4S)-3-({5-[(phenylsulfanyl)methyl]-1,2-oxazol-3-yl}methyl)-4-piperidinyl]ethanone	4270396.08297221	4047481.05554421	4465128.41710766	4.71455e+06	3837292.82118928	3759545.81447037	3895574.93411999	3808027.84851262	3847960.7810576	1.46387180436815	0.374306483805724	0.917885794119528	unchanged	0.086382866434322	0.128643365959519	1.31495452445623	unchanged	-12.71	C23 H32 N4 O2 S	428.225	8.967	--	--	--	--	--	--	--	--	--	--	--	--
pos_238	1,4:3,6-Dianhydro-2,5-dideoxy-2-[(ethylcarbamoyl)amino]-5-{[4-(3-fluorophenyl)-2-pyrimidinyl]amino}-L-iditol	9980241.18158337	1580322.57847923	2394907.24403909	20228809.6725652	22892004.3047027	6037801.81377671	17115697.1470146	10274381.7530025	11763836.2242374	1.64497092411202	0.327560022685827	0.997376010290488	unchanged	-0.895363	0.139097758916532	1.20084430062454	unchanged	6.16	C19 H22 F N5 O3	387.171	0.629	--	--	--	--	--	--	--	--	--	--	--	--
pos_239	N1-(4-Chlorophenyl)-2-({4-methyl-5-[(3-pyrazin-2-yl-1,2,4-oxadiazol-5-yl)methyl]-4H-1,2,4-triazol-3-yl}thio)acetamide	1.30003e+06	1407410.36443929	2579264.38305595	852248.432867246	235013.55237476	2088458.12699566	1126686.79037081	653637.520090487	466616.990171821	1.33290274087448	0.239703926433746	1.25442143457934	unchanged	0.959899221161685	0.276172700281735	1.02153658811766	unchanged	10.31	C18 H15 Cl N8 O2 S	442.073	3.838	--	--	--	--	--	--	--	--	--	--	--	--
pos_24	Palmitoyl ethanolamide	14278114.5107735	11320123.9907794	8579470.08691494	13128612.2690656	11605838.2621814	8204097.24626484	11754677.4193423	14173010.4049726	1.1795e+07	0.798789362748088	0.448088938800839	0.77800210874372	unchanged	-0.0595754	0.703846723837908	0.328112849983004	unchanged	-2.23	C18 H37 N O2	299.282	9.386	--	--	LMFA08040013	Fatty Acyls [FA]	Fatty amides [FA08]	N-acyl ethanolamines (endocannabinoids) [FA0804]	HMDB0002100	544-31-0	Organic compounds	Organic acids and derivatives	Carboximidic acids and derivatives	Carboximidic acids
pos_240	(1H-Indol-3-yl)(2,2,3,3-tetramethylcyclopropyl)methanone	1747600.80219575	1443779.38393718	3184781.46459152	1795673.12679286	1313876.71496357	2047175.82526292	669090.965414851	1124773.43223568	954258.764211193	0.181604507781306	0.825171725962301	0.299966295244904	unchanged	-0.253798	0.767626770518186	0.252421302975646	unchanged	-1.5	C16 H19 N O	241.147	3.671	--	--	--	--	--	--	--	--	--	--	--	--
pos_241	10-HDA	3655202.36249866	1516700.60080259	741135.041101286	2239869.89413151	1809887.83203818	1112474.89422557	1137095.92505362	1331732.01740324	2970264.31554237	-0.0603946	0.869637569096357	0.210527795488084	unchanged	-0.258863	0.60973334444605	0.439788638768107	unchanged	-1.64	C10 H18 O3	186.126	3.983	--	--	--	--	--	--	--	--	--	--	--	--
pos_242	Atenolol acid	4358847.46040267	3538488.28911645	3060786.92989312	4180746.92547134	5.53279e+06	5299486.85128642	4721125.6097292	5620404.34775031	4031251.56264765	1.71580602616055	0.358580765174482	0.95828507937089	unchanged	-0.186077	0.346119244752173	0.708756803316586	unchanged	-2.4	C14 H21 N O4	267.147	6.446	--	--	--	--	--	--	--	--	--	--	--	--
pos_243	4-Methylumbelliferone	17054578.2842459	15218871.8389575	11223848.0116567	8946594.75374084	12769432.1323227	12381741.3904972	6853248.00613614	14299511.9408629	13595164.5431565	0.0487826554254551	0.835604915043944	0.33104178150125	unchanged	0.193402689296202	0.415974214233618	0.752928193408725	unchanged	-1.8	C10 H8 O3	176.047	2.58	C03081	--	--	--	--	--	HMDB0059622	--	Organic compounds	Phenylpropanoids and polyketides	Coumarins and derivatives	Hydroxycoumarins
pos_244	PharmaGSID 47337	2159367.65604694	2574408.12074341	1104350.55234093	388904.447004808	810841.736521686	1298574.58680637	527106.057363459	621015.232548161	496687.441112188	0.857457436946716	0.346449220039611	1.06934459811819	unchanged	1.20323293580062	0.103260354827735	1.39046731061267	unchanged	2.55	C34 H32 N4 O4	560.242	2.658	--	--	--	--	--	--	--	--	--	--	--	--
pos_245	3-Methoxy-4-(3-methyl-2-buten-1-yl)-5-[(E)-2-phenylvinyl]phenol	8629105.52564472	6156046.86848165	6114656.46384243	8594369.83198921	7170592.67486359	5732934.66798202	7149133.84017556	6162210.23158976	6151669.46150869	1.70882262739568	0.364456771888139	0.936136496764515	unchanged	0.177190030214056	0.411164393785721	0.7102622118227	unchanged	9.51	C20 H22 O2	294.162	5.521	--	--	--	--	--	--	--	--	--	--	--	--
pos_246	Dimethenamid	8669703.72432945	22079800.2089862	18392920.326198	18723521.1494279	98796890.6923393	22491312.7530483	15257834.9772453	40293686.4457227	13773053.016768	0.895784763235625	0.535372563002155	0.676760433765484	unchanged	-0.513135	0.594332388068489	0.479259126941097	unchanged	-14.31	C12 H18 Cl N O2 S	275.075	3.536	C18499	--	--	--	--	--	HMDB0251377	--	Organic compounds	Organoheterocyclic compounds	Heteroaromatic compounds	--
pos_247	Monocrotaline	3417364.89929057	3555694.58157013	3315452.23188123	3617629.52613495	3688462.8848563	3638998.48700258	3728498.59505867	3153468.67560364	3521522.75632007	1.23767398574621	0.354077613433687	0.96356493868259	unchanged	0.0583511182861037	0.419052093269144	0.675193438047658	unchanged	0.95	C16 H23 N O6	325.153	9.139	C10350	--	--	--	--	--	HMDB0034363	315-22-0	Organic compounds	Organoheterocyclic compounds	Pyrrolizines	--
pos_248	5-Chloro-3-[(1E)-3,4-dihydroxy-3,5-dimethyl-1-hepten-1-yl]-7,8-dihydroxy-7-methyl-7,8-dihydro-6H-isochromen-6-one	999152.804851432	1274110.52779519	1314079.79750713	738612.227319417	1411198.67788093	946624.957870801	561709.931195568	1020771.81210898	1006401.08347843	0.72048983088247	0.230558134384685	1.29716178715195	unchanged	0.347763840369411	0.353736829633667	0.826055964852003	unchanged	13.69	C19 H25 Cl O6	384.134	3.73	--	--	--	--	--	--	--	--	--	--	--	--
pos_249	Reynoutrin	9.7367e+06	8596335.82660144	13130004.103046	4783288.53689285	6999453.45966452	4668360.26609057	4159367.53547587	3977560.38993147	1003199.74106066	1.12632662391015	0.097810012971051	1.51453131463343	unchanged	1.71897951724754	0.100510015417079	1.42258586296379	unchanged	50648.8	C20 H18 O11	434.085	2.858	--	--	--	--	--	--	--	--	--	--	--	--
pos_25	PEG n13	2256625.33431532	2100434.88051453	2753917.17633758	2618530.0650234	2440649.3660092	2494801.06780629	2439994.30469166	2743467.09931906	2480386.76548131	1.23228285599068	0.361043172121181	0.948610688743161	unchanged	-0.172501	0.120817900068051	1.28136686276151	unchanged	-1.45	C26 H54 O14	590.351	3.891	--	--	--	--	--	--	--	--	--	--	--	--
pos_250	N-{[(1S,4S,6S)-4-{2-[Benzyl(methyl)amino]-2-oxoethyl}-6-isopropyl-3-methyl-2-cyclohexen-1-yl]methyl}-2,2-dimethylpropanamide	102051631.401375	105402311.365274	100386473.608735	98529770.5535145	1.06401e+08	106180128.599163	99104746.0258035	97170633.7063454	101047603.269721	0.38506184503241	0.300981693340468	1.08007829829723	unchanged	0.0344099934505245	0.327411020709465	0.766967848756764	unchanged	17.06	C26 H40 N2 O2	412.309	10.073	--	--	--	--	--	--	--	--	--	--	--	--
pos_251	2-[4-(3-Amino-2-hydroxypropoxy)phenyl]acetamide	19771829.6484193	29017825.1815559	12694969.3199096	20754674.007304	45728305.209338	17706845.3021197	18116196.4144113	23654612.2533954	16584629.2473501	0.424796952302827	0.657061055471493	0.440488569502595	unchanged	0.14846217367292	0.836937657706128	0.137776254307619	unchanged	-1.69	C11 H16 N2 O3	224.116	0.689	--	--	--	--	--	--	--	--	--	--	--	--
pos_252	R-Palmitoyl-(2-methyl) ethanolamide	4230771.48209525	4077998.08352176	5103260.84350779	5852667.40088266	3474529.60544652	4246962.52249685	5366925.92085352	5137021.90685416	3509581.96475659	0.854159194552521	0.351437602649637	0.944089188792557	unchanged	-0.0339881	0.825883455341721	0.0636798250523596	unchanged	-1.77	C19 H39 N O2	313.298	8.23	--	--	--	--	--	--	--	--	--	--	--	--
pos_253	1,3,5-Trimethyl-4-[2-(1,3,5-trimethyl-1H-pyrazol-4-yl)diaz-1-enyl]-1H-pyrazole	14590348.2748471	14110756.8882722	15613723.635193	13702474.9994084	14962830.4840044	13494506.5975641	15427967.860236	14692711.1648065	14465758.5979436	-0.0331232	0.536551082576323	0.528453895395123	unchanged	0.0627538642744751	0.257044544646789	1.02555	unchanged	-544651	C12 H18 N6	246.159	11.46	--	--	--	--	--	--	--	--	--	--	--	--
pos_254	[(3R,4S)-1-(4-Methoxybenzoyl)-3-{2-[(1R,9S)-6-oxo-7,11-diazatricyclo[7.3.1.02,7]trideca-2,4-dien-11-yl]ethyl}-4-piperidinyl]acetic acid	2896079.53735449	701682.437903729	490782.258675427	1259170.21747682	1089054.87306696	569957.906378513	650368.202274343	672043.485348058	691181.789454943	0.606513516462533	0.402910830418493	0.842086818021711	unchanged	0.820062930606816	0.330547538987093	0.846551332873006	unchanged	44557.3	C28 H35 N3 O5	493.258	4.763	--	--	--	--	--	--	--	--	--	--	--	--
pos_255	2-(1,3-Dioxo-2,3-dihydro-1H-inden-2-yliden)-2-[(3-pyridylmethyl)amino]acetonitrile	790595.045103572	1291814.11940856	2287584.73222094	1845957.11624584	2690373.14196404	1897848.7286016	1566264.28576149	1401312.18026166	1496481.81749464	-0.0269265	0.96306871466496	0.0721313432869278	unchanged	-0.438468	0.427306390632655	0.723580405695296	unchanged	4.7	C17 H11 N3 O2	289.085	4.051	--	--	--	--	--	--	--	--	--	--	--	--
pos_256	Oleic acid-biotin	18796335.3642116	18774091.2128027	15555407.3690693	18553329.273534	16768228.6742673	21005190.8564546	12317564.3602053	17162568.9898076	16221802.2059032	0.632418120964845	0.162917385736731	1.40427749637582	unchanged	-0.013626	0.959086527485363	0.104247578753232	unchanged	-15.26	C28 H50 N4 O3 S	522.36	10.21	--	--	--	--	--	--	--	--	--	--	--	--
pos_257	Lormetazepam	6643099.83141859	11484776.4233482	5440704.01886927	1083994.95861139	1714340.14279825	2332607.77198742	1878180.63382635	4061031.42788982	1742273.54567881	0.144623760593764	0.888830756471044	0.24651123084084	unchanged	1.61062501879473	0.319889540944365	0.96353066578811	unchanged	6.52	C16 H12 Cl2 N2 O2	334.028	0.672	--	--	--	--	--	--	HMDB0041919	848-75-9	Organic compounds	Organoheterocyclic compounds	Benzodiazepines	1,4-benzodiazepines
pos_258	trans-Zeatin	173027541.479258	178024349.281888	104526499.795532	101057456.016652	122008492.096812	93955139.6403907	106160075.069443	111886693.933286	156908864.379454	0.315227400175829	0.489673314319766	0.789700642432552	unchanged	0.159198168230074	0.431629572757704	0.615770286816703	unchanged	-7.81	C10 H13 N5 O	219.112	1.407	C00371	Zeatin biosynthesis(ko00908);;Metabolic pathways(ko01100);;Biosynthesis of secondary metabolites(ko01110);;Plant hormone signal transduction(ko04075)	--	--	--	--	HMDB0012204	1637-39-4	Organic compounds	Organoheterocyclic compounds	Imidazopyrimidines	Purines and purine derivatives
pos_259	MMDMA	18199177.2793181	20559506.4656714	18691272.3599833	19350347.6093569	17059309.0413252	17205918.8977246	19432907.3056329	18693939.5392317	19822455.4350838	-0.0641627	0.465752436543836	0.78674126215058	unchanged	0.0256393911202186	0.580883885603485	0.361184786183559	unchanged	-1.3	C12 H17 N O3	223.121	11.513	--	--	--	--	--	--	--	--	--	--	--	--
pos_26	Indole-3-acrylic acid	2826150.50411914	1639266.05989029	977164.244899119	12424126.4302175	8587780.04535585	21059451.5867207	2895513.61040684	15275332.6315183	17823537.6857848	0.676697088550998	0.492458275311669	0.707413143270886	unchanged	-0.226549	0.849532161293582	0.267190319534535	unchanged	-219320	C11 H9 N O2	187.063	1.998	--	--	--	--	--	--	HMDB0000734	29953-71-7	Organic compounds	Organoheterocyclic compounds	Indoles and derivatives	Indoles
pos_260	Mebeverine	113720.396602927	91679.718883399	96026.0830082992	115716.174471015	102355.167017536	92874.3361626696	98818.8375461587	94160.7339483352	103456.916582624	0.113888257451387	0.318174450284134	0.83967745502606	unchanged	0.0717546488405468	0.56501154013307	0.495983585694868	unchanged	-1.08	C25 H35 N O5	429.252	3.449	--	--	--	--	--	--	HMDB0254388	--	Organic compounds	Benzenoids	Benzene and substituted derivatives	Benzoic acids and derivatives
pos_261	Tetrahydrofuran fentanyl 3-tetrahydrofurancarboxamide	1485189.75429993	1395839.36493849	1491629.52070591	1446177.12390502	1695065.4427141	1556920.87664867	1484650.43756439	1314197.03824469	1532392.34911154	1.1741746924061	0.360889352074298	0.95227084773517	unchanged	0.0405308130907996	0.534326280307922	0.591906498736065	unchanged	-2.24	C24 H30 N2 O2	378.231	8.044	--	--	--	--	--	--	--	--	--	--	--	--
pos_262	N1-[5-(tert-Butyl)-1,3-oxathiol-2-yliden]-2,4,5-trimethylaniline	10294745.5450564	16086926.2271235	19406560.3442046	16837225.7132679	28503129.2282817	21903734.7067434	14534621.2263236	10008877.2677984	38064193.8600544	0.204700708140562	0.842900472393918	0.278163082803766	unchanged	-0.73502	0.535809378614201	0.583321273944664	unchanged	7.07	C16 H21 N O S	275.134	0.798	--	--	--	--	--	--	--	--	--	--	--	--
pos_263	4-[(4-Chlorophenethyl)amino]-4-oxobut-2-enoic acid	2708730.50394125	4398941.08939624	11774628.9175077	6008189.38921717	11021917.5731059	9189721.24461076	4655672.40182049	3971079.45624673	6087415.01877351	0.0937282273320568	0.865206702761765	0.210185342440974	unchanged	-0.407513	0.562903673829347	0.532398090385014	unchanged	-1.7	C12 H12 Cl N O3	253.051	4.331	--	--	--	--	--	--	--	--	--	--	--	--
pos_264	4-Acetamidobutanoic acid	78116406.9715289	57323077.1393298	45308518.6804028	72786110.4704242	72373944.9034838	89561735.1967453	63834595.3633061	57859677.5504511	62010594.3678445	0.159099712623703	0.192876796200484	1.31212563705324	unchanged	-0.0765246	0.611998608388381	0.392178958353977	unchanged	-2.4	C6 H11 N O3	145.074	0.589	--	--	--	--	--	--	HMDB0003681	3025-96-5	Organic compounds	Organic acids and derivatives	Carboxylic acids and derivatives	Amino acids, peptides, and analogues
pos_265	2-(Cyclohexylmethylidene)-1,2,3,4-tetrahydronaphthalen-1-one	185809088.091682	181335299.678816	169138441.623105	142364548.604516	150919131.910333	147983068.107211	130923669.546153	122064547.549786	149191912.720376	0.18481207145863	0.1625156884152	1.40595704454673	unchanged	0.466249112415147	0.032054462289905	1.60673502879623	up	-18.34	C17 H20 O	240.151	0.74	--	--	--	--	--	--	--	--	--	--	--	--
pos_266	XLR11 N-(4-pentenyl) analog	3157894.0058349	2911668.86518609	2782800.40535528	1882098.55816191	2581604.04991641	2583408.46369619	3186367.91205171	2986466.35853972	2572123.68215839	1.38976689593176	0.407429128050517	0.868280805958113	unchanged	-0.0462205	0.531652547936894	0.432803403731742	unchanged	71103.8	C21 H27 N O	309.209	7.748	--	--	--	--	--	--	--	--	--	--	--	--
pos_267	Cantharidin	534969.447677696	255313.288149886	248675.269533389	272411.467575177	251836.301926855	253074.090189904	281959.409705225	294050.050064787	409304.492182494	-0.128525	0.43583112945135	0.746386684611036	unchanged	0.0373966908974161	0.893825557916924	0.212411553158275	unchanged	91855.4	C10 H12 O4	196.074	2.508	C16778	--	--	--	--	--	HMDB0249592	--	Organic compounds	Organoheterocyclic compounds	Furofurans	--
pos_268	N-(4-Fluorobenzyl)-2-[(1S,4S,5S)-5-isopropyl-2-methyl-4-{[(methylsulfonyl)amino]methyl}-2-cyclohexen-1-yl]acetamide	5128738.29348493	7071275.81208815	5065843.80736738	6455124.44589981	6280306.86390005	2902414.51517492	4413762.07697664	6398797.86802919	1979535.8989173	0.602673587630297	0.303346719619652	1.01831526461185	unchanged	-0.0700883	0.849307509942482	0.167470780652281	unchanged	11.44	C21 H31 F N2 O3 S	410.204	8.75	--	--	--	--	--	--	--	--	--	--	--	--
pos_269	4-(Dimethylamino)-N-{[(2R,4S,5S)-5-({[2-(dimethylamino)ethyl](methyl)amino}methyl)-1-azabicyclo[2.2.2]oct-2-yl]methyl}benzamide	6011567.0763614	5012280.4359602	6750708.93149707	7552950.66156877	6713385.58216996	6900547.29543597	5822400.06335673	6227763.24697988	5650224.79672146	0.766205192492462	0.210677938408222	1.26400492935008	unchanged	0.0645923255150664	0.724536279274314	0.298395891929442	unchanged	-4.91	C23 H39 N5 O	401.315	7.767	--	--	--	--	--	--	--	--	--	--	--	--
pos_27	Dipropyleneglycol dibenzoate	200226619.181442	223923637.270971	223777940.425643	199911080.054563	193749383.590042	219933246.515046	212048675.606766	219469488.643862	222977218.398378	0.615933023265641	0.408075419437365	0.864391803533467	unchanged	-0.0222019	0.58187226240126	0.555134616547697	unchanged	-1.81	C20 H22 O5	342.147	8.568	--	--	--	--	--	--	--	--	--	--	--	--
pos_270	S-(-)-Raclopride	10705124.4715988	18056003.6927627	63822672.0222959	5541668.89177386	4787937.68142685	9155264.07161252	8613107.67982521	7614739.81732604	6828206.87449103	0.146576463525516	0.851309970966395	0.276601653217833	unchanged	1.05446502608177	0.273450675774976	1.00071722953526	unchanged	-8.85	C15 H20 Cl2 N2 O3	346.085	2.15	--	--	--	--	--	--	--	--	--	--	--	--
pos_271	N-Butyltadalafil	2954458.0334115	2130623.65035081	3257019.30145876	2883150.94928393	4999794.75309014	3010129.4155965	2951405.56351111	2639361.86732496	2778826.44861479	0.741638059751595	0.335316808461353	1.00796	unchanged	0.0221315423098724	0.941020722058622	0.0164791010036547	unchanged	2.81	C25 H25 N3 O4	431.185	10.009	--	--	--	--	--	--	--	--	--	--	--	--
pos_272	Ketotifen	2092911.09899581	1889047.23764898	4127430.75947074	1739514.2318716	1696902.75127952	2129146.54488871	454800.307179797	1021392.35837775	1875690.72123391	0.965561439770204	0.429921798369971	0.843326156287327	unchanged	0.0319667935023621	0.969478669931233	0.0245699847217696	unchanged	6.18	C19 H19 N O S	309.119	1.251	--	--	--	--	--	--	HMDB0015056	34580-14-8	Organic compounds	Organoheterocyclic compounds	Cycloheptathiophenes	--
pos_273	Resorcinol diglycidyl ether	7340421.02893521	8144111.67801109	7656943.44399778	7276207.48022122	7603124.46297284	7267625.45587591	6444864.3178785	7683063.26435573	6849437.55001867	0.747181938970479	0.343258577644727	0.984042285064903	unchanged	0.0890968379503463	0.35654932418561	0.756860777052971	unchanged	-81098.3	C12 H14 O4	222.089	8.791	--	--	--	--	--	--	--	--	--	--	--	--
pos_274	Robinetin	4076886.70565086	3786352.87679444	3972748.78744129	4067100.24876132	4134801.60268757	3992166.96010435	3742760.12682744	4372925.59604592	3383390.23460305	-0.0113175	0.941062613547977	0.0569851309499976	unchanged	0.0544303407914935	0.621266377908648	0.582062098588757	unchanged	-17.82	C15 H10 O7	302.043	4.871	C10177	--	LMPK12111577	Polyketides [PK]	Flavonoids [PK12]	Flavones and Flavonols [PK1211]	--	--	--	--	--	--
pos_275	Palmitoylcarnitine	5963349.2847769	5367898.7199689	5607263.78353414	5488476.06402083	5175531.45138442	5180190.82946983	5282922.40159699	5386081.66704028	5033958.01756934	0.292891695934838	0.531797383909012	0.635587759688103	unchanged	-0.060066	0.717785171824354	0.320821032762854	unchanged	45099.3	C23 H45 N O4	399.335	8.702	--	--	LMFA07070004	Fatty Acyls [FA]	Fatty esters [FA07]	Fatty acyl carnitines [FA0707]	HMDB0000222	2364-67-2	Organic compounds	Lipids and lipid-like molecules	Fatty Acyls	Fatty acid esters
pos_277	1-Linoleoyl glycerol	67819528.2815845	72029206.1900539	71431805.1635296	66566420.3027454	61360179.5526142	57807174.2977988	69240396.6524255	62124211.0735904	29811457.8139814	0.306185391655668	0.254918688342558	1.10777382251601	unchanged	0.191554679386518	0.350195001364823	0.803106442253097	unchanged	-8.41	C21 H38 O4	354.277	9.693	--	--	--	--	--	--	--	--	--	--	--	--
pos_278	2,6-Xylidine	8648456.51710744	8978846.92127371	7271740.48592952	7626585.04409708	2663269.28571532	7599241.18031012	2565656.40695356	6594569.96228334	8271430.57942253	-0.288267	0.56068528386191	0.580047984791766	unchanged	0.295736694331241	0.315220232300428	0.848531131292241	unchanged	-1.75	C8 H11 N	121.089	1.705	C11004	--	--	--	--	--	HMDB0060677	--	Organic compounds	Benzenoids	Benzene and substituted derivatives	Xylenes
pos_279	2-[(3S)-1-(1,3-Benzodioxol-5-ylmethyl)-3-pyrrolidinyl]-5-fluoro-1H-benzimidazole	935683.123651024	1005757.0469147	989794.015615807	855406.563464407	1160395.40523813	944308.46917056	897548.13931566	1144303.88859633	977838.056337131	1.85349773598661	0.380058812935887	0.91294988206809	unchanged	-0.0960641	0.468791301078142	0.567418172946183	unchanged	3.73	C19 H18 F N3 O2	339.138	8.194	--	--	--	--	--	--	--	--	--	--	--	--
pos_28	(±)-Abscisic acid	34715447.7992293	56493528.0312359	75105192.0868233	45237377.749597	61332210.132453	70151526.4555205	27185732.7912139	59011213.404627	39714462.123779	0.444372719911308	0.238877632590026	1.26927032183972	unchanged	0.302668856681699	0.396558294996022	0.770219818673908	unchanged	-1.62	C15 H20 O4	264.136	4.815	--	--	--	--	--	--	--	--	--	--	--	--
pos_280	Trospium	1294424.81506787	401732.859052878	233070.533937376	1269521.04037889	1767646.61014613	846273.455990808	1548672.64310216	1184858.61700934	1687621.04954206	-0.464537	0.20175221077874	1.17729352194326	unchanged	-0.716418	0.293719894070003	0.988962593200256	unchanged	-12.54	C25 H29 N O3	391.215	3.548	--	--	--	--	--	--	HMDB0014354	47608-32-2	Organic compounds	Benzenoids	Benzene and substituted derivatives	Diphenylmethanes
pos_281	Myristicin	4358315.02136383	5336703.28719804	4213307.64467287	3870363.69465359	4509905.44473672	5181915.27471218	4746924.10944825	4593759.58225414	5013155.2585902	0.425493917601155	0.417803712149433	0.863241739017603	unchanged	-0.0280751	0.689096739927925	0.549881019224837	unchanged	-1.67	C11 H12 O3	192.079	5.348	C10480	--	--	--	--	--	HMDB0035873	607-91-0	Organic compounds	Organoheterocyclic compounds	Benzodioxoles	--
pos_282	[1-(2-{[(1S,4S)-4-{3,5-Dimethyl-1-[4-(trifluoromethyl)phenyl]-1H-pyrazol-4-yl}-2-cyclopenten-1-yl]amino}-2-oxoethyl)cyclopentyl]acetic acid	3646854.86181919	1700221.45304133	641774.812315928	835490.252741089	1646574.3799193	1125988.11671237	1189717.04980658	1183755.69289198	1778605.79939593	-0.607485	0.450963799897277	0.693122683452924	unchanged	-0.165173	0.817348013796492	0.197779398716329	unchanged	-7.79	C26 H30 F3 N3 O3	489.224	3.956	--	--	--	--	--	--	--	--	--	--	--	--
pos_283	MCHB-1	441830.594102497	607609.05750857	549127.053434666	440312.900304968	459959.481919097	661626.281311238	586745.587223426	647665.634811728	569840.407928252	1.65296358474588	0.396092157658395	0.885294643489896	unchanged	-0.236826	0.0568515868681705	1.56440881327391	unchanged	-2.24	C28 H37 N3 O2	447.289	5.688	--	--	--	--	--	--	--	--	--	--	--	--
pos_284	2-Ethylhexyldiphenyl phosphate	1873095.80508128	2070802.77895554	1715121.71928155	1404602.78256377	1803248.40127836	1470102.09994428	1551254.01852718	2151605.44505437	1538590.69870811	0.933088333465085	0.425622187114753	0.831983734605261	unchanged	0.0173886133525978	0.913992100671913	0.000808107352966364	unchanged	-2	C20 H27 O4 P	362.165	9.478	--	--	--	--	--	--	--	--	--	--	--	--
pos_285	Spectinomycin	15674260.225848	13669491.9894061	12419305.002048	10578549.7062087	12739207.7668185	12408710.2784369	9498242.61347032	11562483.1607679	11796175.2589252	0.156098505906599	0.256855111996699	1.2580739039846	unchanged	0.332636340692727	0.0202493166156845	1.75722030592043	up	2.67	C14 H24 N2 O7	332.158	3.369	C02078	--	--	--	--	--	HMDB0015055	1695-77-8	Organic compounds	Organoheterocyclic compounds	Dioxanes	1,4-dioxanes
pos_287	α-Hydroxymidazolam	1252242.91621376	1253533.66763172	1477581.92025833	1551950.49495174	1700116.90877987	1336965.33072219	1494265.41785722	1511281.32860385	1231595.14099509	0.00816656835641234	0.964273310445253	0.044295046121295	unchanged	-0.0132397	0.90884558955529	0.0147415444184027	unchanged	0.37	C18 H13 Cl F N3 O	341.073	5.681	--	--	--	--	--	--	HMDB0061089	--	Organic compounds	Organoheterocyclic compounds	Benzodiazepines	1,4-benzodiazepines
pos_288	Spinosyn A	3364282.67752307	4219276.51821846	24996758.5040901	14484082.5494936	10072400.2786899	6678808.41045316	8335550.76475858	10079012.4475025	12246567.5186656	-0.160054	0.789509906742174	0.414859066356418	unchanged	-0.0428558	0.962714804422015	0.0461645719818718	unchanged	16.93	C41 H65 N O10	731.461	9.216	C11054	--	--	--	--	--	--	--	--	--	--	--
pos_289	Oxatomide	6161491.38567982	5712330.67224489	5270862.75526895	6324331.89550934	4960654.53222742	5240325.6496657	7200481.49194844	6115547.60724628	6139210.84347498	0.577025504696738	0.468930771215051	0.734300155838643	unchanged	-0.102496	0.392211120540657	0.74578983744329	unchanged	-51582.2	C27 H30 N4 O	426.242	9.632	--	--	--	--	--	--	HMDB0240225	60607-34-3	Organic compounds	Benzenoids	Benzene and substituted derivatives	Diphenylmethanes
pos_29	L-Tyrosine	36352312.6507429	24066842.2570934	13330227.9090872	62092267.5497592	73291802.1403597	39059286.6440783	23159360.5848527	20048719.3572817	49895754.6718733	1.13677820743736	0.328324389380688	1.01182378594467	unchanged	0.564036597879559	0.674162050673246	0.274488713773261	unchanged	-1.5	C9 H11 N O3	181.074	0.757	C00082	Ubiquinone and other terpenoid-quinone biosynthesis(ko00130);;Monobactam biosynthesis(ko00261);;Tyrosine metabolism(ko00350);;Phenylalanine metabolism(ko00360);;Phenylalanine, tyrosine and tryptophan biosynthesis(ko00400);;Cyanoamino acid metabolism(ko00460);;Thiamine metabolism(ko00730);;Phenylpropanoid biosynthesis(ko00940);;Isoquinoline alkaloid biosynthesis(ko00950);;Betalain biosynthesis(ko0…	--	--	--	--	HMDB0000158	60-18-4	Organic compounds	Organic acids and derivatives	Carboxylic acids and derivatives	Amino acids, peptides, and analogues
pos_290	PEG Monolaurate n7	9345207.84854336	11267358.3584358	9368314.6392478	10847829.7753877	9650771.30650927	9137248.43283926	10648681.6380634	9965947.31634852	9887875.31473494	0.731054918742104	0.406995050505326	0.851501718341446	unchanged	-0.05069	0.573557855999865	0.510326602468342	unchanged	33491.7	C26 H52 O9	508.361	9.292	--	--	--	--	--	--	--	--	--	--	--	--
pos_291	Piperalin	2512076.15893984	2781104.17117766	2538701.58779781	2468219.20376848	2427042.38846404	2510877.97515939	2506347.57635075	2620181.36881695	2733584.62422362	1.31107285714924	0.383181259776626	0.906658087927291	unchanged	-0.016251	0.739916095766841	0.335729332620109	unchanged	-14.28	C16 H21 Cl2 N O2	329.095	8.34	--	--	--	--	--	--	--	--	--	--	--	--
pos_292	PEG Monolaurate n5	10308008.6081073	11046270.3563581	11917583.197847	11233389.2737198	12769995.9330562	10234856.5431379	10305900.0752936	11018709.9234987	9890096.20935634	0.908780532347426	0.338998327601574	0.991511179006787	unchanged	0.0644954425158625	0.301521155192665	0.827002801818769	unchanged	40506.6	C22 H44 O7	420.309	9.272	--	--	--	--	--	--	--	--	--	--	--	--
pos_293	(1R,9S)-5-[(E)-2-(4-Chlorophenyl)vinyl]-11-(cyclohexylcarbonyl)-7,11-diazatricyclo[7.3.1.02,7]trideca-2,4-dien-6-one	12572783.511073	17329870.8134139	17773046.8230312	10685768.6489594	14254211.6178646	16502800.6947529	12166160.4139775	19475593.6695299	16675171.7966731	-0.290489	0.308213243838097	0.899772824617879	unchanged	-0.214774	0.339290074298772	0.812739298100237	unchanged	-14.25	C26 H29 Cl N2 O2	436.192	7.618	--	--	--	--	--	--	--	--	--	--	--	--
pos_294	Ethyl 4-[5-amino-4-(ethoxycarbonyl)-1H-pyrazol-1-yl]-5,8-dihydropyrido[4',3':4,5]thieno[2,3-d]pyrimidine-7(6H)-carboxylate	7088207.41377818	6239101.18024832	3128477.6716832	3544454.90211791	4449067.93156674	5810402.65252866	2975166.14365028	2437474.03921828	3552554.48565972	0.426283513047365	0.56212282016293	0.683420323347887	unchanged	0.162326802227299	0.825837009578718	0.243111865407781	unchanged	5.05	C18 H20 N6 O4 S	416.127	2.303	--	--	--	--	--	--	--	--	--	--	--	--
pos_295	Sulforidazine	8133946.2583611	7438249.00773124	5665151.59507144	5506779.13059313	8428750.14435803	4860364.76941809	5324034.49262435	3864346.46480518	6088065.49852016	0.252997649183613	0.663620321082737	0.540546943881335	unchanged	0.0506977854854853	0.924146753127127	0.124332869983785	unchanged	15.29	C21 H26 N2 O2 S2	402.144	2.7	--	--	--	--	--	--	HMDB0042015	14759-06-9	Organic compounds	Organoheterocyclic compounds	Benzothiazines	Phenothiazines
pos_296	Tetracycline	1446118.93819459	1548162.51466888	1032513.16307778	510911.949823198	996253.406472458	952720.153737938	512685.697232741	623359.968451733	615546.791822908	0.530136672074795	0.241728444976246	1.27774084985156	unchanged	0.936890681273514	0.106085778197675	1.41856443439003	unchanged	-40535	C22 H24 N2 O8	444.153	3.276	C06570	Metabolic pathways(ko01100);;Biosynthesis of secondary metabolites(ko01110)	--	--	--	--	HMDB0014897	60-54-8	Organic compounds	Phenylpropanoids and polyketides	Tetracyclines	--
pos_297	N,N-Dimethyl-N'-(5-{[2-nitro-4-(trifluoromethyl)phenyl]thio}-1,3,4-thiadiazol-2-yl)iminoformamide	7647300.25258391	3951801.92368484	3072774.58842421	1635971.08231213	1663070.49136914	2142886.53840066	1642124.05117111	1858488.45576132	2167620.62452283	-0.281398	0.483992673842332	0.731095213619447	unchanged	1.38519664966524	0.0330162475851198	1.80657355213581	up	-16.15	C12 H10 F3 N5 O2 S2	377.023	2.959	--	--	--	--	--	--	--	--	--	--	--	--
pos_298	2-[(3S)-1-(2-Methylbenzyl)-3-pyrrolidinyl]-1H-imidazo[4,5-b]pyridine	20169395.0651371	20113816.3244192	19994215.5873132	20708966.6403047	20474377.0765924	19777729.020384	20297752.503277	19253481.6355589	19744127.0720223	1.28858823636436	0.364904261919061	0.940282366613528	unchanged	0.0177373680621984	0.521233400192004	0.612715110223027	unchanged	-6.36	C18 H20 N4	292.169	8.011	--	--	--	--	--	--	--	--	--	--	--	--
pos_299	5-Chloro AKB48	1721237.04322082	1589667.53639465	1554816.26814371	1827599.66005537	1601992.72296196	1530455.43808014	1460357.5381457	1503027.23878814	1196377.93896113	0.356295942061659	0.11829684300292	1.49681892675225	unchanged	0.175798283057078	0.0491701857846965	1.58088669495208	up	5.57	C23 H30 Cl N3 O	399.208	4.077	--	--	--	--	--	--	--	--	--	--	--	--
pos_3	Oleamide	137786485.421619	93822436.4895597	85712761.8192341	141109910.19175	124924659.772669	89977112.9743633	115212819.949662	127717988.739304	151132730.522219	0.351371261552044	0.365818806550116	0.904679829961165	unchanged	-0.328642	0.106476876907225	1.29853671891333	unchanged	-1.18	C18 H35 N O	281.272	9.793	C19670	--	LMFA08010004	Fatty Acyls [FA]	Fatty amides [FA08]	Primary amides [FA0801]	HMDB0002117	301-02-0	Organic compounds	Lipids and lipid-like molecules	Fatty Acyls	Fatty amides
pos_30	PEG Monooleate n8	763169.225798545	744388.654711411	819463.830883718	810199.467341462	725159.892943306	736700.754986498	795307.526356107	715699.196381841	741895.727699726	0.0639412082661295	0.334943145458934	0.86822142223679	unchanged	0.0925186183218866	0.19538739109025	1.21771203620342	unchanged	26835.4	C34 H66 O10	634.466	10.359	--	--	--	--	--	--	--	--	--	--	--	--
pos_300	1-[3-Hydroxy-2-(2-hydroxy-2-propanyl)-2,3-dihydro-1-benzofuran-5-yl]ethanone	11939709.0315043	13506787.5511584	11648198.3746125	11656685.1115745	13229873.9571995	13059699.1354535	13022875.0037986	13148894.2191133	13882304.5764968	1.47686913025876	0.380668580989052	0.913671142496972	unchanged	-0.0920405	0.0878967482643483	1.49896498567879	unchanged	-2.55	C13 H16 O4	236.105	7.082	--	--	--	--	--	--	--	--	--	--	--	--
pos_303	1-(1H-Imidazol-5-yl)-3-(phosphonooxy)-2-propanone	1628155703.20875	2090806962.17723	1979511333.72048	1457655421.94147	1550590064.41608	2038827824.71881	1814769989.55742	1928446957.95816	2040471300.66573	-0.167028	0.14968571396155	1.28658109056353	unchanged	-0.0445365	0.783018328650908	0.218995382050508	unchanged	2.53	C6 H9 N2 O5 P	220.025	11.543	--	--	--	--	--	--	HMDB0012236	99979-59-6	Organic compounds	Organic acids and derivatives	Organic phosphoric acids and derivatives	Phosphate esters
pos_304	Biemamide A	898185.329259095	450012.530375769	416263.326827399	693736.306817548	747102.91518025	396193.636866182	470555.080142968	599848.781620208	625654.77893745	0.296754971342728	0.468167868418924	0.678421157612668	unchanged	-0.205497	0.587448046931648	0.414188229237126	unchanged	-1.8	C24 H44 N4 O4	452.336	3.609	--	--	--	--	--	--	--	--	--	--	--	--
pos_305	L-β-(3-hydroxyureido)-alanine	1239395225.24965	1167455807.18824	756529401.358612	818005831.855463	987191066.354628	753328007.032371	712768042.671884	646368858.99507	885093893.225282	0.119085816876905	0.542480995198193	0.693803708608463	unchanged	0.282407044482494	0.164760207574723	1.12552674536042	unchanged	-0.22	C4 H9 N3 O4	163.059	0.491	--	--	--	--	--	--	--	--	--	--	--	--
pos_306	8,9-dihydrolactimidomycin	2522600529.21108	2007718214.15252	2021728649.13536	2779436766.58366	2139076951.64567	1951374191.89431	2095577516.37496	1991578801.27711	1638573405.85458	0.159806126075477	0.352082961753824	0.797500326793319	unchanged	0.206205015894569	0.0775500668000824	1.48713081993485	unchanged	-1.85	C26 H37 N O6	459.262	7.438	--	--	--	--	--	--	--	--	--	--	--	--
pos_308	Bis(methylbenzylidene)sorbitol	1671139896.62297	1858380513.50407	1831563221.40133	1433258097.83311	1661862599.72437	1801186316.98021	1798604996.61061	1844174756.62061	1672247928.09851	0.0233330418862643	0.811536195341579	0.40091242526243	unchanged	-0.00143179	0.98031787349333	0.0190308757883195	unchanged	-1.96	C22 H26 O6	386.173	6.82	--	--	--	--	--	--	--	--	--	--	--	--
pos_309	F1839-B	1898995322.50762	1394285988.62385	1406215707.32626	2071005380.45176	1485006169.85239	1423072960.62763	1560335006.17141	1370908677.55247	1219110333.5999	0.184378874265177	0.261043845973419	0.959720226560821	unchanged	0.251631258096925	0.109058351923204	1.3831456838937	unchanged	-1.95	C24 H33 N O6	431.231	6.821	--	--	--	--	--	--	--	--	--	--	--	--
pos_31	Bis(4-ethylbenzylidene)sorbitol	64024271.9393534	78466532.5067354	84604535.0368043	148960100.524446	72186357.6158196	88001670.3430591	82665824.6657829	85153784.6332367	66842894.372714	0.241627999399972	0.45848663422283	0.628017196077707	unchanged	-0.114587	0.310375045365533	0.866346630277982	unchanged	-1.5	C24 H30 O6	414.204	7.723	--	--	--	--	--	--	--	--	--	--	--	--
pos_310	Roseothricin (H-277)	1998470842.83612	1878445790.86919	1840065061.56507	2011942274.37501	1782506900.51623	1734826154.18759	1861987167.12746	1863149991.90598	1894440917.16095	0.209799173058912	0.464330164721918	0.727963171885962	unchanged	0.0283204766050534	0.389751827097317	0.756555066484744	unchanged	4.25	C18 H37 N7 O6	447.281	9.249	--	--	--	--	--	--	--	--	--	--	--	--
pos_311	S-[(1Z)-N-Hydroxy-7-(methylsulfanyl)heptanimidoyl]-L-cysteine	201400814.690482	214502319.085647	1145551927.21779	108337111.956646	71463535.2172685	148092917.759449	150785511.832936	123346658.399632	89980695.0627725	0.137842979748127	0.75901343841565	0.388733036185026	unchanged	1.94957265608821	0.138655681568582	1.39034781118983	unchanged	-4.93	C11 H22 N2 O3 S2	294.107	0.579	--	--	--	--	--	--	--	--	--	--	--	--
pos_312	Serinolamide A	354323280.923563	363904604.721842	327484496.377613	376117386.670294	321514664.809211	328591922.029236	338171615.878856	338711119.853547	338520146.632493	0.959433989498186	0.372706238890365	0.919674020479896	unchanged	-0.0184185	0.868056926514805	0.272538633348672	unchanged	-1.65	C23 H45 N O3	383.34	10.197	--	--	--	--	--	--	--	--	--	--	--	--
pos_313	Tulipalin A	137874851.866675	102161641.531811	85771358.0294854	110961199.195356	119541689.778407	120576049.100017	108875248.556243	106443875.183399	119395758.108065	0.0426003278768831	0.707166193062191	0.478224620808438	unchanged	-0.0825278	0.579185515508354	0.477337672418424	unchanged	-2.47	C5 H6 O2	98.0368	0.623	C20578	--	--	--	--	--	HMDB0246945	--	Organic compounds	Organoheterocyclic compounds	Lactones	Gamma butyrolactones
pos_314	Pestalol D	216571865.961193	236768964.442619	231584642.996501	222304926.525056	231598957.889896	237047229.879072	219559943.167738	234813627.281636	238176823.126102	1.32993983511313	0.373149611794719	0.926863239041447	unchanged	-0.0221232	0.573781509199198	0.538123159935431	unchanged	-2.25	C14 H18 O3	234.126	7.305	--	--	--	--	--	--	--	--	--	--	--	--
pos_315	Fusariumin D	80296121.9311046	81900704.4435486	77271600.3214421	79750360.1699387	75263930.4700917	67086313.4709128	78512694.0156886	75778125.6295853	76022794.4457718	0.746189431280966	0.397536631432386	0.874092028647111	unchanged	0.0148372681766985	0.806151068985666	0.107857084307788	unchanged	-1.52	C22 H45 N O2	355.345	9.67	--	--	--	--	--	--	--	--	--	--	--	--
pos_316	Ficiolide D	169642230.448487	184622288.591929	179729689.372077	173826277.192183	181499375.60642	175491222.354074	179122668.53277	182671395.97441	182865229.520835	1.03762797016724	0.387253560380462	0.898698241214725	unchanged	-0.0268638	0.274377243270325	1.08395960833179	unchanged	-2.02	C16 H24 O7	328.152	9.251	--	--	--	--	--	--	--	--	--	--	--	--
pos_317	Punctaporonin H	68063235.3002039	76054281.8055595	73303962.7431635	67401987.8930077	74061944.1156038	74398867.5695147	71743885.5985904	72862938.3100021	72974218.427035	1.65617941137973	0.375276214005002	0.923146340221071	unchanged	-0.0320928	0.356098559470778	0.921717612103773	unchanged	-2.13	C17 H26 O5	310.178	7.09	--	--	--	--	--	--	--	--	--	--	--	--
pos_318	4-Allyl-2-methoxyphenyl 6-O-beta-D-xylopyranosyl-beta-D-glucopyranoside	674861306.751199	225035508.654072	109623707.817886	180450950.72179	263182395.263012	150002396.85909	201808268.089796	149792921.596753	291248797.640016	-0.490276	0.361390494788365	0.878876885179115	unchanged	0.0484894767334302	0.934134529184508	0.114066470144341	unchanged	-1.88	C21 H30 O11	458.179	3.959	--	--	--	--	--	--	--	--	--	--	--	--
pos_32	Citroflex 4	118992669.654072	127323039.648169	149189458.930218	131681748.588299	119840081.268299	104230783.386331	123046256.995804	126545658.802495	125437272.840427	0.260063887166147	0.433754238184893	0.796335951977991	unchanged	0.0373348366010209	0.635833396971293	0.471454494322533	unchanged	-1.49	C18 H32 O7	360.215	8.79	--	--	--	--	--	--	--	--	--	--	--	--
pos_320	2-Pyrrolidone	23494194.5935468	21361256.0143901	18541676.9542607	24271412.3289846	21755184.1870681	19512127.7812778	21314144.0678057	4408734.15010678	20630708.2026987	0.293191531413501	0.626752357605429	0.507501743220459	unchanged	0.280477576261946	0.602620536226193	0.430925948586939	unchanged	-2.59	C4 H7 N O	85.0528	0.683	--	--	--	--	--	--	HMDB0002039	616-45-5	Organic compounds	Organoheterocyclic compounds	Pyrrolidines	Pyrrolidones
pos_321	Isoprene	44768392.6491104	32685780.4456129	20519054.6941413	121152344.397843	137637353.32107	90787496.2967571	71337476.4980716	28013515.1282519	147700536.561845	0.450406738924637	0.399000293024482	0.864499744778473	unchanged	-0.424294	0.626306749642508	0.535678581721906	unchanged	-2.11	C5 H8	68.0626	0.804	C16521	Terpenoid backbone biosynthesis(ko00900);;Biosynthesis of secondary metabolites(ko01110)	--	--	--	--	HMDB0253673	--	Organic compounds	Hydrocarbons	Unsaturated hydrocarbons	Branched unsaturated hydrocarbons
pos_322	4-chloro-3,5-dimethoxybenzyl alcohol	621672727.417305	565886792.906453	518261683.785745	584575509.262772	646015998.069307	593287306.483398	597280012.294112	591811199.197396	523539128.66725	0.122594272227146	0.0846193515682579	1.66936745509866	unchanged	0.0493495799062601	0.51695428888345	0.678988104768005	unchanged	1.47	C9 H11 Cl O3	202.04	2.202	--	--	--	--	--	--	HMDB0040933	152570-76-8	Organic compounds	Benzenoids	Benzene and substituted derivatives	Methoxybenzenes
pos_323	Safingol	116887140.98943	128391271.581511	133311056.82326	122341665.456568	126627479.739841	122939743.019074	1.18185e+08	129071447.083255	124118237.681772	0.807865095946368	0.362163328871363	0.947275572582265	unchanged	0.00451681823704234	0.94286876576568	0.00566945058734113	unchanged	-1.77	C18 H39 N O2	301.298	7.308	--	--	--	--	--	--	HMDB0000269	764-22-7	Organic compounds	Organic nitrogen compounds	Organonitrogen compounds	Amines
pos_324	Tirandamycin C	310495899.709878	257381166.995961	256636265.01173	314951307.32715	271088787.544718	244414110.150681	279458572.008531	254911053.425382	249395389.877675	0.732979719212083	0.345569375915807	0.964585287615401	unchanged	0.0998155949033935	0.2113493630334	1.13344	unchanged	-1.5	C22 H29 N O5	387.205	8.582	--	--	--	--	--	--	--	--	--	--	--	--
pos_325	Erinacine P	135604482.587425	156005795.793115	153642098.455041	129498376.20895	146168738.451923	153086357.933894	150030821.686429	159493720.799016	158470210.016205	0.734300802378864	0.416022122525054	0.852927071530869	unchanged	-0.0967698	0.0875716077035751	1.47078717141873	unchanged	0.86	C27 H40 O8	492.272	7.775	--	--	--	--	--	--	HMDB0036313	291532-17-7	Organic compounds	Lipids and lipid-like molecules	Prenol lipids	Diterpenoids
pos_326	Hex-2-ulofuranosyl hexopyranosyl-(1->6)hexopyranoside	2068397.41656855	2038343.26419932	1703008.35552284	2972596.46770232	2173527.95754087	3077025.8051369	1879528.00416307	1979422.51713972	2193378.18061234	0.460956256812674	0.199707656289721	1.29900420606755	unchanged	-0.419445	0.167212847348175	1.26017901706936	unchanged	-1.77	C18 H32 O16	504.169	0.599	--	--	--	--	--	--	--	--	--	--	--	--
pos_327	Cinnamic acid	144533173.500488	84818653.6878534	46336017.2769028	166703155.632488	185730361.889222	145406304.564592	80910001.1062696	80071567.0526156	162677703.453934	0.831496216804174	0.229115081743964	1.22698837408959	unchanged	0.339760424445986	0.717904401748899	0.223770965102138	unchanged	-2.51	C9 H8 O2	148.052	1.277	C10438	--	--	--	--	--	HMDB0000567	102-94-3	Organic compounds	Phenylpropanoids and polyketides	Cinnamic acids and derivatives	Cinnamic acids
pos_328	2-Oxobutyric acid	14621726.4388617	10860712.4514453	4978568.93739787	12450371.8113068	11917840.397304	11196848.0837364	10634348.0605481	11768778.583943	3985496.94056527	0.0910086833809232	0.760941687286758	0.336695031626658	unchanged	0.0113367817791009	0.976757689094772	0.0220310444875945	unchanged	-1.84	C4 H6 O3	102.032	0.631	C00109	Glycine, serine and threonine metabolism(ko00260);;Cysteine and methionine metabolism(ko00270);;Valine, leucine and isoleucine biosynthesis(ko00290);;Propanoate metabolism(ko00640);;C5-Branched dibasic acid metabolism(ko00660);;Metabolic pathways(ko01100);;Biosynthesis of secondary metabolites(ko01110);;2-Oxocarboxylic acid metabolism(ko01210);;Biosynthesis of amino acids(ko01230)	--	--	--	--	HMDB0000005	600-18-0	Organic compounds	Organic acids and derivatives	Keto acids and derivatives	Short-chain keto acids and derivatives
pos_329	(3E)-4-(4-Hydroxy-2,6,6-trimethyl-1-cyclohexen-1-yl)-3-buten-2-one	340025622.952366	270758498.342095	249891082.258315	172750369.255317	205421237.926275	188267677.702049	141694306.920082	144738056.394791	175526808.823473	0.206054979581706	0.182271202860733	1.32584911216899	unchanged	0.912748459749977	0.000342886599043966	2.19567639151253	up	-1.82	C13 H20 O2	208.146	3.072	--	--	--	--	--	--	HMDB0036821	50281-38-4	Organic compounds	Lipids and lipid-like molecules	Prenol lipids	Sesquiterpenoids
pos_33	7-Methyl-3-methylene-6-(3-oxobutyl)-3,3a,4,7,8,8a-hexahydro-2H-cyclohepta[b]furan-2-one	12998820.0364103	16146435.0669275	22917634.6907585	5629325.25234093	6137573.20229546	8604246.44863083	4073687.91477557	7114680.39705487	4358589.04820329	0.321798670016146	0.223779560630267	1.21279993331989	unchanged	1.80006395811865	0.00374409564089573	2.15377261500601	up	-72583.5	C15 H20 O3	248.141	3.529	--	--	--	--	--	--	--	--	--	--	--	--
pos_330	ACPC	40552500.0965238	33331996.1108803	22925250.1638038	32812634.2438877	40780874.6062537	35965321.0314664	29068260.5358899	21750983.3764825	38205507.7504719	0.107499740400316	0.592517146033922	0.642712629880171	unchanged	0.176994152688315	0.575282728925298	0.405225079550759	unchanged	-1.72	C4 H7 N O2	101.048	0.639	--	--	--	--	--	--	HMDB0015135	3485-14-1	Organic compounds	Organoheterocyclic compounds	Lactams	Beta lactams
pos_331	Emeriphenolicin C	176331.380325519	143610.652407063	151595.702665069	154332.664791879	143342.621751207	143975.420111006	141602.513079838	134839.152871189	138947.689416503	0.201296542525179	0.262212131777517	1.12403708213579	unchanged	0.14216153497483	0.140837305554759	1.31847443587983	unchanged	-1.6	C25 H37 N O6	447.262	4.352	--	--	--	--	--	--	--	--	--	--	--	--
pos_332	Ustilaginoidin K	159745697.60203	176246475.323589	66272035.7621498	181513620.402758	255175630.08042	175307903.999872	199450542.44845	133378914.184313	231068811.699313	0.0190732758085523	0.944354746560701	0.17540303025933	unchanged	-0.828225	0.0363868023680007	1.70451534392792	down	4.69	C30 H22 O10	542.121	0.583	--	--	--	--	--	--	--	--	--	--	--	--
pos_333	Desferrioxamine Et3	53718165.1975097	90895525.642951	383274740.088471	188594436.420296	136589895.699305	204413310.276073	166355787.109055	467021117.14367	405673412.95639	0.207699122935125	0.715678848609235	0.412395513819112	unchanged	-1.03537	0.160670025996383	1.15500028458823	unchanged	-4.15	C24 H42 N6 O12	606.286	10.784	--	--	--	--	--	--	--	--	--	--	--	--
pos_334	Penitricin D	685842000.788408	593734212.929601	528588364.220265	553084819.378058	595360130.328592	473191804.843485	559307523.082162	600156732.359422	630643815.373026	-0.126654	0.231449423462898	1.1397314601296	unchanged	-0.0624616	0.432476369087076	0.648099250550225	unchanged	-2.27	C4 H4 O2	84.0211	0.636	--	--	--	--	--	--	--	--	--	--	--	--
pos_335	Altercrasin D	93578829.4615885	92137126.7064041	85074522.9901051	88571278.3161121	82264789.7373461	79656895.0497965	82905303.7591962	89053052.6628282	91528938.4283107	0.764719501038683	0.390019455783932	0.887901474717701	unchanged	-0.0193574	0.788444143615753	0.240988560510097	unchanged	-1.48	C24 H31 N O4	397.225	9.579	--	--	--	--	--	--	--	--	--	--	--	--
pos_336	Diethylpyrocarbonate	71186619.5376452	66804010.5707198	64241565.818537	54336327.0481245	60889947.3922718	61406231.7161604	54886730.714127	67465534.5075784	71477943.2883241	-0.162393	0.14393073785646	1.30499370318393	unchanged	0.0228391800702069	0.753485483830629	0.269804282183935	unchanged	-2.17	C6 H10 O5	162.053	0.628	--	--	--	--	--	--	HMDB0032873	1609-47-8	Organic compounds	Organic acids and derivatives	Organic carbonic acids and derivatives	--
pos_337	Inflatin B	5338805.4454866	4831803.14158816	5027079.28902804	5638509.30372774	162117839.380661	298169972.041825	45522394.9433781	281726655.070268	71574918.2762077	0.353316929713477	0.678514418928059	0.568437105837717	unchanged	-4.67079	0.0311529198103557	1.79772495323224	down	-1.52	C29 H40 O6	484.282	9.311	--	--	--	--	--	--	--	--	--	--	--	--
pos_339	Pseudotrienic acid B	112015.439623863	90305.2075273173	94586.4086377569	113981.29572324	100820.603636095	91481.9144657128	97337.2927066208	92749.0258880871	101905.835182725	0.113888257451385	0.318174450284142	0.839677455026045	unchanged	0.0717546488405453	0.565011540133076	0.495983585694859	unchanged	-1.73	C29 H46 N2 O6	518.336	3.45	--	--	--	--	--	--	--	--	--	--	--	--
pos_34	N,N-Dimethyldecylamine N-oxide	19437415.7942894	18917297.5881834	19674149.5092582	18404924.9634998	22115218.0975041	19207391.7739596	16478956.8336828	19059802.9025787	17912136.7415941	0.706693224256729	0.302823900106771	1.08315813972228	unchanged	0.0259304286899798	0.785119486365518	0.307347124646364	unchanged	-1.83	C12 H27 N O	201.209	5.538	--	--	--	--	--	--	--	--	--	--	--	--
pos_340	6-Hydroxysordarin	65115933.5225554	67245033.9880128	68937397.0375258	63455221.6901334	68474914.0789841	67532198.3062656	70295204.2037185	66591909.5929226	6.87893e+07	1.13636163109056	0.361422471560808	0.94946782460933	unchanged	0.0635153566756162	0.571677196935245	0.526503818933308	unchanged	0.81	C27 H40 O9	508.267	6.741	--	--	--	--	--	--	--	--	--	--	--	--
pos_341	N-(beta-D-glucosyl)nicotinate	389215185.983185	319955282.765329	328659102.015113	164099985.080181	101322201.564557	120723464.750306	202159005.829335	191124562.713571	247126348.898357	-0.494636	0.0645568870945906	1.72282203783213	unchanged	0.790187700256672	0.00628398740252324	2.05316404837224	up	-1.54	C12 H15 N O7	285.085	0.771	--	--	--	--	--	--	--	--	--	--	--	--
pos_342	Piperidine	123878658.44779	87524699.0267421	60410146.618467	180156719.955439	427131439.062404	208770700.522586	71337476.4980716	77887622.314965	217559185.923344	1.47094834995294	0.114653181631789	1.63071329897641	unchanged	0.658927872543922	0.600569823479246	0.364261106608265	unchanged	-1.23	C5 H11 N	85.0892	0.881	C01746	Tropane, piperidine and pyridine alkaloid biosynthesis(ko00960)	--	--	--	--	HMDB0034301	110-89-4	Organic compounds	Organoheterocyclic compounds	Piperidines	--
pos_343	Furfural	262217241.573016	225515341.947578	191200079.653835	248481040.276995	261572561.165814	244711426.390638	234963792.440052	252098312.731596	283715300.820082	-0.0451983	0.604317775024246	0.43694658406212	unchanged	-0.244572	0.0346587216844123	1.61871676363608	down	-2.69	C5 H4 O2	96.0211	0.628	C14279	Metabolic pathways(ko01100)	--	--	--	--	HMDB0032914	1998-01-01	Organic compounds	Organic oxygen compounds	Organooxygen compounds	Carbonyl compounds
pos_344	l-hydroxyvaline	48304442.8711163	51134616.3578798	48522713.4908554	35979029.7111603	34669255.1263863	32499900.8885131	3.88808e+07	29847130.0894914	39397607.2569018	0.0673186092347108	0.555223594381004	0.616502890370873	unchanged	0.491002421148294	0.00041064570638551	2.17020753371535	up	-2.18	C5 H11 N O3	133.074	0.619	--	--	--	--	--	--	--	--	--	--	--	--
pos_345	Benzyl ????-primeveroside	1716094.60754739	156719902.799783	213854366.103974	104616174.207984	129353837.10192	88226890.961721	57427586.4100805	77751215.4944246	17975739.5109593	1.47338534709957	0.0558339325326372	1.74327149535866	unchanged	1.23223894256942	0.303545197952375	0.832981596184732	unchanged	-1.68	C18 H26 O10	402.153	2.861	--	--	--	--	--	--	--	--	--	--	--	--
pos_346	Cyclo-(Leu-Ile)	8059157.47031758	3446525.23091235	3448648.87932514	3886655.18479848	4279447.00250405	3349007.18109503	4494915.9519598	4311499.75942053	7226896.5515773	-0.42137	0.101125199087752	1.62606533485034	unchanged	-0.190099	0.601971793778838	0.367730311631743	unchanged	-1.43	C12 H22 N2 O2	226.168	2.164	--	--	--	--	--	--	--	--	--	--	--	--
pos_347	Myxochromide S3	23395322.0713771	26353859.6704624	28214992.3338474	23622883.9771276	25843562.2485542	25873361.9802438	25292277.8044588	25645691.6865885	25708379.6220401	1.35323499040136	0.380564903888723	0.913982802624172	unchanged	-0.0521491	0.454159168148235	0.673196904367764	unchanged	1.92	C40 H56 N6 O8	748.416	9.053	C15716	--	--	--	--	--	--	--	--	--	--	--
pos_348	Prugosene C1	3.98624e+07	44161457.4526797	38813909.8719799	40553016.4594114	43792695.8242969	41388861.8146502	40415089.3199884	41957237.7073037	42905023.8212653	1.26372085592223	0.375245198145767	0.922965726193285	unchanged	-0.0592875	0.358578167572427	0.991003695183562	unchanged	-1.43	C27 H36 O3	408.266	10.574	--	--	--	--	--	--	--	--	--	--	--	--
pos_349	Biacetyl	66691247.9450421	80385851.2318673	64157421.5324837	105988367.741085	77347903.1977745	59223557.7360751	100092045.024491	44886854.6534141	111238679.605516	0.126890151823322	0.841501242319217	0.195724260653281	unchanged	-0.199442	0.729603888527067	0.405579981042544	unchanged	-2.15	C4 H6 O2	86.0368	0.587	C00741	Butanoate metabolism(ko00650);;Biosynthesis of secondary metabolites(ko01110)	--	--	--	--	HMDB0003407	431-03-8	Organic compounds	Organic oxygen compounds	Organooxygen compounds	Carbonyl compounds
pos_350	Acrylic acid	18879481.6574798	14517655.0801643	11430390.1897271	15174689.866293	12504212.636279	15572229.4720408	15079230.2726767	12349419.3508481	13191929.4707975	0.127612222844205	0.726201963842829	0.349644528965198	unchanged	0.255251195741781	0.350762997465341	0.857116320151034	unchanged	-2.1	C3 H4 O2	72.0211	0.58	C00511	--	LMFA01030193	Fatty Acyls [FA]	Fatty Acids and Conjugates [FA01]	Unsaturated fatty acids [FA0103]	HMDB0031647	1979-10-07	Organic compounds	Organic acids and derivatives	Carboxylic acids and derivatives	Acrylic acids and derivatives
pos_351	(-)-Ecgonine methyl ester	185809088.091682	181335299.678816	169138441.623105	142364548.604516	150919131.910333	147983068.107211	130923669.546153	122064547.549786	149191912.720376	0.18481207145863	0.1625156884152	1.40595704454673	unchanged	0.466249112415147	0.032054462289905	1.60673502879623	up	-1.88	C10 H17 N O3	199.121	0.743	--	--	--	--	--	--	--	--	--	--	--	--
pos_352	Arbutin	39326523.4983731	41391012.1155188	42053143.2865149	39232513.1264151	40234009.3709847	39902014.5548753	41379199.8564426	39552253.1174581	35365923.1268208	1.12219663289816	0.375986044224151	0.920396151141312	unchanged	0.0407902809742616	0.39872554365677	0.73730767272985	unchanged	-2.28	C12 H16 O7	272.09	9.251	C06186	Glycolysis / Gluconeogenesis(ko00010)	--	--	--	--	HMDB0029943	497-76-7	Organic compounds	Organic oxygen compounds	Organooxygen compounds	Carbohydrates and carbohydrate conjugates
pos_353	Trichostatin RK	17422434.6395068	20176272.5105066	20524287.2803321	16728012.9115807	19034815.0041698	19924415.6210661	18930880.2179953	20658771.5012152	21135740.8473917	1.36490980033203	0.390761878533746	0.894900853709205	unchanged	-0.0628878	0.422301259535064	0.702848941372504	unchanged	-1.98	C18 H24 N2 O2	300.184	7.987	--	--	--	--	--	--	--	--	--	--	--	--
pos_354	O-(Carbamoylamino)homoserine	47708809.8318217	24104775.0409867	18592217.8830619	21973680.6277022	24244752.9068022	22123636.3655349	17726963.5318976	15676094.2519609	24765005.1739071	0.147225466467236	0.43585658335228	0.862809780366643	unchanged	0.372567873814823	0.276983878876988	1.02811585525185	unchanged	-0.99	C5 H11 N3 O4	177.075	0.491	--	--	--	--	--	--	--	--	--	--	--	--
pos_355	Trans-7,9-dihydroxy-3-methyl-8-oxo-dodecan-4-olide	42627334.3249853	41177389.7852968	43774133.3897955	46160865.4482376	42021851.6627109	40492091.185852	46367713.0329485	45273725.1383415	44328041.5315287	0.933813592476977	0.389986751485866	0.887302935508761	unchanged	-0.0593996	0.178785358469082	0.992148343926801	unchanged	-2.19	C13 H22 O5	258.147	9.251	--	--	--	--	--	--	--	--	--	--	--	--
pos_356	Territrem D	17250137.3541033	19266581.5096349	18112634.837262	18032809.3877967	18641759.8809005	19273526.0386301	18817866.6054682	19175523.9969661	17929661.5648488	1.42681230272414	0.371526477518165	0.930073190841596	unchanged	-0.0230108	0.655995818563713	0.384127622871315	unchanged	-1.7	C28 H32 O9	512.205	8.313	--	--	--	--	--	--	--	--	--	--	--	--
pos_357	Citric acid	4108090.10987019	7037624.31812688	2789156.2755035	2144536.69267278	3775948.94289172	2306344.5080969	725779.140077539	2773756.8077663	2202276.4182986	0.415907409069434	0.785193046761399	0.355906257747896	unchanged	-0.268875	0.884663147433084	0.0832347978237816	unchanged	-2.37	C6 H8 O7	192.027	0.716	C00158	Citrate cycle (TCA cycle)(ko00020);;Alanine, aspartate and glutamate metabolism(ko00250);;Glyoxylate and dicarboxylate metabolism(ko00630);;Metabolic pathways(ko01100);;Biosynthesis of secondary metabolites(ko01110);;Carbon metabolism(ko01200);;2-Oxocarboxylic acid metabolism(ko01210);;Biosynthesis of amino acids(ko01230);;Biosynthesis of cofactors(ko01240)	--	--	--	--	HMDB0000094	77-92-9	Organic compounds	Organic acids and derivatives	Carboxylic acids and derivatives	Tricarboxylic acids and derivatives
pos_358	Aldgamycin L	70156754.4407526	77461720.6965594	200544528.315877	86054059.4666253	74064548.3718094	80602216.3627361	72149164.6254811	72184983.7841115	73032331.2720726	0.0557136811694492	0.582382701880903	0.502151643916912	unchanged	0.774488475381802	0.178743163531802	1.27713184185992	unchanged	-2.43	C36 H60 O13	700.403	11.497	--	--	--	--	--	--	--	--	--	--	--	--
pos_359	N-(4-Oxobutyl)-L-glutamine	91528405.8985651	111347066.540023	95593852.3377084	82678155.3221068	149026460.807554	77624604.3192082	79878470.2824754	61271930.4719263	7.7061e+07	0.257576106965591	0.750254032572442	0.29990497849714	unchanged	0.409540398913986	0.496678521764651	0.543282959125752	unchanged	-2.46	C9 H16 N2 O4	216.111	0.677	--	--	--	--	--	--	--	--	--	--	--	--
pos_36	Linoleoyl ethanolamide	8517631.11686201	12983256.1174845	6522909.60725804	6343886.14656117	10133797.3285712	17535821.1343176	5617368.81944237	9364197.27755937	12359675.0873006	-0.0854127	0.836360096141994	0.0775473116503509	unchanged	-0.375236	0.357399342528508	0.835710270516756	unchanged	-1.56	C20 H37 N O2	323.282	9.092	--	--	--	--	--	--	HMDB0012252	68171-52-8	Organic compounds	Organic nitrogen compounds	Organonitrogen compounds	Amines
pos_361	(2S)-2-Ammonio-5-oxo-5-(phosphonatooxy)pentanoatato	29146604.3483071	32549690.0351759	35827338.4964695	17526814.5412013	20033327.0236122	28880157.8323202	27097549.0556899	24732849.1764867	33638851.0073878	-0.129163	0.613759734340353	0.462600512474042	unchanged	0.175046459640048	0.459084045263767	0.688044242794983	unchanged	2.75	C5 H8 N O7 P	225.004	11.536	--	--	--	--	--	--	--	--	--	--	--	--
pos_362	2B73S48786	30013623.9398878	29012738.829019	25266538.9373716	28523881.6299199	26905502.4207013	24837133.220555	27150530.5964501	28064303.7417174	29366582.3610571	1.26334351565619	0.389738804858232	0.888999652267477	unchanged	-0.0418647	0.777229259999171	0.330850543134706	unchanged	-1.49	C27 H45 N O2	415.345	10.728	--	--	--	--	--	--	--	--	--	--	--	--
pos_363	Bohemamine F	135604482.587425	156005795.793115	153642098.455041	129498376.20895	146168738.451923	153086357.933894	150030821.686429	159493720.799016	158470210.016205	0.734300802378864	0.416022122525054	0.852927071530869	unchanged	-0.0967698	0.0875716077035751	1.47078717141873	unchanged	-1.42	C14 H18 N2 O2	246.137	7.775	--	--	--	--	--	--	--	--	--	--	--	--
pos_364	Salinosporamide C	16021768.0880514	36046066.9820152	23434418.8908884	23239711.2095494	108614526.93705	23842964.8003258	18594206.4357672	24324401.5851288	26084583.7246158	0.869743513020685	0.527024435808779	0.695529073491779	unchanged	-0.0798601	0.91076665850747	0.178206864713378	unchanged	-1.76	C14 H18 Cl N O3	283.098	3.173	--	--	--	--	--	--	--	--	--	--	--	--
pos_365	MFCD00036904	111416968.543606	70553370.721125	51276640.770108	55129858.2697213	65447774.682542	96928756.3501184	44545023.4883875	56056832.3117915	58166496.0337499	0.522281578618791	0.314147585856016	1.11670862537991	unchanged	0.0629898587733665	0.881505546461002	0.185085195408602	unchanged	-1.24	C24 H50 N O7 P	495.332	8.417	--	--	--	--	--	--	--	--	--	--	--	--
pos_366	Bacillamidin G	61601948.3988008	57088811.9557945	59089511.3680918	61683190.8044977	62523860.3320742	61018476.822828	59667925.3741395	61965316.6726255	60268797.2745631	0.647074365467944	0.436728078438543	0.797394432302235	unchanged	-0.0154319	0.685649209181649	0.365830398131459	unchanged	-1.73	C17 H35 N O	269.272	9.905	--	--	LMFA08010030	Fatty Acyls [FA]	Fatty amides [FA08]	Primary amides [FA0801]	--	--	--	--	--	--
pos_368	Armochaetoglobin I	24175408.3855415	21946116.562849	21802545.0886081	23456818.211159	23570548.5539863	21352571.0073177	23364631.2950751	22863262.3451927	21919654.1657067	1.30109754870883	0.376940043634909	0.917458604829322	unchanged	-0.101694	0.459781358790415	0.735823999083997	unchanged	2.08	C32 H40 N2 O4	516.299	10.826	--	--	--	--	--	--	--	--	--	--	--	--
pos_37	PEG n14	1349759.88602196	1167815.0718143	1665149.28075611	1367925.26652209	1516946.93328773	1188051.71035783	1349350.96786272	1497420.51650432	1379262.54612798	1.4313665269443	0.362333633711684	0.946856059100284	unchanged	-0.0779606	0.570718232014883	0.429766168732746	unchanged	26838.1	C28 H58 O15	634.378	4.006	--	--	--	--	--	--	--	--	--	--	--	--
pos_370	Caracolamide A	34797203.2697472	43285368.1183811	26465271.0338928	14251835.5654523	14757237.0362758	18292018.3546082	11407615.389289	21985447.8803738	14397110.6810277	-0.573399	0.596053328650583	0.478325840091985	unchanged	0.409245082314662	0.696460852947867	0.398817060800767	unchanged	0.84	C16 H21 Cl2 N O	313.1	0.681	--	--	--	--	--	--	--	--	--	--	--	--
pos_371	12β‐acetoxy‐3β,7β‐dihydroxy‐11,15,23‐trioxo‐lanost‐8,16‐dien‐26‐oic acid	9528235.67501724	12115331.6408346	11187195.1426229	9403576.4592899	10844692.2659717	11812523.8224925	11035271.3634795	10922035.3523013	12089231.7898191	1.4275703261997	0.3854138521718	0.906009117395551	unchanged	-0.0619327	0.421670008683989	0.801529869790747	unchanged	-1.97	C32 H44 O9	572.299	8.267	--	--	--	--	--	--	--	--	--	--	--	--
pos_372	Aspertenol B	49626766.5535889	24180288.2155317	19647981.2540898	49602009.1815568	33327784.2028432	48278695.4965762	56133766.0732982	20898438.6825236	29422503.1048156	0.505949029294176	0.193700396019889	1.26353067806025	unchanged	0.25374854704731	0.577182153967367	0.525960765282694	unchanged	1.22	C34 H36 O12	636.221	0.608	--	--	--	--	--	--	--	--	--	--	--	--
pos_373	Papyracon A	98796473.1185693	110959104.801607	111877587.596554	85175686.907003	100871551.156155	109564716.723511	108154888.49334	106383386.341656	98544993.0106214	0.0415088878164899	0.670302174264667	0.60882324921132	unchanged	0.01585989210614	0.79030945020658	0.26541429461222	unchanged	-2.09	C14 H18 O5	266.115	6.82	--	--	--	--	--	--	--	--	--	--	--	--
pos_374	Hydroquinone	221375932.249312	118725891.926623	88583890.0035044	161326145.027709	176919774.845092	189109617.666495	183067470.008581	122904804.444598	157158972.917052	0.217096506595738	0.256048063873082	1.17884547566938	unchanged	-0.0446797	0.882248229759446	0.106038707929111	unchanged	-2.21	C6 H6 O2	110.037	0.611	C00530	Tyrosine metabolism(ko00350);;Metabolic pathways(ko01100)	--	--	--	--	HMDB0002434	123-31-9	Organic compounds	Benzenoids	Phenols	Benzenediols
pos_375	N-Ethylsuccinimide	30674316.7976231	18417314.3479192	16370965.095343	21557781.9926591	18920812.6320807	21881971.4610974	17893785.2226036	20074083.947355	22238718.3212784	0.0485191746397157	0.736850347750811	0.383971339217742	unchanged	0.0959900168613613	0.611637240737393	0.57947159744133	unchanged	-2.03	C6 H9 N O2	127.063	0.656	--	--	--	--	--	--	--	--	--	--	--	--
pos_376	Sordarin-1-methyl ester	13957974.2176484	16318070.6217796	16259772.3141838	13773829.4659039	14711015.236829	16322640.4593982	14922181.4224334	15944336.9563596	16792846.9406171	1.31277257364401	0.390344738210388	0.895011090264237	unchanged	-0.0695332	0.331565333231898	0.883043749523584	unchanged	0.94	C28 H42 O8	506.288	8.072	--	--	--	--	--	--	--	--	--	--	--	--
pos_377	Isopropyl cyanide	100398342.637338	34493329.904924	24448015.3065457	31689213.2578999	28502625.5229372	26599011.9586917	41155481.1784112	18392120.0903752	32805935.2837355	-0.0414051	0.876984219097524	0.175874729689714	unchanged	0.994973157906915	0.21071222048755	1.09561052645528	unchanged	-1.87	C4 H7 N	69.0579	0.624	--	--	--	--	--	--	--	--	--	--	--	--
pos_378	Xylarinic acid A	272886314.795019	293489054.464894	268073113.822214	265532140.579774	275756630.180791	272454570.083109	277969294.782723	277026097.62115	273692475.545514	1.30808974745417	0.380723920744138	0.911234920232206	unchanged	0.00664007760947392	0.797299225619376	0.14339442694326	unchanged	-2.14	C13 H22 O2	210.162	6.316	--	--	--	--	--	--	--	--	--	--	--	--
pos_379	dehydroalanine	90479830.1191572	53340363.3137552	82860346.9889926	84567949.5331055	49829134.1908767	68069219.2818305	61342345.7700974	61797344.4360174	52493627.1771374	0.228424893269892	0.351261938775483	0.900136080963819	unchanged	0.279768122693391	0.449317118687981	0.864551789998767	unchanged	-2.45	C3 H5 N O2	87.032	0.588	C02218	Cysteine and methionine metabolism(ko00270);;Metabolic pathways(ko01100)	--	--	--	--	HMDB0003609	28453-71-6	Organic compounds	Organic acids and derivatives	Carboxylic acids and derivatives	Amino acids, peptides, and analogues
pos_38	Betaine	56207788.0356428	56486814.7290897	56825674.5102018	53325110.6812317	62704127.2634048	59643937.4363242	62804901.7654701	62028470.4322521	58299339.5473552	-0.0334184	0.598225821688519	0.368034189861413	unchanged	-0.0469439	0.430295002643989	0.613170067694463	unchanged	-1.79	C5 H11 N O2	117.079	4.313	C00719	Glycine, serine and threonine metabolism(ko00260);;Metabolic pathways(ko01100);;ABC transporters(ko02010)	--	--	--	--	HMDB0000043	6915-17-9	Organic compounds	Organic acids and derivatives	Carboxylic acids and derivatives	Amino acids, peptides, and analogues
pos_380	Methyl 2-O-????-D-glucopyranosylbenzoate	79838203.0231993	35777519.0514575	119195723.394658	77817554.0947702	11291130.3027985	18710526.6549514	23859819.3829405	4867209.74342889	15896294.9508786	1.64976986772459	0.207005102927235	1.17299873217835	unchanged	1.84558523464303	0.140734072120427	1.35909633737248	unchanged	-1.7	C14 H18 O8	314.1	2.065	--	--	--	--	--	--	--	--	--	--	--	--
pos_381	8-Amino-7-oxononanoic acid	37920385.1007296	90773145.4196304	136339675.702758	79372860.6799372	85532913.5010929	33674039.2456092	91638904.6045257	64529718.7674924	74600653.8167449	0.034596647029134	0.917082081871961	0.0795362469423427	unchanged	0.520853942638812	0.244246110136384	0.921549606667168	unchanged	-2.36	C9 H17 N O3	187.121	0.699	C01092	Biotin metabolism(ko00780);;Metabolic pathways(ko01100);;Biosynthesis of cofactors(ko01240)	LMFA01060168	Fatty Acyls [FA]	Fatty Acids and Conjugates [FA01]	Oxo fatty acids [FA0106]	HMDB0240687	682799-71-9	Organic compounds	Lipids and lipid-like molecules	Fatty Acyls	Fatty acids and conjugates
pos_382	Sulfate dianion	82486851.5889629	54347128.8691375	51802328.4508779	64981753.1585661	63304431.356783	50286629.8073645	66890290.9308182	59656128.6913648	50659203.0725292	-0.198715	0.770321517184785	0.38831486419056	unchanged	0.222549915421585	0.689146886681045	0.362593786009613	unchanged	14.05	O4 S	95.9517	0.502	--	--	--	--	--	--	--	--	--	--	--	--
pos_383	2-(Hexopyranosyloxy)-2-methylbutanenitrile	34627454.4838042	28801511.3225945	73445348.9129823	35626800.9297783	36279151.6823999	35841409.251288	25317459.4043905	15301982.271594	42861134.1057955	0.332021235386621	0.671579769289803	0.481611731100931	unchanged	0.0237418366297632	0.970522663585919	0.00880942003853016	unchanged	-2.06	C11 H19 N O6	261.121	0.681	--	--	--	--	--	--	--	--	--	--	--	--
pos_384	(+)-castanospermine	11092418.3376356	7587969.64330587	3181140.15236021	30227538.1586658	68050880.234371	17722237.9338684	11821072.0509403	4276443.47542734	25006915.3084347	0.909673779560394	0.446433759263782	0.773563262056486	unchanged	-0.633815	0.449581399861764	0.738901591826631	unchanged	-2.43	C8 H15 N O4	189.1	0.687	--	--	--	--	--	--	--	--	--	--	--	--
pos_385	UNII:OVG8R57BQB	3445316.1710335	2547827.49527686	1507993.59961263	2734960.47417728	3725699.78489193	5053735.30212939	2344681.32704701	6297531.82174014	1835268.9842959	0.0992698762634487	0.841149605385773	0.213607654042918	unchanged	-0.305979	0.560297483268252	0.417168958024048	unchanged	-1.43	C5 H9 N O	99.0684	0.624	--	--	--	--	--	--	--	--	--	--	--	--
pos_386	2-[2-formyl-5-(methoxymethyl)-1H-pyrrol-1-yl]acetic acid	18456164.2078564	35228690.2147128	13829879.8080781	17248822.4834773	50678331.093685	14959587.174436	10683832.6143027	12396092.3280845	19810885.0715846	0.518344754138943	0.450172837408017	0.825154836137314	unchanged	0.27390835532462	0.562912565139979	0.361509025574432	unchanged	-2.37	C9 H13 N O4	199.084	0.679	--	--	--	--	--	--	--	--	--	--	--	--
pos_387	1-(beta-D-ribofuranosyl)thymine	69154668.6567888	77725067.6306542	397767973.543745	38643119.2656677	20236859.1650586	52660035.7551547	56453231.4602326	41007189.2183971	33310309.9429036	0.130015209486106	0.777409898674521	0.358013713449257	unchanged	1.97571193074034	0.138336848954798	1.39230177714809	unchanged	-2.22	C10 H14 N2 O6	258.085	0.581	--	--	--	--	--	--	HMDB0000884	1463-10-1	Organic compounds	Nucleosides, nucleotides, and analogues	Pyrimidine nucleosides	--
pos_388	Butyl lucidenate A	7479137.92324586	8514997.43813195	8151614.43699195	9070920.8997012	6239145.35561126	7938507.38389421	7832255.41268297	8748807.18037874	8337538.33000613	1.5758541764954	0.395165889344026	0.879203953675154	unchanged	-0.136166	0.132984255811072	1.36361945686603	unchanged	-1.6	C31 H46 O6	514.329	10.146	--	--	--	--	--	--	--	--	--	--	--	--
pos_39	N,N'-Dicyclohexylurea	33003971.1057597	34406077.4128564	34416858.9030583	31602521.3643438	34167540.4449147	33228504.534258	33971700.0152522	34556033.2624146	34394138.4929242	1.69441692419078	0.378635329545254	0.916053153317226	unchanged	-0.0382512	0.293569469386885	0.887684121518426	unchanged	-2.4	C13 H24 N2 O	224.189	6.597	--	--	--	--	--	--	HMDB0244166	--	Organic compounds	Organic acids and derivatives	Organic carbonic acids and derivatives	Ureas
pos_390	(2E)-2-Pentenedioate	19721136.970848	20895280.5147879	22518031.1216573	19555473.7812527	20413438.7290576	19686118.7462596	20316427.2853199	20341701.0035422	21332114.9466874	1.07542171433814	0.389138056074639	0.896322549968923	unchanged	-0.00533789	0.89020461053727	0.176495387683089	unchanged	-2.39	C5 H4 O4	128.011	9.252	--	--	--	--	--	--	--	--	--	--	--	--
pos_391	Dankasterone B	8528920.78905093	12521716.3709684	18193834.8650244	15846736.9651588	23500711.8179363	12839225.7146883	13870650.4440012	11500109.2246184	15043974.7342587	1.6404941759238	0.308769006274042	1.0608642422381	unchanged	0.0323401052579769	0.883186458571674	0.132310720330726	unchanged	-1.92	C28 H42 O3	426.313	9.484	--	--	--	--	--	--	--	--	--	--	--	--
pos_392	2',4',6',3,4-Pentahydroxy-3',5-diprenyldihydrochalcone	11077258.9744211	12473623.645599	13989035.2592899	12480222.9136092	11982977.0649495	13330550.2527926	12562363.2671252	13957713.3772627	12343525.8895702	1.21443	0.383161844556448	0.906866272014918	unchanged	-0.074071	0.300258524905587	0.955708698679363	unchanged	-1.84	C25 H30 O6	426.204	8.501	--	--	--	--	--	--	--	--	--	--	--	--
pos_393	Virescenoside Z13	6394918.35095901	6017749.92065537	6062652.00138716	6643369.81749518	6057599.40835409	6985709.3548025	6652928.95687651	6585661.48319658	5936677.51888524	1.80917255651258	0.369357337507416	0.931262940116122	unchanged	-0.0264588	0.555078067493237	0.4294946437842	unchanged	0.81	C27 H42 O9	510.283	5.685	--	--	--	--	--	--	--	--	--	--	--	--
pos_396	Cyclohexanone	43344107.3960727	39611896.1579778	41389392.9993654	44025938.4369235	39930803.3428407	41644308.9670178	44778540.1908934	37144132.6335663	41841442.5816492	0.0819194534048229	0.353457555061763	0.866585848905207	unchanged	0.129791108122998	0.140134038935053	1.28560822660371	unchanged	-2.14	C6 H10 O	98.0732	11.483	C00414	--	--	--	--	--	HMDB0003315	108-94-1	Organic compounds	Organic oxygen compounds	Organooxygen compounds	Carbonyl compounds
pos_397	N-acetyl-3-amino-3,6-dideoxy-d-galactose	24857327.847947	31181930.9895172	48648945.3312432	32441456.6161295	27154505.8363438	68877138.9165907	26831509.4529423	45274973.1491954	32458967.4222905	0.0620032089122652	0.942839482451379	0.0450432232649648	unchanged	0.353799110867954	0.582551165218967	0.404992714640126	unchanged	4.76	C8 H15 N O5	205.095	0.779	--	--	--	--	--	--	--	--	--	--	--	--
pos_398	11′-carboxygymnastatin N	74004491.2523202	103179518.13642	100864302.869421	61615279.0296862	89489173.2260894	93842919.6339601	92100306.7571912	97455424.498007	78705682.5215032	-0.132204	0.442608539846127	0.623942866089853	unchanged	-0.00942252	0.938783562951159	0.090116935174357	unchanged	-1.78	C23 H31 N O6	417.215	6.823	--	--	--	--	--	--	--	--	--	--	--	--
pos_399	Pestarhamnose B	93145964.0817504	104393575.573425	102064202.298493	80704006.8455486	93381543.9630694	96202658.1344141	95527782.5297394	107276623.49008	87393554.7145076	0.0365920853342091	0.717930354032195	0.479034328715568	unchanged	-0.00359311	0.972276952439156	0.0351661901930638	unchanged	-1.69	C15 H22 O6	298.142	7.435	--	--	--	--	--	--	--	--	--	--	--	--
pos_40	PEG n11	3664732.97279276	3659309.45891975	5076437.43573003	4684176.20941517	5046267.63558359	4779985.04563318	5006860.01706071	5078604.40529814	4719114.57747801	1.10078881901509	0.352232557793258	0.964740067265108	unchanged	-0.228585	0.146404746092387	1.15145434074855	unchanged	-1.3	C22 H46 O12	502.299	3.619	--	--	--	--	--	--	--	--	--	--	--	--
pos_400	Drimentine H	77887699.0684419	85451173.6727733	82701489.7950657	83940623.1965003	85889609.8581048	82941178.5791361	86514522.1061913	102300073.518038	83834782.5633593	0.919871029658763	0.386212294161638	0.898291932830228	unchanged	-0.189518	0.281320255983161	1.01207105986381	unchanged	1.64	C33 H45 N3 O3	531.346	10.594	--	--	--	--	--	--	--	--	--	--	--	--
pos_401	D-Phe-L-Val-D-Val-L-Tyr	5156724.36023735	5731349.78391533	5329325.62995164	5163337.24206261	5738650.08110444	5645557.56367185	6135579.36368134	5324351.51076823	5618438.9544784	1.83124054004562	0.381896285660884	0.910291233838564	unchanged	-0.0708301	0.406162989558609	0.803859240788496	unchanged	-1.73	C28 H38 N4 O6	526.279	4.806	--	--	--	--	--	--	--	--	--	--	--	--
pos_402	Penicitriketo	12195796.8213063	11987293.1270248	8185750.1112427	18769001.9027552	18434978.7475016	17821440.2455708	18431968.4198116	16860499.2888017	16045984.6341601	0.0735305301219205	0.686493796883319	0.468667464690209	unchanged	-0.72636	0.00880786640441148	1.93144454791743	down	-2.32	C12 H18 O9	306.095	0.629	--	--	--	--	--	--	--	--	--	--	--	--
pos_403	Zopfiellamide A	54922696.0446946	91401130.3032276	86430869.0208477	51168040.8970035	74179242.4580714	87009477.2719704	75803179.5566742	90262215.6429272	77139815.2990502	-0.141376	0.446950638502581	0.622139929928682	unchanged	-0.117897	0.532280277380726	0.578671880057742	unchanged	-1.74	C25 H35 N O6	445.246	7.44	--	--	--	--	--	--	--	--	--	--	--	--
pos_404	1,3-Dimethylbutylamine	109684306.041995	168946185.201485	206343655.481749	109959181.719748	135683217.529776	237986212.323108	135868801.767549	155773601.03132	142853879.72309	0.104248753097312	0.653958434742336	0.592964886926403	unchanged	0.0727549047203574	0.72233182503572	0.31130755095471	unchanged	-1.24	C6 H15 N	101.12	11.415	--	--	--	--	--	--	--	--	--	--	--	--
pos_405	14-O-α-D-mannopyranosyl-(2E,4E,7R,8E,10E,12E,14S)-7,9,13,17-tetramethyl-7,14-dihydroxy-2,4,8,10,12,16-octadecahexaenoic acid	8126474.92471914	8496739.76175814	8819595.22024314	8035628.95222423	8989775.27677648	9118420.58717893	8870498.26419613	9048547.43555764	8858315.27051948	1.45717294650548	0.377973546878753	0.918712842689866	unchanged	-0.0631003	0.119569902076544	1.31612190222218	unchanged	0.87	C28 H42 O9	522.283	7.116	--	--	--	--	--	--	--	--	--	--	--	--
pos_406	Cyathiformine B	54971714.7925392	49255910.2571972	38633305.0540099	66506337.979975	66512326.0823943	67058350.1062953	64477920.750821	58864873.1103453	70318170.0229026	0.0224075351288505	0.874382481787227	0.23932554981787	unchanged	-0.50242	0.0138755336320771	1.8318898907711	down	-2.01	C12 H16 O8	288.085	0.635	--	--	--	--	--	--	--	--	--	--	--	--
pos_407	6-[(3E)-4-(4-Hydroxyphenyl)-2-oxo-3-buten-1-yl]-2-oxo-2H-pyran-4-olate	4747457.33540569	4047792.03872007	70182472.8910562	9711720.81043817	6802114.46815184	13342730.3843224	4112119.77744206	5754271.2721239	3818174.2407916	0.61229173504536	0.486515541083615	0.650918438083021	unchanged	2.0670512950886	0.401135399484666	0.777283279328959	unchanged	0.16	C15 H11 O5	271.061	3.002	--	--	--	--	--	--	--	--	--	--	--	--
pos_408	Panosialin wC	5696703.86058554	5524487.47713822	8272734.36013621	7244611.39494748	7769357.0970782	6827326.22163399	7372108.62186287	7709416.17468818	6947444.27083115	0.1111328236483	0.24351671243384	1.12602122589404	unchanged	-0.184879	0.273395083713402	0.89252761671989	unchanged	4.52	C22 H38 O5 S	414.244	3.28	--	--	--	--	--	--	--	--	--	--	--	--
pos_409	Isochromophilone B	39306885.0721656	36059779.1265673	49601791.4750112	37040632.6962845	32205984.8456786	46469122.0339087	29948152.4756123	46143402.877244	31112584.0272149	0.154835311931691	0.58154314711558	0.631911870300154	unchanged	-0.00175714	0.993964679549855	0.0831973036397428	unchanged	-1.45	C24 H29 Cl O5	432.17	8.489	--	--	--	--	--	--	--	--	--	--	--	--
pos_41	2-Hydroxycinnamic acid	4422161.60488046	2918436.85326737	1917598.25870792	6487177.68527276	6754572.72968695	3841879.5784814	3246377.03135548	2605333.00361227	5498577.40095486	1.06877616532861	0.346838103780262	0.977357803414053	unchanged	0.621602618231984	0.604302737214175	0.369964954660251	unchanged	-2.41	C9 H8 O3	164.047	0.757	--	--	--	--	--	--	HMDB0002641	614-60-8	Organic compounds	Phenylpropanoids and polyketides	Cinnamic acids and derivatives	Hydroxycinnamic acids and derivatives
pos_410	alpha-Ketoisovaleric acid	47166042.4201193	25658915.1914023	20667758.6385922	28539594.0154555	35060359.5376885	33734587.4047889	33563999.0365563	28597792.8878682	23402481.1518489	0.153277753359087	0.355999767204944	1.00772178193945	unchanged	0.12445088091815	0.648926455621951	0.472689382219838	unchanged	-1.55	C5 H8 O3	116.047	0.639	--	--	--	--	--	--	HMDB0000019	759-05-7	Organic compounds	Organic acids and derivatives	Keto acids and derivatives	Short-chain keto acids and derivatives
pos_411	Δ12-19-dehydroxyarthripenoid A	22595721.964761	18222991.8419469	16728718.3325658	23480042.9460654	19705981.5878147	17610070.4759529	18846437.7533286	16246810.6464961	16697489.3593506	0.716800649691404	0.295767596956222	1.06253075542148	unchanged	0.19799106965745	0.17807813438545	1.15488985987615	unchanged	2.9	C31 H43 N O6 S	557.281	8.019	--	--	--	--	--	--	--	--	--	--	--	--
pos_412	Piptamine	8720970.48178335	9257917.66596258	14366837.5282256	9046645.19702457	7698497.80876728	7341328.61707503	7986390.09757016	8920570.56877754	8843367.49373334	1.04470707681229	0.388312374314698	0.887262146732077	unchanged	0.209628656900382	0.392198639059736	0.78123210038075	unchanged	-1.67	C23 H41 N	331.324	8.21	--	--	--	--	--	--	--	--	--	--	--	--
pos_413	SW-B	5777826.43981236	5717454.09207512	5817240.31470964	6621714.48400073	5598440.04524431	6030919.94983046	5704663.72756742	5294923.40099686	4951938.70284512	1.78201247580098	0.357661272981014	0.952423889972006	unchanged	0.11734987968804	0.0679500929335723	1.40439070379407	unchanged	-2.34	C13 H23 N O	209.178	7.188	--	--	--	--	--	--	--	--	--	--	--	--
pos_414	Stachyline C	16472035.1485793	18045976.093105	16063119.5767108	17197686.1862784	17360083.685589	17966398.6073586	17643646.6662795	19101196.3486275	18885476.4059843	1.61438	0.384482666456843	0.903856431843752	unchanged	-0.133094	0.0119794730318667	1.86936709612403	down	-2.2	C13 H18 O3	222.126	6.352	--	--	--	--	--	--	--	--	--	--	--	--
pos_415	Mumbaistatin	4743816.30505939	5662718.09591389	5318047.29149989	5943961.2632643	5438244.78440122	5326503.79694354	5596015.06580844	5045454.0375098	6363677.74458368	1.79210079818788	0.381058186175385	0.908494755088454	unchanged	-0.0619175	0.553640036026188	0.623600671451326	unchanged	-1.77	C28 H20 O12	548.095	6.667	--	--	--	--	--	--	--	--	--	--	--	--
pos_416	Soboliferamide	4566112.26766884	4387841.02206822	6283684.7696379	2647507.40983686	3100516.40292037	2244226.95574992	2515765.36790337	2622666.05214131	1503401.67952427	0.147732301964632	0.645583117657278	0.541252673350108	unchanged	1.44005675867746	0.0211198728209014	1.85593631172216	up	-1.82	C9 H14 N2 O4	214.095	0.705	--	--	--	--	--	--	--	--	--	--	--	--
pos_417	N-Acetylneuraminic acid	22370930.7472949	40129201.8186351	103631122.141541	16296740.191358	27437532.1982499	25271727.2606308	15906306.3379745	19380918.1526773	14559824.5050368	0.271597704452095	0.689592812709507	0.496021327634638	unchanged	0.71579707820892	0.36142233325107	0.825908775424754	unchanged	71094.6	C11 H19 N O9	309.106	2.347	C00270	Amino sugar and nucleotide sugar metabolism(ko00520);;Metabolic pathways(ko01100);;Biosynthesis of nucleotide sugars(ko01250)	--	--	--	--	HMDB0000230	19342-33-7	Organic compounds	Organic oxygen compounds	Organooxygen compounds	Carbohydrates and carbohydrate conjugates
pos_418	Notoamide G	45953345.0120363	31313589.7577341	44092698.1192348	46071176.3132753	34012523.6382952	41640634.0338908	30281540.9700268	41246372.0651385	26616796.6469328	0.212948889405661	0.478347959092993	0.714005268953808	unchanged	0.0940606467016032	0.683415398700877	0.486362915692065	unchanged	2.5	C27 H31 N3 O5	477.226	8.488	--	--	--	--	--	--	--	--	--	--	--	--
pos_419	Threo-L-3-[(2,4-dihydroxy-6-methylbenzoyl)oxy]-2-hydroxybutanoic acid	36332405.1391741	35589750.486492	28142125.9472878	42253908.437187	42150632.728404	39854238.9604568	43126377.1159339	41184735.9245257	46319611.9706023	-0.0574115	0.693366145694792	0.328203404784635	unchanged	-0.518754	0.00718254137388396	1.94091610602237	down	-2.2	C12 H14 O7	270.074	0.627	--	--	--	--	--	--	--	--	--	--	--	--
pos_42	(3aR,4aS,5R,7aS,8S,9aR)-5-Hydroxy-4a,8-dimethyl-3-methyleneoctahydroazuleno[6,5-b]furan-2,6(3H,4H)-dione	62897930.9571494	59007712.2354065	39020692.0306847	17966300.3918472	24687657.1764495	20954639.5491856	22946371.2101249	15136300.2566133	22783639.9390761	-0.044387	0.81743969232984	0.201416175300199	unchanged	1.46373357689365	0.00159928497410352	2.15213747526165	up	-1.82	C15 H20 O4	264.136	3.591	--	--	--	--	--	--	--	--	--	--	--	--
pos_420	Bafilomycin C1	7211461.80087447	8920329.49950087	7440318.09677943	8240540.32359898	8171055.74073704	6300422.17440428	8438697.05447433	8104412.0524336	7020031.47613659	0.99800944494655	0.411019157677155	0.848237314244643	unchanged	0.116140910078911	0.441597259721628	0.560102591595176	unchanged	-1.75	C39 H60 O12	720.408	9.186	--	--	--	--	--	--	--	--	--	--	--	--
pos_421	2-Oxiranylmethyl phosphate	58288454.0577348	50405536.3411952	56156173.993599	60320889.5989754	57190161.8392446	55686741.3244068	40869728.7634988	78299065.4175637	79443416.0168469	-0.158853	0.433434393596773	0.800395490415219	unchanged	-0.245276	0.267690883062434	0.90347349124108	unchanged	-0.81	C3 H5 O5 P	151.987	11.579	--	--	--	--	--	--	--	--	--	--	--	--
pos_422	Disciformycin A	3563394.21095798	4131226.3330299	3987352.89402913	3992855.01823226	4309311.53720086	4066154.15142416	4283621.82665648	4143782.51096591	3697573.17376155	1.76400076693316	0.371596320928662	0.928717732730302	unchanged	0.00576839109497203	0.955819859547128	0.0581546135904538	unchanged	0.54	C27 H40 O10	524.262	6.335	--	--	--	--	--	--	--	--	--	--	--	--
pos_423	2-Ammonio-3-{[(hydroxyphosphinato)methyl]phosphinato}propanoate	20457488.8352444	20983245.6251366	28768025.8790417	10772710.0064629	8160349.61416411	10588697.7414838	10842474.8521718	17887990.7485542	13921086.4152134	-0.655392	0.354573924894048	0.999760750075794	unchanged	0.877084046625083	0.153024340406842	1.15330422738981	unchanged	1.11	C4 H9 N O7 P2	244.985	0.57	--	--	--	--	--	--	--	--	--	--	--	--
pos_424	Leupeptin Pr	24578763.4142808	28071933.8208374	29760378.7286591	22360064.6444951	29971681.5663402	20315973.9751844	31227056.0030796	29477857.302142	24277507.4875289	0.456716107123968	0.473365442084134	0.757497740906567	unchanged	-0.0477163	0.563662223926204	0.499203375992612	unchanged	4.43	C21 H40 N6 O4	440.311	9.129	--	--	--	--	--	--	--	--	--	--	--	--
pos_425	Fusaristatin B	12698367.5475607	22622400.0494871	7.5801e+07	62550884.5674201	49232565.5166932	29265018.7276552	21742413.2274379	49962699.1332345	65795222.3119091	-0.171751	0.804118309466786	0.368737695383731	unchanged	-0.392482	0.626201220626968	0.452684351206107	unchanged	1.16	C37 H59 N3 O8	673.43	9.098	--	--	--	--	--	--	--	--	--	--	--	--
pos_426	Pyrenolide D	10091434.9201456	10745873.4402291	10100839.618003	10157153.1411536	9866457.51981277	10000605.2003254	10092394.0142612	10438671.4203373	10599306.8309926	1.11493819152642	0.395576605360374	0.880435193695912	unchanged	0.0113083911511159	0.724080695655723	0.286434187708544	unchanged	-2.58	C10 H12 O5	212.068	9.248	--	--	--	--	--	--	--	--	--	--	--	--
pos_427	Berkchaetorubramine	14550264.6301548	11997966.6436927	12544296.4413837	14141378.0673268	8391658.70783148	11404242.3210588	12439360.1350587	11638128.9129409	11901750.1606451	0.829260981785421	0.3883552500377	0.879316067047848	unchanged	0.150202676775452	0.0850727833774031	1.47750840962261	unchanged	-1.59	C27 H37 N O6	471.262	8.502	--	--	--	--	--	--	--	--	--	--	--	--
pos_428	Dankastatin B	22820432.0190348	2241732.70482284	1857864.12739334	7967045.43829822	6747826.10729607	4366973.77072786	9963902.08447166	1890082.91477376	6780616.8558106	0.159601591964213	0.758140154972204	0.277243312210439	unchanged	1.02658182544514	0.440009160319467	0.654137695611687	unchanged	0.32	C23 H33 Cl2 N O4	457.179	0.621	--	--	--	--	--	--	--	--	--	--	--	--
pos_429	N-methyl-staurosporine	104287.289359196	95413.6616102203	102967.172867985	105915.87631938	106705.854459969	99329.0681112376	97939.4838167155	101789.494678556	103069.179459406	0.109344987688531	0.276162942703268	1.09036131474584	unchanged	0.0323029841005545	0.350324913288128	0.875625840576331	unchanged	3.2	C29 H28 N4 O3	480.216	4.306	--	--	--	--	--	--	--	--	--	--	--	--
pos_43	PEG n12	2966964.91067233	3027350.29345402	4073475.10659822	3597630.66390071	3831095.99396864	3544168.63270967	3624845.78601822	3947335.40084703	3526556.07526528	1.25292	0.345893427417333	0.978354350937515	unchanged	-0.142542	0.3621464403975	0.758260259935469	unchanged	-1.35	C24 H50 O13	546.325	3.762	--	--	--	--	--	--	--	--	--	--	--	--
pos_430	1-Linoleoyl-2-Hydroxy-sn-glycero-3-PC	45651997.8082855	26245764.1064888	13391045.7070831	18657198.0571443	23843614.1491799	30003254.9262095	17415004.7115439	25573866.4716548	23003846.8954456	0.194967012349285	0.656362559709133	0.569437859684151	unchanged	-0.132889	0.784817221835967	0.179779134654798	unchanged	-1.87	C26 H50 N O7 P	519.332	8.149	--	--	--	--	--	--	--	--	--	--	--	--
pos_431	Paecilaminol	7321105.71538124	7350854.25330243	7578949.08546861	9385355.33452085	6693817.1625692	7906216.90898174	7461520.74718226	8152480.61947148	7748701.02186763	0.961251521059259	0.361453244245968	0.935365387468395	unchanged	-0.09066	0.243171597628375	1.03961480261259	unchanged	-1.67	C20 H43 N O	313.334	8.492	--	--	--	--	--	--	--	--	--	--	--	--
pos_432	(3E)-4-[(2R,4S)-2,4-Dihydroxy-2,6,6-trimethylcyclohexyl]-3-buten-2-one	41372149.0281588	32855805.3189429	31304509.4130909	21071603.0915131	25012161.9635215	23492874.2779071	17017417.6102167	18030721.386064	21443098.603584	0.256408747684486	0.0881728293911979	1.69110623415526	unchanged	0.895183836375988	0.000236821818322002	2.21270173096779	up	-1.85	C13 H22 O3	226.157	3.072	--	--	--	--	--	--	--	--	--	--	--	--
pos_433	Thailanstatin A	21254170.4402987	26461135.3492419	25993995.3902863	17379226.7359938	22496773.4175451	25507328.2002464	22342468.3942197	26478494.6957334	23257821.1797124	0.400040186273202	0.310228328353378	1.11654117357372	unchanged	-0.0102585	0.938682672153021	0.0359931849408841	unchanged	-1.44	C28 H41 N O9	535.278	7.431	--	--	--	--	--	--	--	--	--	--	--	--
pos_434	Mycinamicin XVIII	56788323.5055498	41900978.5639831	42587893.2715284	63237106.285128	44529228.9230091	42158783.5613141	48659950.6802724	41912234.3894835	40077418.4859481	0.221272594792832	0.211415338656142	1.09695884169118	unchanged	0.163232804434812	0.303149562273352	0.918083749006686	unchanged	1.04	C29 H47 N O8	537.33	7.776	--	--	--	--	--	--	--	--	--	--	--	--
pos_435	Procyanidin A2	23961833.3712304	26571484.0095436	14814918.7600391	8118188.29111636	15557026.9169906	39808659.137631	23909970.2555054	24163055.8956907	16557165.2985682	-0.3618	0.419543694321354	0.673248896434533	unchanged	-0.398206	0.279230380528158	0.892336054790224	unchanged	-1.44	C30 H24 O12	576.127	3.185	--	--	--	--	--	--	HMDB0037655	41743-41-3	Organic compounds	Phenylpropanoids and polyketides	Flavonoids	Biflavonoids and polyflavonoids
pos_436	Penicillenol B2	12160234.4332548	7368368.90873948	7844657.06490218	14075528.1644204	8143103.36483679	10773480.0661028	10290832.5423933	7585070.12621295	9915549.56465986	1.32458727666545	0.337831983823166	0.984325972320454	unchanged	0.0664289097993057	0.730680700318776	0.376161745967718	unchanged	-2.01	C16 H25 N O3	279.183	7.306	--	--	--	--	--	--	--	--	--	--	--	--
pos_437	L-(+)-Alanine	50787276.9997759	48489774.4554441	45168380.672894	84982118.8948179	48290152.4181107	52940687.6472553	50914594.7228636	53410993.7750452	48175542.2645782	0.228792954032673	0.262518279639765	0.952311307584416	unchanged	-0.0420993	0.335494513652988	0.715940181637612	unchanged	-2.14	C3 H7 N O2	89.0477	11.516	--	--	--	--	--	--	HMDB0000161	56-41-7	Organic compounds	Organic acids and derivatives	Carboxylic acids and derivatives	Amino acids, peptides, and analogues
pos_438	Orfamide H	676148.748146006	661176.061424289	678825.454978354	713785.510814662	638609.019371918	619989.638223069	663148.98229948	644984.663184326	617027.675357142	0.195124705358853	0.306601878349458	1.01278425198371	unchanged	0.135061196767389	0.120679229511027	1.45568371110755	unchanged	-3.21	C65 H116 N10 O17	1308.85	10.262	--	--	--	--	--	--	--	--	--	--	--	--
pos_439	Azamerone	27981788.1154837	12184967.5946857	12931626.2964199	16989887.1375268	21641379.1627507	10339054.8860554	14768238.1634662	8.90482e+06	14064416.8244704	-0.0370354	0.923840365277239	0.0758348847326051	unchanged	0.491513174418793	0.340598578132851	0.828766451792094	unchanged	3.52	C25 H32 Cl2 N2 O5	510.169	3.722	--	--	--	--	--	--	--	--	--	--	--	--
pos_44	PEG n10	4751318.54730603	4689682.68814845	6939047.14296604	5952948.25610431	6749406.1576569	6256245.35446255	6097608.47855156	6036408.90501335	5909472.26881704	0.349430953823304	0.155237806108653	1.40524225256386	unchanged	-0.143203	0.42855448372389	0.662517005049183	unchanged	37151.8	C20 H42 O11	458.273	3.459	--	--	--	--	--	--	--	--	--	--	--	--
pos_440	Cotteslosin C	222943.612178558	130965.287819262	114399.766650595	121725.121387058	130253.135482584	101780.940546289	117612.13328402	116917.343738173	121729.929094298	-0.146846	0.470740054430055	0.70612252843771	unchanged	0.153019392737698	0.564860534594885	0.534009650886784	unchanged	2	C34 H45 N5 O6	619.337	3.929	--	--	--	--	--	--	--	--	--	--	--	--
pos_441	(+)-abscisic acid beta-D-glucopyranosyl ester	24255255.2318505	24562833.5628584	20463288.403099	8313554.57122677	11700466.4699136	16224548.5619618	5126613.1247174	10304492.981652	5539769.70176421	0.505669645522274	0.170666250476092	1.43763274546744	unchanged	1.56668497913893	0.0129744391087806	1.98510123899229	up	-1.34	C21 H30 O9	426.189	3.765	--	--	LMPR0103050011	Prenol Lipids [PR]	Isoprenoids [PR01]	C15 isoprenoids (sesquiterpenes) [PR0103]	--	--	--	--	--	--
pos_442	4-Hydrocinnamoyl-2,2,5-trimethyl-4-cyclopentene-1,3-dione	6832314.99860779	6989188.87888058	6495665.77506539	7008307.78434667	6677624.72598807	6647022.72994645	6153350.39841056	6294477.36887565	6246883.31821919	1.27887818554538	0.358416343817437	0.953298711490342	unchanged	0.0685335512352334	0.136771600877613	1.16634011918718	unchanged	-1.99	C17 H18 O3	270.126	7.645	--	--	LMPK12120611	Polyketides [PK]	Flavonoids [PK12]	Chalcones and dihydrochalcones [PK1212]	--	--	--	--	--	--
pos_443	UDP-6-sulfoquinovose	17331800.0736676	27012474.149759	30959984.7429172	10362608.6505788	12042484.2390868	12365729.0976373	13590849.7608844	25349429.5180831	18860393.846543	-0.906282	0.238676688519392	1.2065489836809	unchanged	0.359734827616917	0.587414157449606	0.428021531800432	unchanged	-0.08	C15 H24 N2 O19 P2 S	630.017	0.65	C11521	Amino sugar and nucleotide sugar metabolism(ko00520);;Glycerolipid metabolism(ko00561);;Metabolic pathways(ko01100);;Biosynthesis of nucleotide sugars(ko01250)	--	--	--	--	--	--	--	--	--	--
pos_444	(132S, 17S, 18S)-132-hydroxy-20-chloro-ethylpheophorbide a	6621440.7961209	6931282.02905493	6506059.50928613	6881373.82820171	5892301.6937614	5474814.18964785	6335116.07679051	6113706.7306795	5828508.19728945	1.06906757576924	0.368787137271945	0.928094536232827	unchanged	0.0687466165218532	0.247669950116164	0.945428519962314	unchanged	3.89	C37 H40 N4 O6	636.295	9.781	--	--	--	--	--	--	--	--	--	--	--	--
pos_445	1-Pentofuranosyl-2,4(1H,3H)-pyrimidinedione	16626616.4226176	16730333.8764503	16975995.4854503	15970112.9617345	20405424.9141672	21107795.2889418	9942751.9864425	15827746.9559777	17367411.8805059	0.301712741076843	0.251656751548109	1.22436158251855	unchanged	-0.13245	0.59470333540655	0.507391148890945	unchanged	-1.56	C9 H12 N2 O6	244.07	0.722	--	--	--	--	--	--	--	--	--	--	--	--
pos_446	nicotianamine	4557579.37019383	5701884.66021439	6096275.6627468	4539151.87805256	5425090.23134646	5777807.16707973	11056844.7346102	6136191.86197214	5807875.14435031	0.17212413088013	0.744532186089393	0.419333731083172	unchanged	0.179681481965587	0.816199694885768	0.291747218086173	unchanged	-1.99	C12 H21 N3 O6	303.143	0.573	C05324	Cysteine and methionine metabolism(ko00270);;Biosynthesis of various plant secondary metabolites(ko00999);;Metabolic pathways(ko01100);;Biosynthesis of secondary metabolites(ko01110)	--	--	--	--	HMDB0255025	--	Organic compounds	Organic acids and derivatives	Carboxylic acids and derivatives	Amino acids, peptides, and analogues
pos_447	Halstoctacosanolide A	2724137.99139227	2369057.78967642	2848531.95878511	2342660.32384384	2484402.00185032	2481071.44072967	2582598.03334149	2608640.14879016	2453053.48445228	1.46726912214432	0.384862733346664	0.903445322044343	unchanged	0.0931261574082225	0.12971879193284	1.45643922411953	unchanged	0.39	C48 H76 O12	844.534	4.413	C15766	--	--	--	--	--	--	--	--	--	--	--
pos_448	Actinoramide F	9312148.77611201	14818251.0204384	10190809.4707145	10502689.7041964	13518472.6331175	14639893.6995089	12403962.1528669	14210448.457353	16693967.5829549	0.397372216412589	0.467385495856064	0.787093342387896	unchanged	-0.298938	0.0750790394738464	1.53239686827709	unchanged	3.09	C30 H43 N7 O9	645.312	8.743	--	--	--	--	--	--	--	--	--	--	--	--
pos_449	Hermitamide A	4336597.77237244	4549593.01111137	4124095.05495324	4507408.58783366	4637859.8594335	4609072.13473957	4443792.81998207	4407049.28028178	4261337.39388061	1.28822136921084	0.365845510506949	0.94110726944235	unchanged	-0.0744629	0.145170855388279	1.28427817079777	unchanged	-1.8	C23 H37 N O2	359.282	9.112	--	--	--	--	--	--	--	--	--	--	--	--
pos_45	Choline	405988241.087248	515164416.17453	531273358.446074	406875584.60011	480473539.673897	704306761.024421	339712577.75204	417460551.268048	418143063.408307	0.279352413537194	0.294379838469874	1.14991706511235	unchanged	0.0397874498117229	0.863792891821586	0.124869489130876	unchanged	-2.33	C5 H13 N O	103.1	0.554	C00114	Glycine, serine and threonine metabolism(ko00260);;Glycerophospholipid metabolism(ko00564);;Metabolic pathways(ko01100);;ABC transporters(ko02010)	--	--	--	--	HMDB0000097	62-49-7	Organic compounds	Organic nitrogen compounds	Organonitrogen compounds	Quaternary ammonium salts
pos_450	7β-hydroxy-3,11,15,23-tetraoxolanosta-8,20E(22)-dien-26-oic acid methyl ester	3915936.54793992	4540095.05783173	4420938.70316546	4324229.25526843	4742867.89823901	4806435.40102884	4632418.18168657	4161930.83312486	4944838.06687721	1.31328594518172	0.368701465786242	0.93736704394817	unchanged	-0.0922757	0.195717891284177	1.13256621172869	unchanged	-1.82	C31 H42 O7	526.293	9.053	--	--	--	--	--	--	--	--	--	--	--	--
pos_451	4-Nitrophenyl beta-D-glucoside	20299817.2119592	14638201.9051838	13827550.1082886	11987141.0685593	12993541.0545491	11259612.2124969	8219261.09353779	7364858.18151268	11992674.7867192	0.450865989704872	0.341250803732357	1.02469536169904	unchanged	0.731149422335621	0.106210223062559	1.32845838462096	unchanged	-1.55	C12 H15 N O8	301.08	0.79	--	--	--	--	--	--	--	--	--	--	--	--
pos_452	Laxiflorin	4275341.84219365	4668773.04121865	4850042.66237661	4174332.08411309	4776293.30044789	4868729.53143276	4469986.48730337	5015373.46418589	4965059.14156209	1.26191689607259	0.378309023189806	0.918593921211091	unchanged	-0.0541675	0.43657243835154	0.644363393704763	unchanged	-1.88	C23 H26 O7	414.168	9.052	--	--	LMPK12140443	Polyketides [PK]	Flavonoids [PK12]	Flavanones [PK1214]	--	--	--	--	--	--
pos_453	Hynapene A	9417320.23736413	10323274.4571881	10063213.3367238	9220320.30941319	10036103.0897168	9935073.48975665	9104686.39286473	10326547.9200633	10527441.1150005	0.867980141591223	0.385078986535047	0.907478523220023	unchanged	-0.0507318	0.353212056899222	0.908076152133542	unchanged	-1.61	C18 H28 O5	324.194	8.102	--	--	--	--	--	--	--	--	--	--	--	--
pos_454	(1xi)-1,4-Anhydro-1-(3-carbamoyl-2-pyridinyl)-D-ribitol	8325397.64113189	11803250.5778448	15066839.6197711	11505231.1903624	13752223.4957471	23657439.597171	6581023.16638173	10957744.357759	13240774.8411719	0.701899662410723	0.11677437802353	1.6346494516296	unchanged	-0.230037	0.466345396675625	0.654745025570966	unchanged	-2.02	C11 H14 N2 O5	254.09	0.568	--	--	--	--	--	--	--	--	--	--	--	--
pos_455	Cichofactin B	635799.066610037	635516.042510844	637197.783824725	631585.967141137	631199.339256279	647176.157860593	613034.757745493	616326.909510082	587976.426663387	0.0474408513832251	0.063776944910064	1.67902824419986	unchanged	0.0704375500784523	0.104551741738882	1.46672556318478	unchanged	-1.88	C57 H104 N10 O13	1136.78	10.382	--	--	--	--	--	--	--	--	--	--	--	--
pos_456	2-amino-6-hydroxymethyl-7,7-dimethyl-7,8-dihydropteridin-4-one	24857327.847947	31181930.9895172	48648945.3312432	32441456.6161295	27154505.8363438	68877138.9165907	26831509.4529423	45274973.1491954	32458967.4222905	0.058887021668639	0.946053250758788	0.0406248037567879	unchanged	0.353635263525413	0.584881922911375	0.402045297969639	unchanged	-2.74	C9 H13 N5 O2	223.107	0.777	--	--	--	--	--	--	--	--	--	--	--	--
pos_457	12-deoxy-4-C-(D-altro-5,7,8,9-tetrahydroxyhexyl))-3-O-methyl-D-galactopyranose	1160315.78743258	1138029.22527796	1163002.96864366	1169579.58323753	1374603.29535434	1127503.51187932	1204141.48936103	1184585.37241865	1069221.29215694	0.509593273420893	0.103754137967475	1.51687164457643	unchanged	0.373157865602573	0.196898677233708	1.19126638524222	unchanged	-1.29	C15 H30 O9	354.189	3.395	--	--	--	--	--	--	--	--	--	--	--	--
pos_458	Penicisulfuranol D	22862917.7985506	30599883.0422676	42075014.4516164	22398827.8441001	22422883.0032436	23513401.0815931	27935348.9683914	30768858.4014783	22956370.247261	-0.493917	0.43463112366653	0.849553158528678	unchanged	0.253060484504399	0.634126476374959	0.385920480956333	unchanged	-4.57	C23 H27 Cl N2 O8 S2	558.09	0.661	--	--	--	--	--	--	--	--	--	--	--	--
pos_459	2,3-Dihydroxy-N-benzoylserine	8084169.64460277	8990657.84706669	8512913.59452605	4844139.34645774	2287282.54272928	4567814.55045198	2798917.14371417	2397336.27105514	5321715.10676795	0.300633980855261	0.762253797889054	0.369629832438672	unchanged	-0.0791934	0.923301403283338	0.0939669072566244	unchanged	-1.46	C10 H11 N O6	241.059	0.706	--	--	--	--	--	--	--	--	--	--	--	--
pos_46	Tritylalcohol	478866.788648765	492995.016146625	4986229.8584594	515591.548043494	792450.303259616	411970.162201868	3106462.16357413	985551.80246307	1026925.93609009	-1.11424	0.250983960054378	1.19777330318599	unchanged	0.185224060134272	0.875865823849695	0.175970869860293	unchanged	-48000.4	C24 H29 N3 O	375.231	6.849	--	--	--	--	--	--	--	--	--	--	--	--
pos_460	(-)-swainsonine	7656238.53728021	9756280.73425817	3312791.25165418	14564083.7995852	39606763.0954297	9559598.59655287	7668225.28141032	4445829.75953827	17261808.8782536	0.755082148060963	0.427008007125499	0.834098401226035	unchanged	-0.0836455	0.893839586072116	0.256941211702973	unchanged	-2.23	C8 H15 N O3	173.105	0.692	--	--	--	--	--	--	--	--	--	--	--	--
pos_461	Desferrioxamine Et1	1353799.16740274	2384268.0567807	2406353.16389525	1372047.72015406	2.36511e+06	2076957.4509776	2012816.49388531	2202428.7586681	2347222.81801839	1.84256459274184	0.39648390612562	0.887132019327252	unchanged	-0.219777	0.34812379549337	0.843807713718999	unchanged	2.2	C26 H46 N6 O10	602.328	7.316	--	--	--	--	--	--	--	--	--	--	--	--
pos_462	Lasiojasmonate C	8656114.02461955	10049639.2642678	10768439.7598763	8063256.47496257	9143356.5231237	10274607.4012115	9430437.22898175	10746308.4345166	10312202.6375402	0.73268647438244	0.413280508739629	0.8597431681402	unchanged	-0.038478	0.546718509565111	0.591088519457466	unchanged	1.16	C26 H40 O7	464.277	7.775	--	--	--	--	--	--	--	--	--	--	--	--
pos_463	(+/-)-epocarbazolin A	4449746.4490027	4892404.50396431	5362717.71530445	4793779.22850937	4519844.34472885	4765801.28549359	5071247.05360766	4734211.76838593	5636326.38189035	1.14153375953328	0.391833644952722	0.891376896706234	unchanged	-0.100453	0.226967425835986	1.02920680369538	unchanged	-1.71	C22 H27 N O4	369.194	8.913	--	--	--	--	--	--	--	--	--	--	--	--
pos_464	Demethyl-L-681,217	10255404.931272	14856770.6347193	9321958.04295673	10637593.5715175	9708524.93678925	14475954.8608806	10046896.5975744	10020877.6102554	9630958.91883248	0.578296343072906	0.234727514468489	1.23956873392657	unchanged	0.00856795604956088	0.963610805317345	0.0676222634636697	unchanged	-1.46	C35 H51 N O10	645.351	8.45	--	--	--	--	--	--	--	--	--	--	--	--
pos_465	(2Z)-4-Oxo-2-hexenedioate	5695553.10881177	7695096.89084373	7780533.0820135	6624734.59368731	8909959.09462185	5970562.54113088	5056123.99523429	7142513.01918874	7944372.20945092	1.25081348442235	0.368725133208596	0.936203308004647	unchanged	-0.00511393	0.971215724432741	0.12360376966227	unchanged	-2.74	C6 H4 O5	156.006	9.252	--	--	--	--	--	--	--	--	--	--	--	--
pos_466	Reveromycin A	5437989.21766017	6024318.9419298	6861368.95252038	5273456.97924189	6030692.07273014	6317586.09710873	6162768.31892318	6803530.8067829	8108919.90885954	0.80220302589154	0.358124506675776	0.950776740697233	unchanged	0.0193094106952204	0.953456661926418	0.0758351594173202	unchanged	-1.24	C36 H52 O11	660.351	8.844	--	--	--	--	--	--	--	--	--	--	--	--
pos_467	[2-hexadecanoyloxy-3-[6-[[4-hexadecanoyloxy-3,5-dihydroxy-6-(hydroxymethyl)oxan-2-yl]oxymethyl]-3,4,5-trihydroxyoxan-2-yl]oxypropyl] hexadecanoate	177408.986254154	145142.354621695	149837.113501665	185725.376219729	163546.01322948	159272.678213459	172862.812645156	157524.401721802	165787.076945647	0.550574471652531	0.385121446971911	0.888177208253918	unchanged	-0.0163834	0.895128506496472	0.157292430641546	unchanged	-2.5	C63 H118 O16	1130.84	4.697	--	--	--	--	--	--	--	--	--	--	--	--
pos_468	L-Palmitoylcarnitine	7359377.63820194	7072394.37315585	7468584.73847298	6598743.33737805	5868389.12196223	7094265.27378153	6382084.31224992	7121437.92114666	6883883.51625543	0.711405490655275	0.397634025259757	0.880687795748107	unchanged	0.0381692964325955	0.464922277251926	0.679340183741114	unchanged	-1.22	C23 H45 N O4	399.335	8.959	C02990	Fatty acid degradation(ko00071);;Fatty acid metabolism(ko01212)	LMFA07070079	Fatty Acyls [FA]	Fatty esters [FA07]	Fatty acyl carnitines [FA0707]	HMDB0240774	--	Organic compounds	Lipids and lipid-like molecules	Fatty Acyls	Fatty acid esters
pos_469	UNII:R5Y900M14U	28859759.9494651	25943016.5187089	11903708.7344692	23500047.9933489	18289336.5455016	23933270.3863759	20781957.6360492	15641454.1431571	32118441.3530379	0.00179648357317727	0.993248088790645	0.023337362802552	unchanged	-0.095905	0.72100556378047	0.37213300451491	unchanged	-1.38	C5 H9 N	83.0735	0.683	--	--	--	--	--	--	--	--	--	--	--	--
pos_47	Ambrosic acid	23839446.2767696	23147419.7516338	14929864.906728	7090478.15107571	9456429.71546867	8331496.74428076	8400545.88587382	6002931.86430814	8467938.64343836	-0.000741416	0.996624794434206	0.0369191820777848	unchanged	1.49544803700793	0.00231914953336855	2.1288129501381	up	-68188.3	C15 H20 O4	264.136	3.59	--	--	--	--	--	--	--	--	--	--	--	--
pos_470	Amygdalin	9327610.21377959	17491412.9727201	40661357.5287079	13046942.2024512	10691910.0886155	9632431.69042845	6501732.82636927	2666866.65096189	3307625.21448561	1.64674873544966	0.136055042722237	1.48598120954032	unchanged	1.61483898432023	0.244824315094834	1.03368001345122	unchanged	37242.8	C20 H27 N O11	457.158	2.602	C08325	Cyanoamino acid metabolism(ko00460);;Metabolic pathways(ko01100);;Biosynthesis of secondary metabolites(ko01110)	--	--	--	--	HMDB0035030	29883-15-6	Organic compounds	Organic oxygen compounds	Organooxygen compounds	Carbohydrates and carbohydrate conjugates
pos_471	Variecolorin C	19544585.556275	16159675.5405894	14272318.5079511	16056533.8162475	14057041.4189978	16276538.0923899	13832427.2249295	15981675.2019586	19087301.3709408	0.342064978811507	0.415906274320605	0.83355092842666	unchanged	0.0811592420488244	0.560283693942431	0.471087522907496	unchanged	2.76	C24 H29 N3 O3	407.221	9.476	--	--	--	--	--	--	--	--	--	--	--	--
pos_472	19-O-methyl-22-methoxypre-shamixanthone	4040959.39175609	4377632.40648646	4573424.75780361	4722968.74499031	4440169.84561934	4659633.49390444	4024583.91087927	4561831.06681062	4608056.61719479	1.29597770868241	0.366773008877977	0.936681520445634	unchanged	-0.0486542	0.507080451639567	0.677357321442409	unchanged	-1.67	C27 H34 O7	470.23	9.053	--	--	--	--	--	--	--	--	--	--	--	--
pos_473	Deflectin 2a	10408930.5456839	11167873.9269653	10343319.7276655	9927099.72701827	12877107.9132868	9450740.22156614	12297904.2245228	9517518.61720053	9024481.2691896	0.969757239382326	0.373933400087427	0.927301400400217	unchanged	0.0174763554898685	0.8742517483254	0.123649687678558	unchanged	-1.98	C24 H30 O5	398.209	8.586	--	--	--	--	--	--	--	--	--	--	--	--
pos_474	3-Phosphonooxypyruvic acid	114148204.211405	110404326.764255	112503374.427684	117807147.807498	103062455.190356	113347491.786312	105589414.983814	118051860.284286	111186593.045209	-0.132953	0.540690029563476	0.661088362773693	unchanged	0.0640264787805921	0.209962577672837	1.16118864598604	unchanged	3.24	C3 H5 O7 P	183.977	0.035	C03232	Glycine, serine and threonine metabolism(ko00260);;Cysteine and methionine metabolism(ko00270);;Metabolic pathways(ko01100);;Biosynthesis of secondary metabolites(ko01110);;Carbon metabolism(ko01200);;Biosynthesis of amino acids(ko01230)	--	--	--	--	HMDB0001024	3913-50-6	Organic compounds	Organic oxygen compounds	Organooxygen compounds	Carbonyl compounds
pos_475	Nostosin C	13764214.5156514	12065043.9343877	11871858.0813606	10485391.282874	16025322.0770781	8381275.6279425	8011419.37400893	5519971.9503463	5884424.11522485	1.01780866999219	0.097947669612179	1.68034580994464	unchanged	1.05211871678196	0.00436490798176667	2.06103358875218	up	-4.7	C22 H35 N5 O4	433.269	3.072	--	--	--	--	--	--	--	--	--	--	--	--
pos_476	Dihydrocordoin	8088316.17414962	8430882.12835204	8177705.33570763	8864206.46733639	7898793.80186382	8879652.52178404	8305953.6219466	8934577.55594092	4521283.98476982	1.05161918849993	0.343305253929391	0.981750437797852	unchanged	0.0656829092130016	0.702575025702042	0.370475656000468	unchanged	-1.47	C20 H22 O3	310.157	9.044	--	--	LMPK12120441	Polyketides [PK]	Flavonoids [PK12]	Chalcones and dihydrochalcones [PK1212]	--	--	--	--	--	--
pos_477	Russulaflavidin	10324312.8847138	10066942.1241957	9058802.25407531	10256415.5197702	10370611.7469502	10519132.6164772	8974038.23186962	9997210.1243283	10525233.858449	1.10143334055268	0.367791233330551	0.93653584751869	unchanged	-0.0510089	0.472315111920731	0.71198086229253	unchanged	-1.22	C28 H36 O3	420.266	11.322	--	--	--	--	--	--	--	--	--	--	--	--
pos_478	Asperidine B	3846732.49387471	903692.838300994	379335.537344424	2852524.28826454	2531524.46006099	917066.289155577	3028908.53040458	355125.075321955	436107.095682047	2.36883959588512	0.365003832006272	0.928612302528204	unchanged	0.460165079042564	0.540015710945448	0.588843172935169	unchanged	0.01	C21 H35 N O	317.272	6.632	--	--	--	--	--	--	--	--	--	--	--	--
pos_479	Deoxyloganic acid	9411133.01287909	8052372.44238111	6889676.43109186	5369764.4227785	7034406.21842633	6554273.67942317	3430478.29458176	5309575.84037861	6282724.37522326	0.281600327961377	0.160340380595172	1.42454758935572	unchanged	0.607657409394342	0.00874142731969295	1.90945347357579	up	-1.31	C16 H24 O9	360.142	3.522	--	--	--	--	--	--	HMDB0037028	92842-56-3	Organic compounds	Lipids and lipid-like molecules	Prenol lipids	Terpene glycosides
pos_48	Bis(2-ethylhexyl) amine	80651064.218102	77174465.8588627	82576334.6985772	69099344.6534922	38403636.5285903	109860042.732646	60721477.9715765	99650024.0871485	77416384.601536	-0.167284	0.616918356431655	0.537969856598509	unchanged	0.0786874969273569	0.663427091472544	0.418466236045581	unchanged	-1.57	C16 H35 N	241.277	8.013	--	--	--	--	--	--	--	--	--	--	--	--
pos_480	Elfvingic acid H Me ester	2505635.64970228	2784874.85184992	2582499.83757403	2382807.24979414	2747974.01159132	2737344.82940813	2669358.60613613	2791921.59899435	2785384.45475471	1.61991639966137	0.379439359429265	0.915071902012287	unchanged	-0.0304403	0.535175631323489	0.667456416899264	unchanged	-1.8	C31 H44 O8	544.304	7.928	--	--	--	--	--	--	--	--	--	--	--	--
pos_481	S14-95	4872927.6816017	5251693.02826425	4457232.97013648	4000255.48267614	5441739.05200147	4390435.42859552	4085124.39305806	5084667.87400672	5423981.14105673	1.19088718846632	0.403134438750322	0.874632940083844	unchanged	-0.0258861	0.828027926370685	0.334836158395082	unchanged	-1.36	C28 H34 O5	450.241	9.929	--	--	--	--	--	--	--	--	--	--	--	--
pos_482	(Z)-N-16-hydroxyhexadec-9-enoyl-L-alanine methyl ester	5504863.49530215	4631898.45009864	3454015.21495712	5213199.52842933	4089486.38529859	3425530.00678147	4504855.83308648	3341182.53573647	3201016.13175372	1.66261652744374	0.359104094578119	0.941964804574277	unchanged	0.39918426748399	0.0886707024124568	1.39000942462755	unchanged	-1.97	C20 H37 N O4	355.272	5.773	--	--	--	--	--	--	--	--	--	--	--	--
pos_483	3-(3-methylthio)propylmalic acid	7832090.45919951	10746713.7686573	10379915.8479156	8493824.99019407	11568478.8285363	6430274.82931664	12242988.534169	15992274.4040887	10152536.969934	0.338716188496799	0.698261816247154	0.398948050398583	unchanged	-0.490888	0.0462159242352728	1.60471967188662	down	-1.16	C8 H14 O5 S	222.056	9.543	--	--	--	--	--	--	--	--	--	--	--	--
pos_484	MUD	18119441.9122516	20788821.6463906	8209845.98852018	12682190.3284617	23520354.8086398	14383563.9946233	13554245.9652032	20878006.2656328	21567844.4887822	-0.467224	0.139146929923635	1.34701409391016	unchanged	-0.692788	0.0637562569521969	1.5099592550724	unchanged	-1.63	C16 H18 O8	338.1	2.304	--	--	--	--	--	--	--	--	--	--	--	--
pos_485	Bispolide B1	114674.297364085	93581.4804572502	96703.1691496436	113591.013344173	105423.926409695	97253.8931194957	101021.844735155	99941.744609836	97187.0945001412	0.477497133973529	0.301853296709228	1.05891623696028	unchanged	0.0888784997667573	0.45766534671683	0.650506968100518	unchanged	0.18	C62 H100 O19	1148.69	4.78	--	--	--	--	--	--	--	--	--	--	--	--
pos_486	6-methylheptane-1,2,3,4,5-pentaol	10171435.3844732	8826737.27480044	9804945.11512212	9318120.89283984	7972792.07646158	9210380.1984443	8854360.58689781	8692503.65474192	10973768.2942824	-0.161166	0.236361093358904	1.19384712487617	unchanged	0.0330190817632952	0.683499294144392	0.39270416509666	unchanged	-1.43	C8 H18 O5	194.115	1.353	--	--	--	--	--	--	--	--	--	--	--	--
pos_487	Proclavaminic acid	22001715.5766478	20185913.3472605	16420127.6735726	28496771.9057103	31112848.0275938	23828714.2884772	24314780.2007688	30277791.2898376	19309640.9207919	0.05959833994907	0.926211173640806	0.013824326923789	unchanged	-0.013093	0.979987837021134	0.0458517482224213	unchanged	-2.66	C8 H14 N2 O4	202.095	0.648	C06658	Metabolic pathways(ko01100);;Biosynthesis of secondary metabolites(ko01110)	--	--	--	--	--	--	--	--	--	--
pos_488	Cortistatin L	4118514.67010421	5016559.91563407	4251222.2326774	3386245.72904621	4547220.72070718	4525392.94262982	4230721.48039475	4585367.67079224	4161969.45298278	1.40965955920377	0.367747371967091	0.943220687526197	unchanged	-0.0409989	0.735327580247424	0.430861273988647	unchanged	2.73	C30 H36 N2 O2	456.278	10.556	--	--	--	--	--	--	--	--	--	--	--	--
pos_489	EN0350000	7818610.18059507	7450356.28919564	9803724.69176066	7816862.3178214	10031861.2766143	10678162.2149908	10107658.3814969	8037561.11040214	7704999.47128912	1.43291865379924	0.358558967570891	0.960954661298498	unchanged	-0.0628529	0.619050473489191	0.453569397554741	unchanged	-2.37	C13 H20 O	192.151	6.277	--	--	--	--	--	--	--	--	--	--	--	--
pos_49	Spermidine	22312061.967946	19338239.5126645	10822657.6827341	10706634.5800798	13290409.352851	10345435.9992425	11865733.6872595	12693385.6720127	27776091.1070708	-0.668544	0.0788110037675403	1.70842831370194	unchanged	0.136848569545056	0.71893617465979	0.349197792111348	unchanged	-117299	C7 H19 N3	145.158	0.472	C00315	Arginine and proline metabolism(ko00330);;beta-Alanine metabolism(ko00410);;Glutathione metabolism(ko00480);;Phenylpropanoid biosynthesis(ko00940);;Metabolic pathways(ko01100);;ABC transporters(ko02010)	--	--	--	--	HMDB0001257	124-20-9	Organic compounds	Organic nitrogen compounds	Organonitrogen compounds	Amines
pos_490	3-n-Butylphathlide	31805539.9076368	11986582.3077747	8160788.76434033	5015186.33341047	5365822.62821435	3753903.08468055	5239631.96804583	4086880.47747688	6622007.92803458	-0.305932	0.238386115965926	1.21933251082671	unchanged	1.61322937109845	0.0686090756452886	1.63290817352118	unchanged	-1.69	C12 H14 O2	190.099	4.393	--	--	--	--	--	--	--	--	--	--	--	--
pos_491	Streptoaminal‐9n	1.77444e+07	18079462.5275373	18601821.3859307	16981978.2442676	16454877.8171168	19105719.2687353	18569715.6237442	19812700.981626	18023406.3471876	0.0533510602018505	0.673238613545697	0.417410270160382	unchanged	-0.0860355	0.358432710222405	0.757749385962109	unchanged	-1.72	C18 H35 N O2	297.267	8.715	--	--	--	--	--	--	--	--	--	--	--	--
pos_492	cis-4-Hydroxy-D-proline	24118074.7755223	46523011.5303821	26749180.8716788	24490445.040779	29600117.9423679	33712397.3334412	18925034.2460991	31850679.0113994	24916239.1879969	0.12940455736808	0.538143390047395	0.747317144218407	unchanged	0.0290543551452874	0.915821689660715	0.0402962219730694	unchanged	-1.6	C5 H9 N O3	131.058	0.584	C03440	D-Amino acid metabolism(ko00470);;Metabolic pathways(ko01100)	--	--	--	--	HMDB0060460	2584-71-6	Organic compounds	Organic acids and derivatives	Carboxylic acids and derivatives	Amino acids, peptides, and analogues
pos_493	4-oxazdepropanoic acid	9986448.09317757	1186478.18401013	7012406.13524014	6676095.00510123	5469250.6752448	5929050.81268996	3427836.8920645	1657046.05320573	5035778.25708016	0.552899166809498	0.175321688806894	1.34811463361331	unchanged	0.929660802943245	0.19849633899032	1.12686773305507	unchanged	-2.15	C6 H7 N O3	141.043	0.675	--	--	--	--	--	--	--	--	--	--	--	--
pos_494	(3R*,4S*,5S*)-3-Acetoxy-5-hydroxyhexan-4	12268031.951741	15564750.8853995	18730139.4393306	22915515.7253457	8881790.59197533	23579986.7558501	5958992.25164648	19097672.0662936	14921225.9512157	-0.233027	0.763505364756717	0.394802421988343	unchanged	-0.401845	0.570436246249642	0.524603341147104	unchanged	-1.57	C8 H12 O5	188.068	0.803	--	--	--	--	--	--	--	--	--	--	--	--
pos_495	2-Isopropylmaleate	24891476.8797097	33779466.9874063	18321289.0046062	22117442.3733916	29109311.1313009	20334748.4520147	21239361.7195119	24033667.1448988	24922597.5213722	-0.171438	0.349617466641968	0.851547384196796	unchanged	-0.044257	0.82125405555577	0.268097959624269	unchanged	-2.4	C7 H8 O4	156.042	0.654	C02631	Valine, leucine and isoleucine biosynthesis(ko00290);;Biosynthesis of secondary metabolites(ko01110);;2-Oxocarboxylic acid metabolism(ko01210)	--	--	--	--	HMDB0012241	44976-69-4	Organic compounds	Lipids and lipid-like molecules	Fatty Acyls	Fatty acids and conjugates
pos_496	9-ribosyl-trans-zeatin 5'-diphosphate	32861765.1873418	9755102.18979969	5375364.39037412	10527393.5019753	13310083.5563291	6554425.20246848	11160095.8615758	7065488.36464371	13228819.5143203	-0.501287	0.180994338809098	1.30436208188261	unchanged	0.258966893646067	0.661059614736163	0.434826707749163	unchanged	4.75	C15 H23 N5 O11 P2	511.087	3.958	--	--	--	--	--	--	--	--	--	--	--	--
pos_497	O-phospho-L-homoserine	25090529.6137105	26351845.4096518	52679169.6557147	20421078.5811052	22747385.9431446	24976754.509374	29663388.1322065	29658784.3023654	14283993.5239193	-0.326751	0.634616173744498	0.532114774014275	unchanged	0.496677507637272	0.460004846648223	0.652859359362313	unchanged	1.19	C4 H10 N O6 P	199.025	0.653	C01102	Glycine, serine and threonine metabolism(ko00260);;Metabolic pathways(ko01100);;Biosynthesis of secondary metabolites(ko01110);;Biosynthesis of amino acids(ko01230)	--	--	--	--	HMDB0003484	4210-66-6	Organic compounds	Organic acids and derivatives	Carboxylic acids and derivatives	Amino acids, peptides, and analogues
pos_498	Microcystbiopterin B	1893665.65515653	1921161.97924699	1734894.96089422	8162558.92028037	5483370.51324925	3122523.76276658	3672794.89516525	2034151.76506543	7233713.57868747	0.569070421045591	0.517465069095475	0.624590379775952	unchanged	-0.308078	0.735566712065841	0.417131418411371	unchanged	-4.91	C16 H23 N5 O8	413.155	0.607	--	--	--	--	--	--	--	--	--	--	--	--
pos_499	7-O-Methyllicoricidin	3991775.99243344	4372691.79719145	4121322.27245628	4103674.55569083	3839544.06748401	4193602.40880999	4202247.59087768	3701011.51016812	4121001.9841062	1.37598433030581	0.360412225781776	0.949860659819351	unchanged	0.159893174357436	0.300431657534074	0.895584442061286	unchanged	-1.71	C27 H34 O5	438.241	9.345	--	--	LMPK12080046	Polyketides [PK]	Flavonoids [PK12]	Isoflavans [PK1208]	HMDB0034184	129314-37-0	Organic compounds	Phenylpropanoids and polyketides	Isoflavonoids	O-methylated isoflavonoids
pos_5	DL-Tryptophan	23625229.7895067	597245.118729758	2664069.88150156	31611040.7602844	24018853.5132665	49738766.3070493	8652132.43755642	36381679.2323385	43658020.1328034	0.62504856440809	0.508880823313082	0.68088702933715	unchanged	-0.124959	0.911677176768086	0.176952200262567	unchanged	-1.49	C11 H12 N2 O2	204.09	1.999	--	--	--	--	--	--	HMDB0013609	153-94-6	Organic compounds	Organoheterocyclic compounds	Indoles and derivatives	Indolyl carboxylic acids and derivatives
pos_50	Cyanidin	2106419.99655834	2232683.08151973	1269177.83968335	878770.622221662	1377871.65992064	4478545.74526609	1940550.57854947	2023706.92259334	1471159.20332724	-0.17108	0.741494501164997	0.208832818798774	unchanged	-0.5059	0.246423660728528	0.967909383742153	unchanged	-1.86	C15 H10 O6	286.048	3.425	C05905	Flavonoid biosynthesis(ko00941);;Anthocyanin biosynthesis(ko00942);;Metabolic pathways(ko01100);;Biosynthesis of secondary metabolites(ko01110)	LMPK12010002	Polyketides [PK]	Flavonoids [PK12]	Anthocyanidins [PK1201]	HMDB0002708	13306-05-3	Organic compounds	Phenylpropanoids and polyketides	Flavonoids	Hydroxyflavonoids
pos_500	Brasilamide J	2667083.26866743	1560904.25953288	1558257.95098768	3410457.81170121	2228220.99737728	1370816.58629781	1883496.98300655	1226618.45151199	1225631.64979454	2.25770188826489	0.325821822505803	1.00638631097037	unchanged	0.548959424766696	0.167151528115504	1.18840568084411	unchanged	0.42	C17 H23 N O6	337.153	6.412	--	--	--	--	--	--	--	--	--	--	--	--
pos_501	Monamycin D(1)	7707867.33327204	5750235.07803085	4725346.91599394	8083599.8479641	5678459.18524433	5431938.22977238	5669299.44941866	6034879.22560568	4405106.77030671	0.817609539612066	0.281532857515601	1.08370816767869	unchanged	0.302580074963223	0.169081180341623	1.20226964419241	unchanged	2.52	C33 H55 N7 O8	677.411	8.549	--	--	--	--	--	--	--	--	--	--	--	--
pos_502	Roseoferin F	705660.799697928	732636.380896343	705875.599847264	728105.706605044	695122.954481194	642380.634350669	706719.478715064	662510.302198501	677831.70284907	0.0419806948373931	0.443799699407146	0.703683969814805	unchanged	0.0584690736674678	0.363289173236357	0.872693162203988	unchanged	-3.72	C55 H100 N10 O12	1092.75	10.398	--	--	--	--	--	--	--	--	--	--	--	--
pos_503	Conagenin	8843021.40687838	6308911.74350774	8476296.59716535	8684728.68322906	16002367.2063778	5581798.08325544	6769776.51444206	10743930.6989899	10141536.9966524	0.157197110248785	0.710326492227156	0.422345107335557	unchanged	-0.321331	0.266408963870262	0.968338006613391	unchanged	-2.44	C10 H19 N O6	249.121	0.733	--	--	--	--	--	--	--	--	--	--	--	--
pos_504	(??)-cochlearol B	6259498.72332352	4517120.74382985	6037622.03471972	6623657.62714867	5249613.28490764	5228061.61337773	5673977.37434848	5718189.5374617	6090642.35922708	1.27231144539224	0.37414923392421	0.916063774984588	unchanged	0.0683487261987551	0.609249752753981	0.47966005173591	unchanged	-1.75	C21 H24 O3	324.173	9.388	--	--	--	--	--	--	--	--	--	--	--	--
pos_505	Lobosamide A	8013655.97685755	7462523.33505236	7587706.95318049	7935603.3964102	7367532.98459974	6430977.44116987	7124894.30520821	6295191.25478983	7651832.60715786	0.670085446326162	0.396056676706891	0.866009775041527	unchanged	0.116229476443622	0.083079626481298	1.41282519093106	unchanged	-1.39	C29 H41 N O5	483.298	9.33	--	--	--	--	--	--	--	--	--	--	--	--
pos_506	Corynechromone F	20487169.6343212	25471036.0536986	23642779.2745117	18999783.4570573	21310669.7637396	22853475.5648056	22004028.4985807	22789641.8223956	21281942.5112308	0.0790225209727742	0.438524865420653	0.94492855576641	unchanged	0.0240274450359014	0.772550287112765	0.218021423833943	unchanged	-2.05	C14 H16 O6	280.095	6.821	--	--	--	--	--	--	--	--	--	--	--	--
pos_507	N-Tetradecadienoyl-L-homoserine lactone	7830070.90808225	3502520.12329674	3950222.30523076	7020691.95681104	5362714.44880697	3951794.30239125	3524388.43498592	4134452.42662887	3871493.78936659	1.88826866001033	0.306443723281725	1.04928615332207	unchanged	0.448371314671837	0.152056615030745	1.38547873771534	unchanged	-2.12	C18 H29 N O3	307.215	7.307	--	--	--	--	--	--	--	--	--	--	--	--
pos_508	glutarate dianion	1606678.87910597	468711.704208275	915866.430732392	1339176.53291096	1093741.3651838	963052.350270208	918847.908960653	990116.415901235	1065225.07612399	-0.470593	0.620739242235293	0.461735028620348	unchanged	-0.903184	0.405286615277093	0.707592292426826	unchanged	-2.41	C5 H6 O4	130.027	0.739	--	--	--	--	--	--	--	--	--	--	--	--
pos_509	2-(3-CARBOXYPROPIONYL)-6-HYDROXY-CYCLOHEXA-2,4-DIENE CARBOXYLIC ACID	11423088.5481475	12376639.9004088	11705157.7722503	13967551.7684079	15185178.4849469	15894957.1220625	14911361.9298943	13920931.6571604	14688839.5309904	0.0705921901361049	0.654111568186033	0.575203223381683	unchanged	-0.420462	0.0179864717931954	1.92373325605929	down	-1.93	C11 H12 O6	240.063	0.626	--	--	--	--	--	--	HMDB0303951	--	Organic compounds	Organic acids and derivatives	Keto acids and derivatives	Gamma-keto acids and derivatives
pos_51	D-(+)-Maltose	28054937.8578471	36381939.5051443	35515558.2160644	48420890.5396088	48628595.5323441	45397548.5647057	46907306.2665447	139125713.239576	57928562.8123869	-0.981413	0.0803827175377024	1.74333763723127	unchanged	-1.24717	0.0524933934261797	1.65323964527747	unchanged	64251.2	C12 H22 O11	342.116	0.576	--	--	--	--	--	--	HMDB0000163	69-79-4	Organic compounds	Organic oxygen compounds	Organooxygen compounds	Carbohydrates and carbohydrate conjugates
pos_510	AL 8810 Methyl ester	26003761.680384	26349395.7391263	28019215.8296219	14939974.3340409	26687155.1057665	2.7097e+07	26104320.1557126	26763376.3382008	26575303.2131928	0.128656707427421	0.680447331970758	0.518908648297511	unchanged	-0.0111237	0.841664276333123	0.0846363600307164	unchanged	40914.6	C25 H33 F O4	416.236	9.252	--	--	--	--	--	--	--	--	--	--	--	--
pos_511	.alpha.-Aminoadipic acid	21976182.5148328	20185913.3472605	16420127.6735726	28496771.9057103	31112848.0275938	23824129.5063768	24314780.2007688	30277791.2898376	19309640.9207919	0.0601416401800491	0.92548706539201	0.0147897268083162	unchanged	-0.013518	0.979338267623793	0.0466910711273252	unchanged	-1.56	C6 H11 N O4	161.069	0.656	--	--	--	--	--	--	--	--	--	--	--	--
pos_512	N-acetyl-beta-D-glucosaminylamine	21870888.2863457	20185913.3472605	16420127.6735726	28496771.9057103	31112848.0275938	23712246.668509	24314780.2007688	30277791.2898376	19309640.9207919	0.0577540226091232	0.928493427805601	0.0106567564723253	unchanged	-0.015272	0.976657787549882	0.050154688590363	unchanged	-1.97	C8 H16 N2 O5	220.106	0.646	C01239	--	--	--	--	--	HMDB0001104	--	Organic compounds	Organic oxygen compounds	Organooxygen compounds	Carbohydrates and carbohydrate conjugates
pos_513	CJ-15,801	16415943.8119937	21965807.4646396	19040908.5730207	22940346.0485634	25772397.1800191	18049712.6854323	18179198.7441641	16555506.304919	22133631.0824962	0.0925381761859239	0.793904442814296	0.195405451644274	unchanged	0.108817543866221	0.62724769707918	0.340533272820735	unchanged	-1.99	C9 H15 N O5	217.095	0.681	--	--	--	--	--	--	--	--	--	--	--	--
pos_514	N-Methyl-2-pyrrolidone	12121665.3742267	10536777.6752061	10532585.0736612	10903986.4165496	10898997.1432776	9863585.24199545	9997238.3036316	10238338.5172078	10335421.0428772	-0.171056	0.325230052663939	0.965739875579176	unchanged	-0.0736668	0.637483458919538	0.402654702060681	unchanged	-1.51	C5 H9 N O	99.0684	1.373	--	--	--	--	--	--	--	--	--	--	--	--
pos_515	4,10-dihydroxy-10-methyl-dodecan-4-olide	6095462.12303173	7351788.15817329	6567930.7498693	5760808.82502184	6832279.85924941	6069197.99456566	8733418.54969292	6923068.77727839	6824105.79904209	1.27215254818448	0.416995166385441	0.844752054665663	unchanged	-0.0802872	0.450956501480187	0.750033229760016	unchanged	-2.01	C13 H24 O3	228.173	6.304	--	--	--	--	--	--	--	--	--	--	--	--
pos_516	Fraxinellone	54189559.3550332	28095528.3500522	15527813.5844017	13118341.6795161	18615431.6189703	18264685.9833776	12544860.2214334	9989623.62776737	13300732.8861448	0.181131280352779	0.324461329586602	1.0676088293221	unchanged	1.15055940084935	0.0604281102738464	1.66405739032765	unchanged	-1.61	C14 H16 O3	232.11	3.975	--	--	--	--	--	--	--	--	--	--	--	--
pos_517	Etrogol	21056352.9201595	20685538.839465	19677715.3610063	13561411.4382878	16205326.8752103	19103228.6623838	10512163.4988061	15899398.4971779	14673629.6992856	0.266624354721239	0.163054074169255	1.45974115018603	unchanged	0.367271105077483	0.0369307445850956	1.62182451471423	up	-1.52	C13 H18 O2	206.131	2.944	--	--	--	--	--	--	HMDB0039101	119417-97-9	Organic compounds	Benzenoids	Phenols	Tyrosols and derivatives
pos_518	Spiroleptosphol B	499709.448644169	538197.394009253	548455.679448902	567381.970396109	9365382.97871311	19481502.7329277	2688915.62714863	18880633.0273364	3738195.93573656	0.346059559502852	0.687301186933327	0.550118626234218	unchanged	-4.04733	0.0429745608793594	1.70873324040177	down	-1.66	C19 H28 O5	336.194	9.313	--	--	--	--	--	--	--	--	--	--	--	--
pos_519	3,3'-dihydroxyisorenieratene	23511568.3537503	17878117.8509569	21121340.519316	26970673.0189831	17390691.3968497	26277710.5266834	11070055.6706705	15039498.7190849	24409551.1780522	0.304426185889176	0.494254777418819	0.697611014064843	unchanged	0.0786313422036295	0.760499505327761	0.240723472303782	unchanged	4.13	C40 H48 O2	560.365	10.535	--	--	--	--	--	--	--	--	--	--	--	--
pos_52	Coniferin	10926696.4024367	7336451.43991465	7086700.20099077	5874045.68149284	5769188.41702241	6602642.49166965	5292831.21959983	7447827.39932424	7816767.71487936	0.0646685225394807	0.712331767084359	0.394959076987688	unchanged	0.427599332793481	0.0555946193619024	1.56656867942097	unchanged	49764.4	C16 H22 O8	342.131	2.287	C00761	Phenylpropanoid biosynthesis(ko00940);;Biosynthesis of secondary metabolites(ko01110)	--	--	--	--	HMDB0013682	124151-33-3	Organic compounds	Organic oxygen compounds	Organooxygen compounds	Carbohydrates and carbohydrate conjugates
pos_520	Spiculisporic acid E	16494267.8398788	16094052.9679405	16483401.3282223	11602187.232678	12832045.2653863	16265384.0028135	8134120.37223131	13065700.0514369	12036692.0747425	0.375184580844915	0.059746595993588	1.83279138195623	unchanged	0.431220002018508	0.0074790366761702	1.92212906077414	up	-1.39	C19 H30 O8	386.194	2.944	--	--	--	--	--	--	--	--	--	--	--	--
pos_521	Naphthaleneacetamide	31269538.3860492	5136416.03278044	587047.816329805	682501.48199134	561012.490330169	518783.964193671	825448.758078296	556617.692185054	2805068.20514689	-1.05871	0.340847114863187	1.02455797633857	unchanged	3.2980810284458	0.205840862683701	1.20970611820978	unchanged	-1.68	C12 H11 N O	185.084	1.006	--	--	--	--	--	--	HMDB0032710	86-86-2	Organic compounds	Benzenoids	Naphthalenes	--
pos_522	Spliceostatin B	23242410.9879554	17223279.1181948	16457389.2777235	25720215.2233718	21138212.2226693	16139723.0698332	17058478.340655	17836530.3760959	12377673.8361876	0.281876482098066	0.167432352090643	1.20082248456151	unchanged	0.30523486242838	0.107691404016524	1.34623156603566	unchanged	-1.46	C28 H41 N O7	503.288	7.44	--	--	--	--	--	--	--	--	--	--	--	--
pos_523	(2S,3R,4E,8E)-1-(β-D-glucopyranosyl)-3-hydroxy-2-[(R)-2′-hydroxyhexadecanoyl]amino-9-methyl-4,8-heptadecadiene	1865356.0660409	2575585.35812231	2428405.65693976	4834150.52913109	1602205.21891094	5643506.04791015	3947699.22963067	5131813.15713173	3818060.87053523	-0.010151	0.983933810595361	0.102474987458784	unchanged	-0.445516	0.270911909048282	0.986665	unchanged	-0.05	C40 H75 N O9	713.544	11.509	--	--	--	--	--	--	--	--	--	--	--	--
pos_524	3-Chlorobenzaldehyde	21160300.5382154	18802564.0366718	16524135.0338867	20363943.3637382	19409591.6727005	19017009.2946074	2174181.83143257	19909497.6954952	20650656.4350545	0.277187327959499	0.389462347009836	0.901161273933485	unchanged	0.26472919110367	0.422169732082969	0.704098238283709	unchanged	-2	C7 H5 Cl O	140.003	2.214	--	--	--	--	--	--	HMDB0304116	--	Organic compounds	Benzenoids	Benzene and substituted derivatives	Benzoyl derivatives
pos_525	Pyridoxine	6999688.62251777	4075929.48528905	19733045.5665335	8038816.06548725	1611475.24896567	7434844.0654103	1379671.70322963	3241452.4846584	2277022.40052167	0.277358116858048	0.629771214971047	0.409058912914675	unchanged	1.0967804445542	0.192847430041096	1.14519156642986	unchanged	-1.51	C8 H11 N O3	169.074	0.71	C00314	Vitamin B6 metabolism(ko00750);;Metabolic pathways(ko01100);;Biosynthesis of cofactors(ko01240)	--	--	--	--	HMDB0000239	65-23-6	Organic compounds	Organoheterocyclic compounds	Pyridines and derivatives	Pyridoxines
pos_526	Besarhanamide B	15204605.489076	12371679.5471284	12526236.4237647	12841397.1551639	7580605.41905622	9573907.54288352	13217882.2913382	7895965.87537081	9561900.89913469	0.63058069107106	0.420596369213224	0.821010273030268	unchanged	0.0520779334299619	0.828133654458482	0.167831665197926	unchanged	-1.68	C21 H39 N O4	369.288	9.11	--	--	--	--	--	--	--	--	--	--	--	--
pos_527	Calothrixamides B	3702332.48480617	3405984.33636716	3842898.98638739	3495833.5352507	4009698.36944591	3352193.17994341	3621708.29130213	3906965.25864852	3345510.26569163	1.74531634940448	0.371895859710521	0.929405279630776	unchanged	-0.042873	0.470819165887346	0.508022464578588	unchanged	-2.76	C29 H54 N2 O4	494.408	4.486	--	--	--	--	--	--	--	--	--	--	--	--
pos_528	Glutaric acid	6390502.35951169	33779466.9874063	18321289.0046062	22117442.3733916	27925218.5189095	18737433.9728851	21239361.7195119	24033667.1448988	24922597.5213722	-0.32325	0.269110155160421	1.0600173539427	unchanged	-0.262285	0.431844047820165	0.837286920057616	unchanged	-1.98	C5 H8 O4	132.042	0.676	C00489	Fatty acid degradation(ko00071);;Lysine degradation(ko00310);;Metabolic pathways(ko01100)	--	--	--	--	HMDB0000661	110-94-1	Organic compounds	Organic acids and derivatives	Carboxylic acids and derivatives	Dicarboxylic acids and derivatives
pos_529	Dihydroergosine	1819281.2394118	1688376.42446058	1820802.01121252	1550840.91705423	1931724.32807618	1981136.83388367	1610646.69182042	1888902.4299084	1911710.7081879	1.41660185905661	0.358424676931209	0.958828903353296	unchanged	0.0382736393704195	0.634755389588526	0.42622741517345	unchanged	-1.4	C30 H39 N5 O5	549.295	7.99	--	--	--	--	--	--	--	--	--	--	--	--
pos_53	Pipecolic acid	453419688.573316	423604296.700499	188606176.740368	3.46855e+08	328450455.495843	375962288.783487	373424548.972019	269823416.169794	545715795.270593	-0.357922	0.37834247044244	0.852515487674639	unchanged	-0.219063	0.411678770411732	0.762092877286353	unchanged	-2.11	C6 H11 N O2	129.079	0.656	C00408	Lysine degradation(ko00310);;Tropane, piperidine and pyridine alkaloid biosynthesis(ko00960);;Metabolic pathways(ko01100);;Biosynthesis of secondary metabolites(ko01110)	--	--	--	--	HMDB0000070	535-75-1	Organic compounds	Organic acids and derivatives	Carboxylic acids and derivatives	Amino acids, peptides, and analogues
pos_530	Pentalenolactone P	20883934.3474834	16132414.4609073	14606008.0304227	10718313.3994338	12680622.5213612	11173158.7125652	8219357.33597265	8993750.22870312	9589115.75117989	0.436622961579448	0.011538554825178	2.17532821357493	up	0.952685353261229	0.00388903776152074	2.07302511498324	up	-1.56	C15 H16 O5	276.1	2.473	--	--	--	--	--	--	--	--	--	--	--	--
pos_531	L-(-)-methionine	12130955.2729482	13582961.5295181	7816315.48132828	10089682.4127959	12040826.7387571	11318355.2990727	7527326.32581364	9801187.54054786	11783163.3409623	1.22807396212448	0.341169855123308	1.00504124811994	unchanged	0.943397056445352	0.407146186609288	0.642060979295644	unchanged	-1.65	C5 H11 N O2 S	149.051	0.746	--	--	--	--	--	--	HMDB0000696	63-68-3	Organic compounds	Organic acids and derivatives	Carboxylic acids and derivatives	Amino acids, peptides, and analogues
pos_532	Pseudoxylallemycin D	4513942.14075484	3871683.7004889	3875699.23329297	4025466.39125554	3167780.48459789	4104246.74382718	3526514.22820408	3839505.01447267	3835660.55267856	0.862338468026377	0.372140317341418	0.92431290574531	unchanged	0.0829266374716252	0.359330613206577	0.771242379024043	unchanged	-3.53	C36 H48 N4 O6	632.357	8.55	--	--	--	--	--	--	--	--	--	--	--	--
pos_533	Dendryphiellin E1	5547804.34146257	3877452.98629266	953745.037599539	4553914.19050601	45086499.0236568	2279877.49656322	5638785.86546965	5098032.54960688	11043306.0629673	1.30751004417199	0.311916303007542	1.10975606179487	unchanged	-0.981999	0.0454681743730318	1.60246763248519	down	-1.57	C24 H32 O3	368.235	9.61	--	--	--	--	--	--	--	--	--	--	--	--
pos_534	(+)-ochromycinone	3094357.73350642	3664841.76054407	3371614.44455756	3255502.68484182	4165612.32397994	3632098.38196182	3960145.64592314	3532367.97007973	3624137.49360437	0.995943682038708	0.401133909167493	0.878984658453856	unchanged	-0.218501	0.0465922935775389	1.54648820748565	down	-1.89	C19 H14 O4	306.089	6.116	--	--	--	--	--	--	--	--	--	--	--	--
pos_535	Sesbanimide A	3217188.74952975	3328863.12114907	7050299.80402925	3484321.47156456	3555061.68577961	3785675.79492508	1359200.97239047	1946179.35552065	3859905.48477273	0.92550210400238	0.428508535498623	0.843584906305898	unchanged	-0.0557614	0.944838514994403	0.129661927122035	unchanged	-1.58	C15 H21 N O7	327.132	1.254	--	--	--	--	--	--	--	--	--	--	--	--
pos_536	methyl botryolate	8282821.62898115	8805779.43925914	7731992.80215401	7506518.53057357	6133478.59443343	6899151.58242364	7281050.12677168	7339809.11118446	7567422.67200088	0.191506057791262	0.424771585765229	0.877918297821143	unchanged	0.121365003385546	0.0557815652914117	1.38281477018652	unchanged	-2	C18 H30 O6	342.204	9.254	--	--	--	--	--	--	--	--	--	--	--	--
pos_537	N-(13-methyltetradecanoyl)alanine methyl ester (iso-C15:0-NAME)	4895113.46462623	6397529.4413868	7740987.60634849	8546278.41813244	7728484.09393198	5369848.0043527	5580909.42349607	5923630.57365981	5851856.79190733	1.08153732463713	0.320282693051895	1.01613519588812	unchanged	0.053953788192206	0.689080856586693	0.328913485899566	unchanged	-1.57	C19 H37 N O3	327.277	9.152	--	--	--	--	--	--	--	--	--	--	--	--
pos_538	Ribocyclophane B	130088.392007745	111394.17819038	121880.008384136	136044.185334044	132066.268028129	115000.969595647	119320.324842903	116935.818021132	124695.581982398	0.195225208220297	0.168451957234529	1.28933376241258	unchanged	0.084624781824284	0.370765411581919	0.760169212950187	unchanged	0.88	C41 H64 O10	716.45	4.174	--	--	--	--	--	--	--	--	--	--	--	--
pos_539	Lactarioline A	7852559.36939875	12226744.0397064	16147912.6005545	10324302.1095119	13824858.3581589	15621102.051819	6096406.49754561	13710259.5633987	8530212.74210146	0.490720433295079	0.193083011082216	1.36907568540164	unchanged	0.288227315500374	0.41567738093481	0.746742143298553	unchanged	-1.75	C15 H16 O2	228.115	4.816	--	--	--	--	--	--	--	--	--	--	--	--
pos_540	Blazeispirol X	1792077.5997385	2117127.35498826	1762436.18266112	2189698.39182574	2201833.89217426	2458043.88253068	2417119.62226481	1707379.72524344	1956517.63284596	1.6468141226882	0.370770580320956	0.928274649090815	unchanged	-0.265696	0.153713781631295	1.29093876739959	unchanged	-1.6	C28 H38 O4	438.277	10.191	--	--	--	--	--	--	--	--	--	--	--	--
pos_541	Enamidin	16860261.681044	15169081.9023765	19270809.9617062	17857496.2744004	25406005.0599357	23099288.9966753	11764778.8950314	18905443.1923879	11445203.842905	0.291488154935041	0.246161729828578	1.24378810267099	unchanged	0.264666904441806	0.358195713413214	0.826120992881048	unchanged	-1.93	C8 H13 N O4	187.084	0.714	--	--	--	--	--	--	--	--	--	--	--	--
pos_542	O-(3-Carboxypropanoyl)homoserine	4611415.52405337	7569462.60054579	18834141.4814454	7241608.92590982	6480150.47875281	5604796.6552212	2725024.35461305	3311604.14050717	3107776.67965546	0.714352712668879	0.0187161225490943	2.11478864317377	up	0.853408055050021	0.338209504799315	0.832406569939505	unchanged	-1.79	C8 H13 N O6	219.074	0.607	--	--	--	--	--	--	--	--	--	--	--	--
pos_543	alpha-ketoadipic acid	45526855.5267978	30354231.3335971	25420110.8458821	38090868.3467218	28209152.5828259	25186182.6707504	30445925.5703247	25032401.8793179	38085584.0845014	-0.190283	0.363421925811723	0.992825043466309	unchanged	0.10087418878867	0.648933209112267	0.382685189949339	unchanged	-1.98	C6 H8 O5	160.037	0.694	--	--	--	--	--	--	HMDB0000225	3184-35-8	Organic compounds	Organic acids and derivatives	Keto acids and derivatives	Medium-chain keto acids and derivatives
pos_544	Decarbamoylgonyautoxin-1	11277219.8251847	8081678.96639574	5561015.8177339	14282904.200964	14691387.9801415	12361787.4739694	21118824.4162998	20482499.9709405	10362739.2069876	-0.452327	0.489164627372972	0.761289573168349	unchanged	-0.442657	0.478241209960478	0.61694217015217	unchanged	4.22	C9 H16 N6 O8 S	368.075	0.657	--	--	--	--	--	--	--	--	--	--	--	--
pos_545	7-O-(α-glucosyl)-cineromycin B	1052988.95961275	1045452.02393316	1308372.53982825	617654.211649751	1413781.8139989	1377910.45833682	1109927.0865733	1177998.60872342	1250011.20761329	2.0158778063691	0.37852775590776	0.923358716385601	unchanged	-0.145967	0.211115816662865	1.00694971724704	unchanged	-1.87	C23 H36 O9	456.236	7.012	--	--	--	--	--	--	--	--	--	--	--	--
pos_546	1,2-diacetylsphingosine	11430719.7452697	11980314.4248402	10487447.2794999	10831018.0194877	10687774.8305163	10987997.7761182	11947221.6492112	12074972.0509169	11119424.7857523	0.126024721596044	0.634694954062196	0.480829335173247	unchanged	-0.0247368	0.581233772452219	0.536694084664439	unchanged	-1.21	C22 H43 N O4	385.319	8.423	--	--	--	--	--	--	--	--	--	--	--	--
pos_547	Halovir D	101952.362172403	93277.4093991022	100661.802263821	103544.486089078	104316.777113157	97105.1523972828	95746.6800260598	99510.4915525263	100761.524991456	0.109344987688529	0.276162942703273	1.09036131474582	unchanged	0.0323029841005507	0.350324913288177	0.875625840576241	unchanged	-0.8	C43 H79 N7 O9	837.594	4.304	--	--	--	--	--	--	--	--	--	--	--	--
pos_548	(5xi,8alpha,9xi,10alpha,13alpha)-13-(beta-D-Glucopyranosyloxy)kaur-16-en-18-oic acid	2416593.24232289	3026716.54065354	2745878.01768023	2665462.45327661	2753494.61938266	2345277.10972646	2744090.5221688	2979590.88152344	2843660.29632861	1.42520559511171	0.358774564693668	0.946845394603144	unchanged	0.16065152911493	0.49178915606838	0.579515968597698	unchanged	0.89	C26 H40 O8	480.272	6.741	--	--	--	--	--	--	--	--	--	--	--	--
pos_549	Microginin 576	6869011.39697057	5578084.62535592	6750451.78130641	8365115.65477133	8471686.13803906	7114536.93748397	3728188.25990595	9381407.25448505	10103343.4843488	0.403932269047742	0.373721174710925	0.969480389445189	unchanged	-0.407951	0.21217553996528	1.10445333199958	unchanged	-4.22	C28 H53 Cl N4 O6	576.365	10.147	--	--	--	--	--	--	--	--	--	--	--	--
pos_55	(3aS,10aR,10bR)-6,10a-Dimethyl-3-methylene-3,3a,4,5,7,8,10a,10b-octahydrofuro[3',2':6,7]cyclohepta[1,2-b]pyran-2,9-dione	3351948.34437308	4353184.04378454	3590632.96335966	3858041.28304315	5344049.19827913	4510103.99192058	2763762.26294854	4695684.4436891	5281860.40226493	-0.475965	0.503737775192322	0.649737516357019	unchanged	-0.953761	0.276057763329195	1.0078676097249	unchanged	68708.9	C15 H18 O4	262.121	4.143	--	--	--	--	--	--	--	--	--	--	--	--
pos_550	(E)-4,6-dioxo-2-Octenedioate	44720219.721457	29881702.3511221	36055320.1873091	34184858.6515437	40431650.9922541	28278512.6620814	37996302.8846079	30981940.9134296	34148879.3951652	-0.242528	0.659523409762647	0.518190515164552	unchanged	0.0677174693498812	0.884932292254902	0.142707271354179	unchanged	4.91	C8 H6 O6	198.016	0.724	--	--	--	--	--	--	--	--	--	--	--	--
pos_551	Napyradiomycin C	2909706.79693493	1944783.00960989	2564572.3839268	2556126.51663839	1590016.89417699	1969720.60556122	2640087.90100895	2652623.48057159	2853584.02044836	1.04109620755236	0.441497655643228	0.791963580592355	unchanged	-0.123433	0.334151027581494	0.742698479351445	unchanged	-1.67	C24 H25 Cl O6	444.134	9.832	--	--	--	--	--	--	--	--	--	--	--	--
pos_552	Alkyldihydropyrone B	29589473.3046192	23579862.6742865	26696694.3937421	31854178.2599754	27425549.9634409	23863515.237076	21646265.3986291	28398375.8854432	21599597.5181941	0.121833029459676	0.594041407053506	0.486244522137798	unchanged	0.12713716650283	0.393015656971033	0.830259953908837	unchanged	4.25	C11 H18 O3	198.126	7.095	--	--	--	--	--	--	--	--	--	--	--	--
pos_553	3R,5R,6S,7E,9R-megastigman-7-en-3,5,6,9-tetrol-9-O-β-D-apiofuranosyl-(1→2)-β-D-glucopyranoside	2134246.05190968	13594937.8639989	6060167.77285412	3252389.02289491	4548264.22936058	7990850.25283476	3088989.87231617	4685542.01920095	3985928.64467294	0.159628692592719	0.593280999348555	0.678870536821554	unchanged	0.607116726116131	0.257452371086487	0.846984057086229	unchanged	-1.21	C24 H42 O13	538.263	2.542	--	--	--	--	--	--	--	--	--	--	--	--
pos_554	Formylkynurenine	5592376.43375451	4516150.32716785	9087532.4018349	2556655.58582621	4596197.53797564	5514621.14812663	11850720.2509129	2.92034e+06	1540505.17572397	-0.418717	0.720359566745202	0.369555084304318	unchanged	0.428716164093478	0.645690749403929	0.427546568803652	unchanged	-1.65	C11 H12 N2 O4	236.08	0.793	--	--	--	--	--	--	HMDB0001200	1022-31-7	Organic compounds	Organic oxygen compounds	Organooxygen compounds	Carbonyl compounds
pos_555	Benarthin	19583695.427691	12866707.1842017	7807605.82558474	6647029.73655471	8367544.40618721	12923862.6286395	6098701.87725293	6198496.94500076	8316353.48025252	0.0446785102162901	0.88528369468308	0.274936192465228	unchanged	0.483858824264696	0.189549275706001	1.1472959070198	unchanged	-4.71	C17 H25 N5 O7	411.175	2.306	--	--	--	--	--	--	--	--	--	--	--	--
pos_556	Phosphocholine conjugate acid	6.70339e+06	2301457.01368663	1602684.78696594	2457394.99003027	2881100.09950744	2959754.02612283	1491530.11508828	13994567.1162235	4585932.33083673	-0.764327	0.407735411163393	0.875534064296554	unchanged	0.38911118261022	0.718827908957451	0.278197678916587	unchanged	-3.18	C5 H15 N O4 P	184.074	2.609	--	--	--	--	--	--	--	--	--	--	--	--
pos_557	Trichoderide A	6225767.04032631	5126802.72031886	6831820.83612398	4672011.04697167	6324555.81612085	11470851.8376362	3807015.20034068	14285943.4434256	6823222.73995934	0.262632913557506	0.59560837118609	0.606650423095638	unchanged	-0.322513	0.557956854028788	0.461147985133309	unchanged	-3.52	C22 H35 N5 O7	481.254	3.93	--	--	--	--	--	--	--	--	--	--	--	--
pos_558	Metirosine	3011705.10286875	3298894.97529702	2977530.11778176	3945014.57749762	2459103.25566144	2258919.13783148	1263422.36356912	1737608.78267415	1066646.42998619	0.608077797339744	0.309727109808157	0.884354594806249	unchanged	0.914800239467278	0.0414675625724183	1.56252077628409	up	-1.51	C10 H13 N O3	195.09	0.774	C07921	--	--	--	--	--	HMDB0014903	672-87-7	Organic compounds	Phenylpropanoids and polyketides	Phenylpropanoic acids	--
pos_559	Eruberin A	1552127.6199705	1668225.4009319	1347206.49308906	1377606.92491864	1313164.18514276	1775155.23485267	1894840.32295624	1448060.25642828	1643521.49020151	1.32028620784149	0.401448926803865	0.875427894818145	unchanged	-0.21288	0.050696529797932	1.59154963212537	unchanged	-1.49	C24 H28 O9	460.173	8.265	--	--	LMPK12020167	Polyketides [PK]	Flavonoids [PK12]	Flavans, Flavanols and Leucoanthocyanidins [PK1202]	--	--	--	--	--	--
pos_56	5-Hydroxymethyl-2-furaldehyde	497511617.859503	415170272.30904	363685000.415242	427619319.598233	457069456.255799	441648342.65762	414968521.783959	431622597.133435	490766587.924811	-0.0751887	0.452245441936131	0.662365030505106	unchanged	-0.166219	0.152587396766721	1.17692446155416	unchanged	-2.2	C6 H6 O3	126.032	0.638	C11101	--	--	--	--	--	HMDB0034355	67-47-0	Organic compounds	Organic oxygen compounds	Organooxygen compounds	Carbonyl compounds
pos_560	Matteucinol 7-O-glucoside	1611116.46099963	1512404.35229362	1560630.38023528	1258838.90585976	1428697.50332083	1518045.11496788	2476919.80176794	1450491.89167898	1194309.82743996	1.38159910917122	0.410835079460505	0.855589137532049	unchanged	-0.0516119	0.817779088461772	0.122601197708138	unchanged	-1.91	C24 H28 O10	476.168	7.359	--	--	LMPK12140328	Polyketides [PK]	Flavonoids [PK12]	Flavanones [PK1214]	--	--	--	--	--	--
pos_561	(±)-variecolortin A	1154791.56479694	1288558.34410904	1501364.11808686	4074017.15815562	4342365.43422966	4882491.67514224	4344811.25209158	1249024.12232721	3756394.70259253	0.550552652033429	0.438932262766893	0.863827035250653	unchanged	-1.4143	0.150844423379463	1.26659993287979	unchanged	-2.86	C36 H33 N3 O9	651.222	0.624	--	--	--	--	--	--	--	--	--	--	--	--
pos_562	Antascomicin D	1245494.6547311	1546026.1978353	1136004.78479882	1267926.4804855	1093312.99225615	686399.209875728	1562088.03853657	1371819.33587377	1204518.88157884	1.61229075923075	0.422418979173869	0.832292814674218	unchanged	-0.0781029	0.601506420877174	0.477341218047694	unchanged	-1.85	C36 H55 N O9	645.388	9.162	--	--	--	--	--	--	--	--	--	--	--	--
pos_563	CJ-16,367	124706.122354898	109703.030331581	105009.684641209	128637.930238764	116863.436608785	115944.199260454	114228.619960318	114445.336935881	118548.646734612	0.389386369669656	0.310270029392804	1.03148038795086	unchanged	0.0262548132269714	0.734315492318013	0.279821266241853	unchanged	-1.24	C24 H33 N O5	415.236	4.622	--	--	--	--	--	--	--	--	--	--	--	--
pos_564	Anabaenopeptin J	6030328.71770182	6327277.68270418	6221869.98554058	5634985.2463675	5997821.44056449	5044185.9866554	8015847.76146571	6417596.91703928	4927809.10694155	0.399259759800451	0.494536140532552	0.702651936855804	unchanged	-0.0326216	0.843578563626021	0.0737326923496618	unchanged	0.62	C41 H59 N7 O9	793.437	9.267	--	--	--	--	--	--	--	--	--	--	--	--
pos_565	Ambiguine J isonitrile	8945778.88756413	8741296.2831187	7509445.88088438	14599700.1828687	8614009.12807598	8977212.60328795	3255568.36343824	12543805.6211062	9033659.87022005	1.38094803183245	0.313467662286158	1.02117755524332	unchanged	-0.0191159	0.946942604168943	0.0935634841820803	unchanged	1.9	C26 H30 N2 O3	418.226	11.235	--	--	--	--	--	--	--	--	--	--	--	--
pos_566	Bipolamide B	87925728.2690054	70631069.530395	62628059.3026074	62820461.4904738	91413360.136742	78127230.6279098	107273130.375109	61290281.7677963	72683522.1436096	0.434628604792797	0.488641667657697	0.731474030254763	unchanged	-0.190381	0.380845537899969	0.746029954208156	unchanged	-1.83	C12 H19 N O	193.147	6.176	--	--	--	--	--	--	--	--	--	--	--	--
pos_567	Traumatin	30309986.7663425	22031489.071916	22182355.3745706	27453464.0375871	21749664.8797705	22703902.1769057	20586484.3449829	18688454.9361776	22094382.1352909	0.743766280404583	0.20093262436328	1.29227253434634	unchanged	0.234295639703822	0.338364887708659	0.827473674376444	unchanged	-1.61	C12 H20 O3	212.141	4.472	C16309	alpha-Linolenic acid metabolism(ko00592);;Biosynthesis of secondary metabolites(ko01110)	LMFA01060093	Fatty Acyls [FA]	Fatty Acids and Conjugates [FA01]	Oxo fatty acids [FA0106]	HMDB0037326	65410-38-0	Organic compounds	Lipids and lipid-like molecules	Fatty Acyls	Fatty acids and conjugates
pos_568	Delaminomycin B	460013.916016722	543334.226142475	519403.055027785	522310.720334312	9147890.91704331	15953453.2492429	2105232.74679064	11420656.0641701	4088186.4935539	0.51208424265022	0.541217053119521	0.781540597325625	unchanged	-3.73428	0.0196185355018739	1.91760712564323	down	-1.6	C30 H45 N O6	515.325	9.309	--	--	--	--	--	--	--	--	--	--	--	--
pos_569	FL1C3CGS0019_a	21114072.0028944	10299820.0956168	3929673.74091303	1750556.92308561	1433499.67359903	1528684.56787687	4748540.37734229	3861944.65201678	7548332.93617784	-1.88165	0.0496234919367801	1.9591204197263	down	0.983508751940964	0.311679668616982	0.928993585341777	unchanged	-1.48	C17 H16 O6	316.095	2.357	--	--	--	--	--	--	--	--	--	--	--	--
pos_57	Nicotinic acid	57686948.7698294	34662611.9577648	45132472.0356959	58811059.4477998	51650909.5151102	47626033.8366477	56224870.3705331	52440750.8736263	30424434.7574216	0.221930146687459	0.330023324511685	0.983618963220664	unchanged	0.154690778346296	0.649679409709848	0.402148613267387	unchanged	-1.98	C6 H5 N O2	123.032	0.923	C00253	Nicotinate and nicotinamide metabolism(ko00760);;Tropane, piperidine and pyridine alkaloid biosynthesis(ko00960);;Metabolic pathways(ko01100);;Biosynthesis of secondary metabolites(ko01110);;Biosynthesis of cofactors(ko01240)	--	--	--	--	HMDB0001488	59-67-6	Organic compounds	Organoheterocyclic compounds	Pyridines and derivatives	Pyridinecarboxylic acids and derivatives
pos_570	Boletinin E	2308880.85275725	1614584.03270354	1216585.17924199	2232933.74964473	1743982.72425388	1612106.23075302	2200404.13830236	1731982.40711588	1090262.3997551	0.71118481617336	0.155061482442665	1.45304225589714	unchanged	-0.0881134	0.722080378382708	0.267227387591439	unchanged	-1.53	C24 H36 O5	404.256	9.876	--	--	--	--	--	--	--	--	--	--	--	--
pos_571	Acromelic acid C	1926547.88721009	2200652.94182135	2164325.35762762	6086267.43080427	2360525.50624227	1125337.97440311	3972703.2139661	8723789.70953976	2639465.82247973	-0.103942	0.959581189614354	0.0301424441840311	unchanged	-5.35034	0.371129627745452	0.818920562130358	unchanged	-1.62	C12 H14 N2 O5	266.09	0.68	--	--	--	--	--	--	--	--	--	--	--	--
pos_572	Sclareol	1489211.47839585	1376133.54986025	1514923.23726143	1497796.42936624	1340585.79664843	1361921.11302036	1470266.05328813	1323096.03258382	1371524.93515821	1.44807115999635	0.370996152981635	0.926867193465382	unchanged	0.183721070988687	0.0557466739623575	1.60292630804197	unchanged	-1.14	C20 H36 O2	308.272	10.391	C09183	Diterpenoid biosynthesis(ko00904);;Biosynthesis of secondary metabolites(ko01110)	LMPR0104030010	Prenol Lipids [PR]	Isoprenoids [PR01]	C20 isoprenoids (diterpenes) [PR0104]	HMDB0036827	515-03-7	Organic compounds	Lipids and lipid-like molecules	Prenol lipids	Diterpenoids
pos_573	alpha,4,2'-Trihydroxy-4-O-geranyldihydrochalcone	2263228.72294196	3439962.39923047	2725046.44282188	3326416.37815747	1962963.86708506	3354057.61867191	1871415.13990941	3303925.01761687	2470300.95587404	1.27624350661592	0.359958400346631	0.943270110424755	unchanged	-0.0131972	0.943010626585167	0.145545715943487	unchanged	-1.69	C24 H28 O5	396.194	8.087	--	--	LMPK12120572	Polyketides [PK]	Flavonoids [PK12]	Chalcones and dihydrochalcones [PK1212]	--	--	--	--	--	--
pos_574	Hirsutenol D	16110916.3562366	13605650.454941	10364666.3716225	8181341.41040083	9836572.40931728	10108810.1840505	6264437.52585716	6692075.85047021	7372714.49330122	0.42493129467711	0.00594296779120634	2.30920271081225	up	0.976068999726006	0.00174605571218859	2.15411907687821	up	-1.55	C15 H18 O5	278.115	2.414	--	--	--	--	--	--	--	--	--	--	--	--
pos_575	8-hydroxy-8,9-dihydrolactidomycin	20847914.2396231	9333773.11132956	7735714.06236183	19431792.595298	13051941.1331627	9325363.74656134	13338927.7951576	9705622.73138739	7602878.65613027	0.361833627527927	0.244911339250072	0.98237691321694	unchanged	0.4372898310936	0.281056497332554	1.00328127788458	unchanged	-1.46	C26 H37 N O7	475.257	6.82	--	--	--	--	--	--	--	--	--	--	--	--
pos_576	Pestalotiopamide D	1129537.04687273	733240.928800398	2834895.97715366	1529146.83642038	2340596.03858656	709282.471937468	558287.926178014	335327.83412367	1562299.16731632	0.25085922106782	0.814863686611852	0.304038076736954	unchanged	-0.640032	0.596377216950024	0.504561215860307	unchanged	-2.35	C12 H19 N O5	257.126	0.796	--	--	--	--	--	--	--	--	--	--	--	--
pos_577	Pyrenochaetic acid F	15905576.2990341	16971196.1054418	18576788.4249585	15208722.0029963	16695581.0934104	17347273.7818789	16264315.7585961	17780087.2715872	14460764.2766976	0.157377215849958	0.173590199808419	1.41714008621798	unchanged	0.0179393988838047	0.84916214289808	0.249246196569791	unchanged	-2.05	C15 H18 O6	294.11	7.441	--	--	--	--	--	--	--	--	--	--	--	--
pos_578	3-Hydroxycholesta-8,24-diene-4-carboxylic acid	1438538.7397391	3510274.53309526	3286180.39833445	2270565.2294197	3909473.02265969	4981969.62581137	3484845.93998995	3756016.73787884	3357384.68363848	0.861835189877866	0.413884030825098	0.874550741813538	unchanged	-0.708477	0.0222602672205191	1.75810909169595	down	-0.77	C28 H44 O3	428.329	9.992	--	--	--	--	--	--	--	--	--	--	--	--
pos_579	Decytospolide A	4506915.96999521	5174903.77659246	4924779.95950003	4658650.42374716	5509486.51394578	5175174.39386158	7461697.40377941	4985718.79643244	6788189.98895879	1.37827925091753	0.411774241280101	0.853663228418997	unchanged	-0.26663	0.132392348405325	1.34556684485722	unchanged	-2.3	C14 H26 O3	242.188	6.281	--	--	--	--	--	--	--	--	--	--	--	--
pos_58	Quercetin	3015078.4193322	1834615.25602471	1334064.56210001	1549468.09060394	1620213.17557578	1917944.30266734	1091745.84540287	2632489.8549024	1438376.17353744	0.0947304882592377	0.766121083537541	0.390118289309387	unchanged	-0.0623148	0.854799062046278	0.0729054704111267	unchanged	-1.31	C15 H10 O7	302.043	3.515	C00389	Flavonoid biosynthesis(ko00941);;Flavone and flavonol biosynthesis(ko00944);;Metabolic pathways(ko01100);;Biosynthesis of secondary metabolites(ko01110)	LMPK12110004	Polyketides [PK]	Flavonoids [PK12]	Flavones and Flavonols [PK1211]	HMDB0005794	117-39-5	Organic compounds	Phenylpropanoids and polyketides	Flavonoids	Flavones
[truncated: 454 more rows]
