# Supplementary material for: Multi-Omics Reveals Protected Cultivation Improves Chinese Plum (Prunus salicina L.) Quality via Light-Regulated Sugar Metabolism
Source: Plants (Basel). 2026 Jan 5;15(1):164. doi: 10.3390/plants15010164 (PMC12788113; doi:10.3390/plants15010164)
Supplement: Supplementary file 1 [file plants-15-00164-s001.zip › File S7 metabolites kegg annotation.xls]

#ID	name	KEGG_annotation	KEGG_pathway_annotation
neg_102	2-Furoic acid	C01546	Metabolic pathways(ko01100)
neg_109	Eriocitrin	C09732	--
neg_11	Pyruvic acid	C00022	Glycolysis / Gluconeogenesis(ko00010);;Citrate cycle (TCA cycle)(ko00020);;Pentose phosphate pathway(ko00030);;Pentose and glucuronate interconversions(ko00040);;Ascorbate and aldarate metabolism(ko00053);;Alanine, aspartate and glutamate metabolism(ko00250);;Glycine, serine and threonine metabolism(ko00260);;Monobactam biosynthesis(ko00261);;Cysteine and methionine metabolism(ko00270);;Valine, l…
neg_118	Bisphenol A	C13624	Metabolic pathways(ko01100)
neg_12	L-Phenylalanine	C00079	Phenylalanine metabolism(ko00360);;Phenylalanine, tyrosine and tryptophan biosynthesis(ko00400);;Cyanoamino acid metabolism(ko00460);;D-Amino acid metabolism(ko00470);;Phenylpropanoid biosynthesis(ko00940);;Tropane, piperidine and pyridine alkaloid biosynthesis(ko00960);;Glucosinolate biosynthesis(ko00966);;Aminoacyl-tRNA biosynthesis(ko00970);;Biosynthesis of various alkaloids(ko00996);;Biosynth…
neg_120	Esculin	C09264	--
neg_123	Rutarin	C09309	--
neg_130	Adipic acid	C06104	Metabolic pathways(ko01100)
neg_143	Sulfuric acid	C00059	Purine metabolism(ko00230);;Monobactam biosynthesis(ko00261);;Cysteine and methionine metabolism(ko00270);;Sulfur metabolism(ko00920);;Metabolic pathways(ko01100);;Biosynthesis of secondary metabolites(ko01110);;ABC transporters(ko02010)
neg_15	��-D-Mannose 1-phosphate	C00636	Fructose and mannose metabolism(ko00051);;Amino sugar and nucleotide sugar metabolism(ko00520);;Metabolic pathways(ko01100);;Biosynthesis of secondary metabolites(ko01110);;Biosynthesis of cofactors(ko01240);;Biosynthesis of nucleotide sugars(ko01250)
neg_151	Glycolic acid	C00160	Glyoxylate and dicarboxylate metabolism(ko00630);;Metabolic pathways(ko01100);;Biosynthesis of secondary metabolites(ko01110);;Carbon metabolism(ko01200)
neg_153	Propionic acid	C00163	Propanoate metabolism(ko00640);;Nicotinate and nicotinamide metabolism(ko00760);;Metabolic pathways(ko01100)
neg_16	Sucrose	C00089	Galactose metabolism(ko00052);;Starch and sucrose metabolism(ko00500);;Metabolic pathways(ko01100);;Biosynthesis of secondary metabolites(ko01110);;ABC transporters(ko02010)
neg_161	Isatin	C11129	--
neg_164	Bilobalide	C07605	--
neg_166	Palmitic Acid	C00249	Fatty acid biosynthesis(ko00061);;Fatty acid elongation(ko00062);;Fatty acid degradation(ko00071);;Cutin, suberine and wax biosynthesis(ko00073);;Biosynthesis of unsaturated fatty acids(ko01040);;Metabolic pathways(ko01100);;Fatty acid metabolism(ko01212)
neg_17	Neochlorogenic acid	C17147	--
neg_174	Shikimic acid	C00493	Phenylalanine, tyrosine and tryptophan biosynthesis(ko00400);;Biosynthesis of various alkaloids(ko00996);;Biosynthesis of various plant secondary metabolites(ko00999);;Metabolic pathways(ko01100);;Biosynthesis of secondary metabolites(ko01110);;Biosynthesis of amino acids(ko01230);;Biosynthesis of cofactors(ko01240)
neg_175	Phaseic acid	C09707	Carotenoid biosynthesis(ko00906)
neg_180	1-Caffeoyl-beta-D-glucose	C10433	--
neg_187	Sophoraflavanone G	C18053	--
neg_189	Methyl vinyl ketone	C20701	--
neg_19	Fumaric acid	C00122	Citrate cycle (TCA cycle)(ko00020);;Oxidative phosphorylation(ko00190);;Arginine biosynthesis(ko00220);;Alanine, aspartate and glutamate metabolism(ko00250);;Tyrosine metabolism(ko00350);;Phenylalanine metabolism(ko00360);;Pyruvate metabolism(ko00620);;Butanoate metabolism(ko00650);;Nicotinate and nicotinamide metabolism(ko00760);;Metabolic pathways(ko01100);;Biosynthesis of secondary metabolites…
neg_192	Oleic acid	C00712	Fatty acid biosynthesis(ko00061);;Cutin, suberine and wax biosynthesis(ko00073);;Biosynthesis of unsaturated fatty acids(ko01040)
neg_193	1-O-vanilloyl-beta-D-glucose	C20470	--
neg_202	allophanic acid	C01010	Arginine biosynthesis(ko00220);;Metabolic pathways(ko01100)
neg_208	Oxalic acid	C00209	Purine metabolism(ko00230);;Glyoxylate and dicarboxylate metabolism(ko00630);;Metabolic pathways(ko01100)
neg_209	Indole	C00463	Tryptophan metabolism(ko00380);;Phenylalanine, tyrosine and tryptophan biosynthesis(ko00400);;Benzoxazinoid biosynthesis(ko00402);;Biosynthesis of various plant secondary metabolites(ko00999);;Metabolic pathways(ko01100);;Biosynthesis of secondary metabolites(ko01110)
neg_218	1-O-feruloyl-beta-D-glucose	C17759	--
neg_22	D-Mannose 6-phosphate	C00275	Fructose and mannose metabolism(ko00051);;Amino sugar and nucleotide sugar metabolism(ko00520);;Metabolic pathways(ko01100);;Biosynthesis of secondary metabolites(ko01110);;Biosynthesis of cofactors(ko01240);;Biosynthesis of nucleotide sugars(ko01250)
neg_220	beta-D-Glucopyranuronic acid	C08350	--
neg_236	DEHYDROASCORBIC ACID	C05422	Ascorbate and aldarate metabolism(ko00053);;Glutathione metabolism(ko00480);;Metabolic pathways(ko01100)
neg_24	Adenosine	C00212	Purine metabolism(ko00230);;Metabolic pathways(ko01100);;Nucleotide metabolism(ko01232);;ABC transporters(ko02010)
neg_242	Adipate	C06104	Metabolic pathways(ko01100)
neg_246	Ethyl acetate	C00849	--
neg_259	justicidin B	C10636	--
neg_26	Stearic acid	C01530	Fatty acid biosynthesis(ko00061);;Biosynthesis of unsaturated fatty acids(ko01040);;Metabolic pathways(ko01100)
neg_269	Cianidanol	C06562	Flavonoid biosynthesis(ko00941);;Biosynthesis of secondary metabolites(ko01110)
neg_27	2,5-Dihydroxybenzaldehyde	C05585	Tyrosine metabolism(ko00350);;Metabolic pathways(ko01100)
neg_273	Orotic acid	C00295	Pyrimidine metabolism(ko00240);;Metabolic pathways(ko01100);;Biosynthesis of cofactors(ko01240)
neg_280	Vanillic acid	C06672	--
neg_29	Uridine	C00299	Pyrimidine metabolism(ko00240);;Metabolic pathways(ko01100);;Nucleotide metabolism(ko01232);;ABC transporters(ko02010)
neg_290	Isovaleraldehyde	C07329	--
neg_298	Astragalin	C12249	Flavone and flavonol biosynthesis(ko00944);;Biosynthesis of secondary metabolites(ko01110)
neg_31	Pantothenic acid	C00864	beta-Alanine metabolism(ko00410);;Pantothenate and CoA biosynthesis(ko00770);;Metabolic pathways(ko01100);;Biosynthesis of secondary metabolites(ko01110);;Biosynthesis of cofactors(ko01240)
neg_314	Nocardicin C	C17351	Monobactam biosynthesis(ko00261);;Metabolic pathways(ko01100);;Biosynthesis of secondary metabolites(ko01110)
neg_32	Succinic acid	C00042	Citrate cycle (TCA cycle)(ko00020);;Oxidative phosphorylation(ko00190);;Alanine, aspartate and glutamate metabolism(ko00250);;Lysine degradation(ko00310);;Tyrosine metabolism(ko00350);;Phenylalanine metabolism(ko00360);;Pyruvate metabolism(ko00620);;Glyoxylate and dicarboxylate metabolism(ko00630);;Propanoate metabolism(ko00640);;Butanoate metabolism(ko00650);;Nicotinate and nicotinamide metaboli…
neg_325	Vitamin C	C00072	Ascorbate and aldarate metabolism(ko00053);;Glutathione metabolism(ko00480);;Metabolic pathways(ko01100);;Biosynthesis of secondary metabolites(ko01110);;Biosynthesis of cofactors(ko01240)
neg_33	Asparagine	C16438	--
neg_330	Neolinustatin	C08336	--
neg_358	olivetolic acid	C20417	Biosynthesis of various plant secondary metabolites(ko00999);;Metabolic pathways(ko01100);;Biosynthesis of secondary metabolites(ko01110)
neg_36	Succinic semialdehyde	C00232	Alanine, aspartate and glutamate metabolism(ko00250);;Tyrosine metabolism(ko00350);;Butanoate metabolism(ko00650);;Vitamin B6 metabolism(ko00750);;Nicotinate and nicotinamide metabolism(ko00760);;Metabolic pathways(ko01100);;Carbon metabolism(ko01200)
neg_364	Sinapyl alcohol	C02325	Phenylpropanoid biosynthesis(ko00940);;Metabolic pathways(ko01100);;Biosynthesis of secondary metabolites(ko01110)
neg_373	Pyridoxine phosphate	C00627	Vitamin B6 metabolism(ko00750);;Metabolic pathways(ko01100);;Biosynthesis of cofactors(ko01240)
neg_374	Indole-3-acetaldoxime N-oxide	C17204	--
neg_375	2',3,4,4',6'-pentahydroxychalcone 4'-O-beta-D-glucoside	C16408	Flavonoid biosynthesis(ko00941);;Biosynthesis of secondary metabolites(ko01110)
neg_379	Globomycin	C01700	--
neg_382	Vicianin	C01870	--
neg_388	Prunin	C09099	Flavonoid biosynthesis(ko00941)
neg_416	Rutin	C05625	Flavone and flavonol biosynthesis(ko00944);;Metabolic pathways(ko01100);;Biosynthesis of secondary metabolites(ko01110)
neg_428	Salidroside	C06046	Tyrosine metabolism(ko00350);;Metabolic pathways(ko01100)
neg_44	Fraxin	C09266	--
neg_449	coniferyl acetate	C20225	Phenylpropanoid biosynthesis(ko00940)
neg_45	4-Hydroxybenzaldehyde	C00633	Metabolic pathways(ko01100)
neg_454	pantetheine	C00831	Carbapenem biosynthesis(ko00332);;Pantothenate and CoA biosynthesis(ko00770);;Metabolic pathways(ko01100);;Biosynthesis of secondary metabolites(ko01110)
neg_466	Glycine	C00037	Purine metabolism(ko00230);;Glycine, serine and threonine metabolism(ko00260);;Lysine degradation(ko00310);;Phosphonate and phosphinate metabolism(ko00440);;Cyanoamino acid metabolism(ko00460);;D-Amino acid metabolism(ko00470);;Glutathione metabolism(ko00480);;Glyoxylate and dicarboxylate metabolism(ko00630);;Thiamine metabolism(ko00730);;Porphyrin metabolism(ko00860);;Aminoacyl-tRNA biosynthesis…
neg_468	2-Hydroxy-3-oxobutyl phosphate	C15556	Riboflavin metabolism(ko00740);;Metabolic pathways(ko01100);;Biosynthesis of secondary metabolites(ko01110);;Biosynthesis of cofactors(ko01240)
neg_51	L-Glutamic acid	C00025	Arginine biosynthesis(ko00220);;Alanine, aspartate and glutamate metabolism(ko00250);;Arginine and proline metabolism(ko00330);;Carbapenem biosynthesis(ko00332);;Histidine metabolism(ko00340);;Taurine and hypotaurine metabolism(ko00430);;D-Amino acid metabolism(ko00470);;Glutathione metabolism(ko00480);;Neomycin, kanamycin and gentamicin biosynthesis(ko00524);;Glyoxylate and dicarboxylate metabol…
neg_52	Guanosine	C00387	Purine metabolism(ko00230);;Metabolic pathways(ko01100);;Nucleotide metabolism(ko01232);;ABC transporters(ko02010)
neg_56	Vanillin	C00755	Biosynthesis of various alkaloids(ko00996);;Metabolic pathways(ko01100);;Biosynthesis of secondary metabolites(ko01110)
neg_57	2-Isopropylmalic acid	C02504	Valine, leucine and isoleucine biosynthesis(ko00290);;Pyruvate metabolism(ko00620);;Metabolic pathways(ko01100);;Biosynthesis of secondary metabolites(ko01110);;2-Oxocarboxylic acid metabolism(ko01210);;Biosynthesis of amino acids(ko01230)
neg_58	N-Acetyl-L-phenylalanine	C03519	Phenylalanine metabolism(ko00360);;Metabolic pathways(ko01100)
neg_59	Adenine	C00147	Purine metabolism(ko00230);;Zeatin biosynthesis(ko00908);;Metabolic pathways(ko01100);;Biosynthesis of secondary metabolites(ko01110);;Nucleotide metabolism(ko01232)
neg_60	Isocitric acid	C00311	Citrate cycle (TCA cycle)(ko00020);;Glyoxylate and dicarboxylate metabolism(ko00630);;Metabolic pathways(ko01100);;Biosynthesis of secondary metabolites(ko01110);;Carbon metabolism(ko01200);;2-Oxocarboxylic acid metabolism(ko01210);;Biosynthesis of amino acids(ko01230);;Biosynthesis of cofactors(ko01240)
neg_61	Urocanic acid	C00785	Histidine metabolism(ko00340);;Metabolic pathways(ko01100)
neg_62	��-Linolenic acid	C06427	alpha-Linolenic acid metabolism(ko00592);;Biosynthesis of unsaturated fatty acids(ko01040);;Metabolic pathways(ko01100);;Biosynthesis of secondary metabolites(ko01110)
neg_63	Dodecanedioic acid	C02678	--
neg_65	Linoleic acid	C01595	Linoleic acid metabolism(ko00591);;Biosynthesis of unsaturated fatty acids(ko01040);;Metabolic pathways(ko01100)
neg_66	Eugenol	C10453	Phenylpropanoid biosynthesis(ko00940)
neg_7	Glyoxylic acid	C00048	Purine metabolism(ko00230);;Caffeine metabolism(ko00232);;Glycine, serine and threonine metabolism(ko00260);;Arginine and proline metabolism(ko00330);;Glyoxylate and dicarboxylate metabolism(ko00630);;C5-Branched dibasic acid metabolism(ko00660);;Metabolic pathways(ko01100);;Biosynthesis of secondary metabolites(ko01110);;Carbon metabolism(ko01200)
neg_71	Geniposide	C09781	--
neg_72	Asiatic acid	C08617	--
neg_74	Caffeic acid	C01197	Phenylpropanoid biosynthesis(ko00940);;Metabolic pathways(ko01100);;Biosynthesis of secondary metabolites(ko01110)
neg_76	Palmitoleic acid	C08362	Fatty acid biosynthesis(ko00061);;Metabolic pathways(ko01100)
neg_8	��,��-Trehalose	C01083	Starch and sucrose metabolism(ko00500);;Metabolic pathways(ko01100);;Biosynthesis of secondary metabolites(ko01110);;ABC transporters(ko02010)
neg_81	7-Methylxanthine	C16353	Caffeine metabolism(ko00232);;Metabolic pathways(ko01100);;Biosynthesis of secondary metabolites(ko01110)
neg_82	Mesaconic acid	C01732	Glyoxylate and dicarboxylate metabolism(ko00630);;C5-Branched dibasic acid metabolism(ko00660);;Metabolic pathways(ko01100);;Carbon metabolism(ko01200)
neg_87	Myristic acid	C06424	Fatty acid biosynthesis(ko00061);;Metabolic pathways(ko01100)
neg_89	Malonic acid	C00383	Fatty acid biosynthesis(ko00061);;Pyrimidine metabolism(ko00240);;beta-Alanine metabolism(ko00410);;Metabolic pathways(ko01100);;Fatty acid metabolism(ko01212)
neg_94	trans-Aconitic acid	C02341	C5-Branched dibasic acid metabolism(ko00660);;Metabolic pathways(ko01100)
neg_95	12-Hydroxydodecanoic acid	C08317	--
pos_1007	Phenylethyl alcohol	C05853	Phenylalanine metabolism(ko00360)
pos_104	THC	C06972	Biosynthesis of various plant secondary metabolites(ko00999);;Metabolic pathways(ko01100);;Biosynthesis of secondary metabolites(ko01110)
pos_105	Carvone	C11383	Monoterpenoid biosynthesis(ko00902);;Limonene and pinene degradation(ko00903);;Biosynthesis of secondary metabolites(ko01110)
pos_108	Scopoletin	C01752	Biosynthesis of various plant secondary metabolites(ko00999);;Biosynthesis of secondary metabolites(ko01110)
pos_11	L-Glutamine	C00064	Arginine biosynthesis(ko00220);;Purine metabolism(ko00230);;Pyrimidine metabolism(ko00240);;Alanine, aspartate and glutamate metabolism(ko00250);;D-Amino acid metabolism(ko00470);;Glyoxylate and dicarboxylate metabolism(ko00630);;Vitamin B6 metabolism(ko00750);;Nitrogen metabolism(ko00910);;Aminoacyl-tRNA biosynthesis(ko00970);;Metabolic pathways(ko01100);;Biosynthesis of amino acids(ko01230);;Nu…
pos_110	Cytidine	C00475	Pyrimidine metabolism(ko00240);;Metabolic pathways(ko01100);;Nucleotide metabolism(ko01232);;ABC transporters(ko02010)
pos_114	Cyclohexylamine	C00571	--
pos_116	Nootkatone	C17914	--
pos_12	Stearamide	C13846	--
pos_120	Benzophenone	C06354	--
pos_122	Dibutyl phthalate	C14214	--
pos_128	4-Methoxycinnamaldehyde	C10475	--
pos_133	4-Phenylbutyric acid	C21793	--
pos_135	Crotonic acid	C01771	--
pos_136	L-Aspartic acid	C00049	Arginine biosynthesis(ko00220);;Alanine, aspartate and glutamate metabolism(ko00250);;Glycine, serine and threonine metabolism(ko00260);;Monobactam biosynthesis(ko00261);;Cysteine and methionine metabolism(ko00270);;Lysine biosynthesis(ko00300);;Histidine metabolism(ko00340);;beta-Alanine metabolism(ko00410);;Cyanoamino acid metabolism(ko00460);;D-Amino acid metabolism(ko00470);;Carbon fixation i…
pos_14	Chlorogenic acid	C00852	Phenylpropanoid biosynthesis(ko00940);;Flavonoid biosynthesis(ko00941);;Stilbenoid, diarylheptanoid and gingerol biosynthesis(ko00945);;Biosynthesis of secondary metabolites(ko01110)
pos_143	Isophorone	C14743	--
pos_158	��-Ergocryptine	C07545	--
pos_162	Fludrocortisone	C07004	--
pos_163	Ferulic acid	C01494	Phenylpropanoid biosynthesis(ko00940);;Metabolic pathways(ko01100);;Biosynthesis of secondary metabolites(ko01110)
pos_167	Lithocholic acid	C03990	--
pos_169	Methyl cinnamate	C06358	--
pos_172	Ibuprofen	C01588	--
pos_180	Albendazole sulfone	C16626	--
pos_183	Ciprofloxacin	C05349	ABC transporters(ko02010)
pos_187	Cynaropicrin	C09385	--
pos_2	L-Iditol	C01507	--
pos_202	Biochanin A	C00814	Isoflavonoid biosynthesis(ko00943);;Metabolic pathways(ko01100);;Biosynthesis of secondary metabolites(ko01110)
pos_205	Acetanilide	C07565	--
pos_206	Bioresmethrin	C16810	--
pos_207	��-Asarone	C10430	--
pos_22	Valine	C16436	--
pos_221	Diltiazem	C06958	--
pos_223	Flumazenil	C07825	--
pos_225	5-Hydroxytryptophan	C01017	--
pos_226	D-Panthenol	C05944	Pantothenate and CoA biosynthesis(ko00770)
pos_227	3-Methylcrotonylglycine	C20828	--
pos_228	Tolmetin	C07149	--
pos_233	Desthiobiotin	C01909	Biotin metabolism(ko00780);;Metabolic pathways(ko01100);;Biosynthesis of cofactors(ko01240)
pos_235	Ostruthin	C09281	--
pos_243	4-Methylumbelliferone	C03081	--
pos_246	Dimethenamid	C18499	--
pos_247	Monocrotaline	C10350	--
pos_258	trans-Zeatin	C00371	Zeatin biosynthesis(ko00908);;Metabolic pathways(ko01100);;Biosynthesis of secondary metabolites(ko01110);;Plant hormone signal transduction(ko04075)
pos_267	Cantharidin	C16778	--
pos_274	Robinetin	C10177	--
pos_278	2,6-Xylidine	C11004	--
pos_281	Myristicin	C10480	--
pos_285	Spectinomycin	C02078	--
pos_288	Spinosyn A	C11054	--
pos_29	L-Tyrosine	C00082	Ubiquinone and other terpenoid-quinone biosynthesis(ko00130);;Monobactam biosynthesis(ko00261);;Tyrosine metabolism(ko00350);;Phenylalanine metabolism(ko00360);;Phenylalanine, tyrosine and tryptophan biosynthesis(ko00400);;Cyanoamino acid metabolism(ko00460);;Thiamine metabolism(ko00730);;Phenylpropanoid biosynthesis(ko00940);;Isoquinoline alkaloid biosynthesis(ko00950);;Betalain biosynthesis(ko0…
pos_296	Tetracycline	C06570	Metabolic pathways(ko01100);;Biosynthesis of secondary metabolites(ko01110)
pos_3	Oleamide	C19670	--
pos_313	Tulipalin A	C20578	--
pos_321	Isoprene	C16521	Terpenoid backbone biosynthesis(ko00900);;Biosynthesis of secondary metabolites(ko01110)
pos_327	Cinnamic acid	C10438	--
pos_328	2-Oxobutyric acid	C00109	Glycine, serine and threonine metabolism(ko00260);;Cysteine and methionine metabolism(ko00270);;Valine, leucine and isoleucine biosynthesis(ko00290);;Propanoate metabolism(ko00640);;C5-Branched dibasic acid metabolism(ko00660);;Metabolic pathways(ko01100);;Biosynthesis of secondary metabolites(ko01110);;2-Oxocarboxylic acid metabolism(ko01210);;Biosynthesis of amino acids(ko01230)
pos_342	Piperidine	C01746	Tropane, piperidine and pyridine alkaloid biosynthesis(ko00960)
pos_343	Furfural	C14279	Metabolic pathways(ko01100)
pos_347	Myxochromide S3	C15716	--
pos_349	Biacetyl	C00741	Butanoate metabolism(ko00650);;Biosynthesis of secondary metabolites(ko01110)
pos_350	Acrylic acid	C00511	--
pos_352	Arbutin	C06186	Glycolysis / Gluconeogenesis(ko00010)
pos_357	Citric acid	C00158	Citrate cycle (TCA cycle)(ko00020);;Alanine, aspartate and glutamate metabolism(ko00250);;Glyoxylate and dicarboxylate metabolism(ko00630);;Metabolic pathways(ko01100);;Biosynthesis of secondary metabolites(ko01110);;Carbon metabolism(ko01200);;2-Oxocarboxylic acid metabolism(ko01210);;Biosynthesis of amino acids(ko01230);;Biosynthesis of cofactors(ko01240)
pos_374	Hydroquinone	C00530	Tyrosine metabolism(ko00350);;Metabolic pathways(ko01100)
pos_379	dehydroalanine	C02218	Cysteine and methionine metabolism(ko00270);;Metabolic pathways(ko01100)
pos_38	Betaine	C00719	Glycine, serine and threonine metabolism(ko00260);;Metabolic pathways(ko01100);;ABC transporters(ko02010)
pos_381	8-Amino-7-oxononanoic acid	C01092	Biotin metabolism(ko00780);;Metabolic pathways(ko01100);;Biosynthesis of cofactors(ko01240)
pos_396	Cyclohexanone	C00414	--
pos_417	N-Acetylneuraminic acid	C00270	Amino sugar and nucleotide sugar metabolism(ko00520);;Metabolic pathways(ko01100);;Biosynthesis of nucleotide sugars(ko01250)
pos_443	UDP-6-sulfoquinovose	C11521	Amino sugar and nucleotide sugar metabolism(ko00520);;Glycerolipid metabolism(ko00561);;Metabolic pathways(ko01100);;Biosynthesis of nucleotide sugars(ko01250)
pos_446	nicotianamine	C05324	Cysteine and methionine metabolism(ko00270);;Biosynthesis of various plant secondary metabolites(ko00999);;Metabolic pathways(ko01100);;Biosynthesis of secondary metabolites(ko01110)
pos_447	Halstoctacosanolide A	C15766	--
pos_45	Choline	C00114	Glycine, serine and threonine metabolism(ko00260);;Glycerophospholipid metabolism(ko00564);;Metabolic pathways(ko01100);;ABC transporters(ko02010)
pos_468	L-Palmitoylcarnitine	C02990	Fatty acid degradation(ko00071);;Fatty acid metabolism(ko01212)
pos_470	Amygdalin	C08325	Cyanoamino acid metabolism(ko00460);;Metabolic pathways(ko01100);;Biosynthesis of secondary metabolites(ko01110)
pos_474	3-Phosphonooxypyruvic acid	C03232	Glycine, serine and threonine metabolism(ko00260);;Cysteine and methionine metabolism(ko00270);;Metabolic pathways(ko01100);;Biosynthesis of secondary metabolites(ko01110);;Carbon metabolism(ko01200);;Biosynthesis of amino acids(ko01230)
pos_487	Proclavaminic acid	C06658	Metabolic pathways(ko01100);;Biosynthesis of secondary metabolites(ko01110)
pos_49	Spermidine	C00315	Arginine and proline metabolism(ko00330);;beta-Alanine metabolism(ko00410);;Glutathione metabolism(ko00480);;Phenylpropanoid biosynthesis(ko00940);;Metabolic pathways(ko01100);;ABC transporters(ko02010)
pos_492	cis-4-Hydroxy-D-proline	C03440	D-Amino acid metabolism(ko00470);;Metabolic pathways(ko01100)
pos_495	2-Isopropylmaleate	C02631	Valine, leucine and isoleucine biosynthesis(ko00290);;Biosynthesis of secondary metabolites(ko01110);;2-Oxocarboxylic acid metabolism(ko01210)
pos_497	O-phospho-L-homoserine	C01102	Glycine, serine and threonine metabolism(ko00260);;Metabolic pathways(ko01100);;Biosynthesis of secondary metabolites(ko01110);;Biosynthesis of amino acids(ko01230)
pos_50	Cyanidin	C05905	Flavonoid biosynthesis(ko00941);;Anthocyanin biosynthesis(ko00942);;Metabolic pathways(ko01100);;Biosynthesis of secondary metabolites(ko01110)
pos_512	N-acetyl-beta-D-glucosaminylamine	C01239	--
pos_52	Coniferin	C00761	Phenylpropanoid biosynthesis(ko00940);;Biosynthesis of secondary metabolites(ko01110)
pos_525	Pyridoxine	C00314	Vitamin B6 metabolism(ko00750);;Metabolic pathways(ko01100);;Biosynthesis of cofactors(ko01240)
pos_528	Glutaric acid	C00489	Fatty acid degradation(ko00071);;Lysine degradation(ko00310);;Metabolic pathways(ko01100)
pos_53	Pipecolic acid	C00408	Lysine degradation(ko00310);;Tropane, piperidine and pyridine alkaloid biosynthesis(ko00960);;Metabolic pathways(ko01100);;Biosynthesis of secondary metabolites(ko01110)
pos_558	Metirosine	C07921	--
pos_56	5-Hydroxymethyl-2-furaldehyde	C11101	--
pos_567	Traumatin	C16309	alpha-Linolenic acid metabolism(ko00592);;Biosynthesis of secondary metabolites(ko01110)
pos_57	Nicotinic acid	C00253	Nicotinate and nicotinamide metabolism(ko00760);;Tropane, piperidine and pyridine alkaloid biosynthesis(ko00960);;Metabolic pathways(ko01100);;Biosynthesis of secondary metabolites(ko01110);;Biosynthesis of cofactors(ko01240)
pos_572	Sclareol	C09183	Diterpenoid biosynthesis(ko00904);;Biosynthesis of secondary metabolites(ko01110)
pos_58	Quercetin	C00389	Flavonoid biosynthesis(ko00941);;Flavone and flavonol biosynthesis(ko00944);;Metabolic pathways(ko01100);;Biosynthesis of secondary metabolites(ko01110)
pos_581	Catechin	C17590	--
pos_589	alpha-Ketoglutaric acid	C00026	Citrate cycle (TCA cycle)(ko00020);;Pentose and glucuronate interconversions(ko00040);;Ascorbate and aldarate metabolism(ko00053);;Arginine biosynthesis(ko00220);;Alanine, aspartate and glutamate metabolism(ko00250);;Lysine biosynthesis(ko00300);;Lysine degradation(ko00310);;Histidine metabolism(ko00340);;Taurine and hypotaurine metabolism(ko00430);;D-Amino acid metabolism(ko00470);;Glyoxylate an…
pos_59	Serotonin	C00780	Tryptophan metabolism(ko00380);;Metabolic pathways(ko01100);;Biosynthesis of secondary metabolites(ko01110)
pos_594	all-trans-hexaprenyl diphosphate	C01230	Terpenoid backbone biosynthesis(ko00900);;Biosynthesis of secondary metabolites(ko01110)
pos_595	Megalomicin C1	C11987	Biosynthesis of secondary metabolites(ko01110)
pos_6	Isoleucine	C16434	--
pos_601	Atractylenolide II	C17886	--
pos_618	Isopropyl 4-Hydroxybenzoate	C20343	--
pos_62	L-Pyroglutamic acid	C01879	Glutathione metabolism(ko00480);;Metabolic pathways(ko01100)
pos_625	Procyanidin B2	C17639	--
pos_629	7-deoxyloganetin	C20790	Monoterpenoid biosynthesis(ko00902);;Metabolic pathways(ko01100);;Biosynthesis of secondary metabolites(ko01110)
pos_636	Isomigrastatin	C15846	--
pos_637	3-Hydroxyanthranilic acid	C00632	Tryptophan metabolism(ko00380);;Metabolic pathways(ko01100);;Biosynthesis of cofactors(ko01240)
pos_651	Avermectin B2a	C11975	--
pos_671	p-cymene	C06575	Metabolic pathways(ko01100)
pos_678	Bicyclomycin	C11259	--
pos_68	(S)-Nicotine	C00745	Tropane, piperidine and pyridine alkaloid biosynthesis(ko00960);;Biosynthesis of secondary metabolites(ko01110)
pos_7	Guanine	C00242	Purine metabolism(ko00230);;Metabolic pathways(ko01100);;Nucleotide metabolism(ko01232)
pos_71	Caffeine	C07481	Caffeine metabolism(ko00232);;Metabolic pathways(ko01100);;Biosynthesis of secondary metabolites(ko01110)
pos_718	Styrene	C07083	Metabolic pathways(ko01100)
pos_729	Phoenicoxanthin	C15967	Carotenoid biosynthesis(ko00906);;Biosynthesis of secondary metabolites(ko01110)
pos_74	Tridemorph	C11285	--
pos_746	Exserohilone	C10593	--
pos_754	geranial	C01499	Biosynthesis of secondary metabolites(ko01110)
pos_758	6-Methylhept-5-en-2-one	C07287	--
pos_76	N-Acetylornithine	C00437	Arginine biosynthesis(ko00220);;Metabolic pathways(ko01100);;Biosynthesis of secondary metabolites(ko01110);;2-Oxocarboxylic acid metabolism(ko01210);;Biosynthesis of amino acids(ko01230)
pos_761	Benzoic acid	C00180	Biosynthesis of various alkaloids(ko00996);;Metabolic pathways(ko01100);;Biosynthesis of secondary metabolites(ko01110)
pos_770	glucoraphanin	C08419	--
pos_776	Epothilone B	C12154	--
pos_80	Triphenyl phosphate	C14235	--
pos_801	Coniferol	C00590	Phenylpropanoid biosynthesis(ko00940);;Biosynthesis of various plant secondary metabolites(ko00999);;Metabolic pathways(ko01100);;Biosynthesis of secondary metabolites(ko01110)
pos_814	Hydroxyspirilloxanthin	C15879	Carotenoid biosynthesis(ko00906);;Metabolic pathways(ko01100);;Biosynthesis of secondary metabolites(ko01110)
pos_827	N,N-Dihydroxy-L-tyrosine	C15503	Cyanoamino acid metabolism(ko00460);;Metabolic pathways(ko01100);;Biosynthesis of secondary metabolites(ko01110)
pos_83	Lidocaine	C07073	--
pos_84	Fraxetin	C09265	Biosynthesis of various plant secondary metabolites(ko00999);;Biosynthesis of secondary metabolites(ko01110)
pos_841	4'-Phosphopantetheine	C01134	Carbapenem biosynthesis(ko00332);;Pantothenate and CoA biosynthesis(ko00770);;Metabolic pathways(ko01100);;Biosynthesis of secondary metabolites(ko01110);;Biosynthesis of cofactors(ko01240)
pos_843	Chivosazole F	C15733	--
pos_850	Streptonigrin	C02081	--
pos_9	��-Alanine	C00099	Pyrimidine metabolism(ko00240);;beta-Alanine metabolism(ko00410);;Propanoate metabolism(ko00640);;Pantothenate and CoA biosynthesis(ko00770);;Metabolic pathways(ko01100);;Biosynthesis of secondary metabolites(ko01110);;Biosynthesis of cofactors(ko01240)
pos_907	Curcumin	C10443	Stilbenoid, diarylheptanoid and gingerol biosynthesis(ko00945);;Biosynthesis of secondary metabolites(ko01110)
pos_908	loganate	C01512	Monoterpenoid biosynthesis(ko00902);;Biosynthesis of secondary metabolites(ko01110)
pos_912	aloesin	C08994	--
pos_914	Epsilon-rhodomycinone	C12425	Biosynthesis of secondary metabolites(ko01110)
pos_931	gibberellin A24	C11861	Diterpenoid biosynthesis(ko00904);;Metabolic pathways(ko01100);;Biosynthesis of secondary metabolites(ko01110)
pos_95	Acetophenone	C07113	--
pos_96	Uracil	C00106	Pyrimidine metabolism(ko00240);;beta-Alanine metabolism(ko00410);;Pantothenate and CoA biosynthesis(ko00770);;Metabolic pathways(ko01100);;Nucleotide metabolism(ko01232)
pos_97	Nicotinamide	C00153	Nicotinate and nicotinamide metabolism(ko00760);;Metabolic pathways(ko01100);;Biosynthesis of cofactors(ko01240)
pos_971	Coelichelin	C15719	ABC transporters(ko02010)
pos_997	Yersiniabactin	C12038	Biosynthesis of secondary metabolites(ko01110)
