# Supplementary material for: Multi-Omics Reveals Protected Cultivation Improves Chinese Plum (Prunus salicina L.) Quality via Light-Regulated Sugar Metabolism
Source: Plants (Basel). 2026 Jan 5;15(1):164. doi: 10.3390/plants15010164 (PMC12788113; doi:10.3390/plants15010164)
Supplement: Supplementary file 1 [file plants-15-00164-s001.zip › File S8 CK vs M KEGG.xls]

#KEGG_n	10	KEGG_N	129
#Pathway	ko_ID	Diff_Metabolites_in_Pathway	All_metabolites_in_Pathway	Diff_Mtabolites_in_All_pathways	All_Metabolites_in_All_pathways	Metabolite_id	KEGG_Orthology
Pantothenate and CoA biosynthesis	ko00770	1	8	10	129	pos_136	C00049
Aminoacyl-tRNA biosynthesis	ko00970	1	6	10	129	pos_136	C00049
Carotenoid biosynthesis	ko00906	1	3	10	129	pos_814	C15879
Isoflavonoid biosynthesis	ko00943	1	1	10	129	pos_202	C00814
Histidine metabolism	ko00340	1	4	10	129	pos_136	C00049
Arginine biosynthesis	ko00220	1	7	10	129	pos_136	C00049
Tryptophan metabolism	ko00380	1	3	10	129	pos_637	C00632
Citrate cycle (TCA cycle)	ko00020	1	6	10	129	neg_60	C00311
Monoterpenoid biosynthesis	ko00902	2	3	10	129	pos_629;pos_105	C20790+C11383
Alanine, aspartate and glutamate metabolism	ko00250	1	9	10	129	pos_136	C00049
Cyanoamino acid metabolism	ko00460	1	6	10	129	pos_136	C00049
Glycine, serine and threonine metabolism	ko00260	1	9	10	129	pos_136	C00049
Nicotinate and nicotinamide metabolism	ko00760	1	8	10	129	pos_136	C00049
Monobactam biosynthesis	ko00261	1	5	10	129	pos_136	C00049
Glyoxylate and dicarboxylate metabolism	ko00630	1	12	10	129	neg_60	C00311
beta-Alanine metabolism	ko00410	1	6	10	129	pos_136	C00049
Limonene and pinene degradation	ko00903	1	1	10	129	pos_105	C11383
Cysteine and methionine metabolism	ko00270	1	7	10	129	pos_136	C00049
Phenylpropanoid biosynthesis	ko00940	2	11	10	129	pos_801;neg_449	C00590+C20225
Lysine biosynthesis	ko00300	1	2	10	129	pos_136	C00049
Biosynthesis of various plant secondary metabolites	ko00999	3	11	10	129	pos_136;neg_358;pos_801	C00049+C20417+C00590
ABC transporters	ko02010	1	17	10	129	pos_136	C00049
Carbon fixation in photosynthetic organisms	ko00710	1	2	10	129	pos_136	C00049
D-Amino acid metabolism	ko00470	1	8	10	129	pos_136	C00049
