# Supplementary material for: Multi-Omics Reveals Protected Cultivation Improves Chinese Plum (Prunus salicina L.) Quality via Light-Regulated Sugar Metabolism
Source: Plants (Basel). 2026 Jan 5;15(1):164. doi: 10.3390/plants15010164 (PMC12788113; doi:10.3390/plants15010164)
Supplement: Supplementary file 1 [file plants-15-00164-s001.zip › File S9 CK vs R KEGG.xls]

#KEGG_n	4	KEGG_N	129
#Pathway	ko_ID	Diff_Metabolites_in_Pathway	All_metabolites_in_Pathway	Diff_Mtabolites_in_All_pathways	All_Metabolites_in_All_pathways	Metabolite_id	KEGG_Orthology
Alanine, aspartate and glutamate metabolism	ko00250	1	9	4	129	neg_32	C00042
Sulfur metabolism	ko00920	1	2	4	129	neg_32	C00042
Nicotinate and nicotinamide metabolism	ko00760	1	8	4	129	neg_32	C00042
Monoterpenoid biosynthesis	ko00902	1	3	4	129	pos_105	C11383
Histidine metabolism	ko00340	1	4	4	129	neg_61	C00785
Oxidative phosphorylation	ko00190	1	2	4	129	neg_32	C00042
Butanoate metabolism	ko00650	1	7	4	129	neg_32	C00042
Pyruvate metabolism	ko00620	1	4	4	129	neg_32	C00042
Propanoate metabolism	ko00640	1	4	4	129	neg_32	C00042
Phenylalanine metabolism	ko00360	1	7	4	129	neg_32	C00042
Lysine degradation	ko00310	1	5	4	129	neg_32	C00042
Limonene and pinene degradation	ko00903	1	1	4	129	pos_105	C11383
Flavonoid biosynthesis	ko00941	1	6	4	129	neg_269	C06562
Citrate cycle (TCA cycle)	ko00020	1	6	4	129	neg_32	C00042
Glyoxylate and dicarboxylate metabolism	ko00630	1	12	4	129	neg_32	C00042
Tyrosine metabolism	ko00350	1	8	4	129	neg_32	C00042
